# Supplementary material for: The mitochondrial and chloroplast genomes of Lagerstroemia suprareticulata revealed a convergent genome morphology in genetic material evolution
Source: Front Plant Sci. 2026 Feb 25;17:1746941. doi: 10.3389/fpls.2026.1746941 (PMC12975750; doi:10.3389/fpls.2026.1746941)
Supplement: Supplementary file 1 [file DataSheet1.zip]

Archive with 3 entries (2 files):
- mt&cp_sequence/cp-path_sequence.fasta
- mt&cp_sequence/mt-cirpath_sequence.fasta
- mt&cp_sequence/
