# Supplementary material for: The mitochondrial and chloroplast genomes of Lagerstroemia suprareticulata revealed a convergent genome morphology in genetic material evolution
Source: Front Plant Sci. 2026 Feb 25;17:1746941. doi: 10.3389/fpls.2026.1746941 (PMC12975750; doi:10.3389/fpls.2026.1746941)
Supplement: Supplementary file 1 [file DataSheet1.zip › mt&cp_sequence/cp-path_sequence.fasta]

>wmzw-cp(circular)
ATTAATTTTTTTGTTTTTTTATCCATCGAGTTTTTAAAAATGAATTTTACTAACTCGGAGATATTAAAAG
AAAAAAAGGGTTTGTCTATTCTGTCCAAAAAAAGAGGGGAATGCACATTTGCTTGAACTAGTTCCCAGGT
AACAGTTTTACGTCTTTGAGCACGCATGGATCCTTTGATTATGTCTCGACGAAAATCTGATTGTTGCGAA
TAACGTATCAAAGCCACTTCGTCTGCTTGATCAGGATTATTAGTTGGGGTATTAGTATCAGTATTTTCTT
GCTTATCAGTAAAAATGACTACACGTTTGGCTTTTCTTGAACGAATCTCATGATCCTCCGCTATGTTTTC
TTCATTTTCTATCCCCTCCTGTTGTTCTAACTCATCGATTAATTTGTATGACCATCGAGGAACTTTTTTA
CCGATTTCTTTTATTCCAATAGATTTTTTTCTAATTCTTTTCGCCTTGGGATCAGTTATAACTGGATTGA
ATAAAAATTTGAAAATTTGGATTTGATCTTCTAAATCAATTCTTTCTTGTTCGTCTTCTGGAAATGCAAA
TAAAGTTTTTTCTCTTGATAGTGAATTTCTATCAAATGTATCTATTTTCTTTTCCAATTTGTCATAATCA
GTAGTTAAAAGTATACCATGAATCTTATTTATCCAACCTGTCTCTATGTCATTTTTTATTAATTTTGGAT
TTGAGGATGAAAATAATTTTTTGATCTTTCCACGATGGCGTCCAGTCAAAAAAGGATCATATATTTTAGG
CAAGTAGTCCTTTTTAGTCTCATCATTACACAATCTAATTCTTTTTTCGAGCACATTTAGAGTAATACAT
CCTTTATCCAGAGCTTCAATTCTATTTCGAAATTCTTTACTCAGGTTGTTCTTTTTTTGTTCATTTATAT
AATTCCAATGATCAGACAATTCATCACAGAGTAGTTTTTCTATTGGGAACAAAGACATTTTTCTTTGTAT
CATTTCCCAGAAAGTTGACAAACTGGGGGGATATGTAAAAGATATTCTTTCCTTTCCATCACTTCGACAT
GTATAAAAAAAATATTGTGACATTTCATTTTTTACAGCATTTTCAAATCGATCATTTTTTATATATCGCA
ATGGACGGTTCCATCTTTTATAGTCGAAAAGAAGAGTCACAAGAGGTTTTTCAAACCATAATAAATATTT
TTCTTCTTTAAATATTTCTAACTTTTTTTTCTCTTTTTTCCCATCCAGATAAGAAGTTTTATAAACTGGG
TTATCTTTATAGAATGTCTCTTTAAAATGGAATTCATCCCCCTTTCCATTTACTCGGATCTCTTCCCTTT
CATCGATTTTGTCCGGATCCTCCTTTTCTTCCGAAAAAAGGGAAGGAGAAGGATCTTCTTCGGTGGATCC
CTCTTGTTCCTGTTTAGTCCCCTTCGTTTCGAAAGTTCTTTCTATTTCTACATCTGTTTCTTCCTCACTT
TCCCCCCTTTCTTCCGTTTCTGAGGTTTCTTTCAGTTTTTTAGTAACAATGGGTGACGGTATTCTGCCTA
AATAGTAAACACAGGTAATAAATAAGAGAATACTAAAGATTCGATCCATAGAATTTCTCAATTCTGACAC
AAGGTACTTATTAGATCTAATGTACTTATTCGATCTAATAGAATTATTTTGCTGTATCCAGACTAATACC
AATTCAACCCATTTCATGAAAAAAATGTGACCAATTAACCAACCAACAAAACTACTTGTTACAAATAACA
TCTTGTTGTTGCATCGAAACATATAAATGTTGACTAATCTGGCTAACATTGAACTTGGTAAAATGAAATG
GTTGAATAATTGAAAAATGAGATTATTCAGGAATACCCATTGAATGCTAAGATTACGCATTGAATTTCTG
GTAGTAGATCCATAATCAAAAAAGTGTTTGTGATTGTTCCAGAAGAAATGAAACAAAAGATAGGGTAGAG
CTAGGACAGTTATTGTATGAGGTCTACCCAATGCTAGATGCAGAGGCGCATAATAGATCGATATGAACAT
CATGAGCTGTCCCGCAATAAAACCCGTTGTTGCTGATACCTTCTTCTCGGTTCCTTCCTCTCCTTCTTCC
ATAATCCGAGCTCGGAGAAGGAAGAGATAAGAGGGCCCTATGGAGAATGTGGTCAGAAATCCATAATAGA
GTCCGACCATAACGACCGAATTGATTATCTTCATGCATAAGGATACTAGATTACCTAGTATAAAAGATTT
CAAAATCATCACAAACCTCCCCTTTTTCTTTTCTATTTCAATTTCTGGATTATTATATGATGATTTTTGA
ACTTTCCATATATAGAAAGATATAGACTAGAAACGACATCTCTTATGTCAATGACACAAAAAAAAGGGAT
ATTAAATGAATGGAATTGTGATATGGATGGAATATAATGAAATAGAGCCACTTTGAGGTTCCCTATGAAA
TGAGGCATGGAACGGAGCCACTACGAAGAAGTTCCGGGAGTTACGAAGGAAACTTCGAGCTCATATTGGT
TATGAGTTGAGAACGGGAATTGAACTCTATGAGATCTAATCTCCCGTTGTTCCTCAGTAGCTCAGTGGTA
GAGCGGTCGGCTGTTAACTGACTGGTCGTAGGTTCGAATCCTACTTGGGGAGATTTGATTCATTCCGAAT
TAAAGAATTCAGAATGAAAGGGTTCGCTTTGACCGTTAAGAGTACGGTAACCCGTTGGTTCCCTGTGTCT
TTGTTTCTATTGCATTCTATCTCATCGTATCACATTCTGTTCTTCGATATTTGAGAATCACCGTCAATAT
CTCGGTGTAGGTCCGGGATAACCCTTTGTTCCATAGCCTTGGGTCCGCTATCCCGATCATGATTTTCCTA
CCCCCATAGGGAAAGGTCCTTCCCCTTTTGGGCCGGTTGTGGGCGAGGAGGGATTCGAACCCCCGACACC
GTGGTTCGTAGCCACGTGCTCTAATCCTCTGAGCTACAGGCCCCGCCCCGTCTCCACTGGATCTGTCTGT
TCCCGGGAGTACCCTAAAAAAAGGAACCTTTCCTCTCCCCAGCCATTTCGGGTTAAGAAGATGTGAATCC
GCCCTTTTCTCTATAATAAGGGTGCGTTCCGAGGTGTGAAGGGGGAGAGAGGGGATTTCATAATTGGGGT
TTTGAATAAAACGACCTTTTCATTTTTTTTTTCTTTTTCAATATGAAAAAGTAGTAATAAGAATGAGAGG
TGTTAAGCTTTTTATCATCCTGGCGTCGAGCTATTTTTCCGCAGGACCTCCCCTACAGTATCGTCACCGC
AGTAGAGTTTAACCACCAAGTTCGGGATGGATTGGTGTGGTTCCTCTACGCCTAGGACACCAGAATATCG
AACCATGAACGAAGAAAGGCATGAGAGAAAAGCATATTGACTAGTGATTGTGAGGCCCCAATTCTTGACT
GGAGGGGACACCAAAGGCCTCTGCCCTTCCATCCCTTGGATAGATAGAGAGGTAGGGCAGAGCTTTTGGT
TTTTTCATGTTGTCAAAGAGTTGAACTATGAAAATAGATGGCGAATGCCTGATCGAATTGATCGGGTCAT
GTAGGAACAAGGCTCAAGTCTACCGGTCTGTTAGGATGTCTCAGCTGCATACATCACTGCACTTCCACTT
GACACCTATCGTAATGATAAACGGCTCATCTCGCCGTGACCTTCTCTTGAATTCTCAAAACTTCTGTCGC
TCCATCCCCGCGGGGGCAGAGAACCCGTCGCTGTCTCGGCTGTGCTACCAGAGGCTCGAGGGAAGTCGGA
ATAGGAGAGCACTCATCTTGGGGTGGGCTTACTACTTAGATGCTTTCAGCAGTTATCCGCTCCGCACTTG
GCTACCCAGCGTTTACCGTGGGCACGATAACTGGTACACCAGAGGTGCGTCCTTCCCGGTCCTCTCGTAC
TAGGGAAAGGTCCTCTCAATGCTCTAACGCCCACACCGGATATGGACCGAACTGTCTCACGACGTTCTGA
ACCCAGCTCACGTACCGCTTTAATGGGCGAACAGCCCAACCCTTGGAACATACTACAGCCCCAGGTGGCG
AAGAGCCGACATCGAGGTGCCAAACCTTCCCGTCGATGTGAGCTCTTGGGGAAGATCAGCCTGTTATCCC
TAGAGTAACTTTTATCCGTTGAGCGACGGCCCTTCCACTCGGCACCGTCGGATCACTAAGGCCGACTTTC
GTCCCTGCTCGACGGGTGGGTCTTGCAGTCAAGCTCCCTTCTGCCTTTGCACTCGAGGGCCAATCTCCGT
CCGGCCCGAGGAAACCTTTGCACGCCTCCGTTACCCTTTGGGAGGCCTACGCCCCATAGAAACTGTCTAC
CTGAGACTGTCCCTTGGCCCGTAGGTCCTGACACAAGGTTAGAATTCTAGCTCTTCCAGAGTGGTATCTC
ACTGACGGCTCGGGCCCCCCCGGAAGGGGGCCTTCTTCGCCTTCCACCTAAGCTGCGCAGGAAAGGCCCA
AAGCCAATCCCAGGGAACAGTAAAGCTTCATAGGGTCTTTCTGTCCAGGTGCAGGTAGTCCGCATCTTCA
CAGACATGTCTATTTCACCGAGTCTCTCTCCGAGACAGTGCCCAGATCGTTACGCCTTTCGTGCGGGTCG
GAACTTACCCGACAAGGAATTTCGCTACCTTAGGACCGTTATAGTTACGGCCGCCGTTCACCGGGGCTTC
GGTTGCCGGCTCCCCTGTCATCAGGTCACCAACTTCCTTGACCTTCCGGCACTGGGCAGGCGTCAGCCCC
CATACATGGTCTTACGACTTTGCGGAGACCTGTGTTTTTGGTAAACAGTCGCCCGGGCCTGGTCACTGCG
ACCCCCTTTGTGAGGAGGCACCCCTTCTCCCGAAGTTACGGGGCTATTTTGCCGAGTTCCTTAGAGAGAG
TTGTCTCGCGCCCCTAGGTATTCTCTACCTACCCACCTGTGTCGGTTTCGGGTACAGGTACCCTTTTGTT
GAAGGTCGTTCGAGCTTTTCCTGGGAGTATGGCATGGGTTACTTCAGCGCCGTAGCGCCTGGTACTCGAA
CATTGGCTCGAGGCATTTTCTCTACCCCTTCACACCCTGAAAAAGCAGGGGCACCTTGCGTCCTTGAACC
GATAACCATCTTTCGGCTAACCTAGCCTCCTCCGTCCCTCGGGACCAACAAGGGGTAGTACAGGAATATT
CACCTGTTGTCCATCGACTACGCCTTTCGGCCTGATCTTAGGCCCTGACTCACCCTCCGTGGACGAACCT
TGCGGAGGAACCCTTAGGTTTTCGGGGCATTGGATTCTCACCAATGTTTGCGTTACTCAAGCCGACATTC
TCGCTTCCGCTTCGTCCACCACTGCTCTCGCGGGTGCTTCCCTCTAAGGCGGAACGCTCCCCTACCGATG
CATTTTTGCATCCCACAGCTTCGGCAGATCGCTTAGCCCCGTTCATCTTCGGCGCAAGAGCGCTCGATCA
GTGAGCTATTACGCACTCTTTCAAGGGTGGCTGCTTCTAGGCAAACCTCCTGGCTGTCTCTGCACCCTTA
CCTCCTTTATCACTGAGCGGTCATTTAGGGGCCTTAGCTGGTGATCCGGGCTGTTTCCCTCTCGACGATG
AAGCTTATCCCCCATCGTCTCGCTGGCCGACCTTGACCCCTCTTTTTTTGAGGTCATATCTAGTATTCAG
AGTTTGCCTCGATTTGGTACCGCTCTCGCGGCCCGCACCGAAACAGTGCTTTACCCCTAGATGTCCAGTC
AACTGCTGCGCCTCAACGCATTTCGGGGAGAACCAGCTAGCTCTGGGTTCGAGTGGCATTTCACCCCTAA
CCACAACTCATCCGCTGATTCTTCAACATCAGTCGGTTCGGACCTCCACTTAGTTTCACCCAAGCTTCAT
CCTGGTCATGGATAGATCACCCAGGTTCGGGTCCATAAGCAGTGACAATTGCCCTATGAAGACTCGCTTT
CGCTACGGCTCCGGTGGGTTCCCTTAACCAAGCCACTGCCTATGAGTCGCCGGCTCATTCTTCAACAGGC
ACGCGGTCAGAGCCCCGGGCTCCTCCCACTGCTTGGGAGCTTACGGTTTCATGTTCTATTTCACTCCCCG
ATGGGGGTTCTTTTCACCCTTCCCTCACGGTACTACTTCGCTATCGGTCACCCAGGAGTATTTAGCCTTA
CAAGGTGGTCCTTGCTGATTCACACGGGATTCCACGTGCCCCATGCTACTCGGGTCAGAGCGTAAGCTAG
TGATGCTTTCGGCTACTGGACTCTCACCATCTAGGGTGCAGCATTCCACCGCTTCGCCTAGCAGCACGAC
GCTTGTATTACTCTCCCACAACCCCGTTTCACGGTTTAGGCTGCTCCCATTTCGCTCGCCGCTACTACGG
GAATCGCTTTTGCTTTCTTTTCCTCTGGCTACTAAGATGTTTCAGTTCGCCAGGTTGTCTCTTGCCTGCC
CATGGATTCGGCAGCAGTTCGAAAGGTTGACCTATTCGGGAATCTCCGGATCGACGCTTATTTTCAACTC
CCCGAAGCATTTCGTCGCTTACTACGCCCTTCCTCGTCTCTGGGTGCCTAGGTATCCACCGTAAGCCTTT
CCTCGTTTGAACCTCGCCCTTAATTTAAGGCTATGCCATCATAAGGTGCTGCTAAATGGAAGGATCTTAT
CAACGTCCATGAATGATAAATCATAGATCGAACTGCCGAATCGGAAAAATTGGGTGCTATCGTATAGCTT
TGTATCGGCTAAGTTTAAGTTCACGAGTTGGAGATAAGCGGACTCGAACCGCTGACATCCGCCACAGGGT
AAACCACCGCCTCTCCGGCCCCCCGGCTGATTCTACCATAGAGGCCAACGATAGACAATAACTCCCCCCC
GAACACAGCTTACAACTTTCATCGTACAGTGCTCTCCAAAGAGCAACTCTTCTCAAAATCTCAAGGGGTC
CTGGTTTTAAGAATGAGTGATTGCCCTTCTCCGACCCTTACTGCTCAACCTAAGAGCGGACAGCTAATGC
GTTCCACTTATTGAATTGAACAGGATTCTATGGTCGGTCCGCGACCCCTGGATGCCGAAGGCGTCCTTGG
GGCGATCTCGTAGTTCCTACGGGGTGGAGACGATGGGGTCGGTCCATGGATTTTCCTTCCTTTTGCCGCA
TTTCGCTCAAAGGGTTGAAGGGAGATAGTGCATCAAGCTGTTCGCAAGGGCCAACTTGATCCTCTTCCCC
AGGGATCCCTGATGAGGGAACCCTAGGAGAGCCGCCGGCTCCAACTACCGTCCATGTACGATCCATACTA
GATCTGACCAACTGCCCATCCTACCTCCTCTACGTTCTTGACAGCCCGTCTTTGTCTCAGTAGAGTCTTT
CAGTGGCATGTTTCGGTCCTCTTCCCCATTACTTAGAAAAAGTGAGCCACCGGTTCAGATACAAGATACT
ATCATTACCGCCTGGAACAATTAGACATCCAACCCGTAATCGCAACGACCCAATTGCAAGAGCGGAGCTC
TACCAACTGAGCTATATCCCCCGAGCCAAGTGGAGCATGCATGAAGGAGTCAGATGCTTCTTCTATTCTT
TTCCTTGGCCCAGCTGGGCCATCCTGGACTTGAACCAGAGACCTCGCCCGTGAAGTAAATCATCGCACCC
GCGGTCCAACCAATTGGGGGAGAATCAATAGATTCCTTTTCGGGAGCGATTCATCCTTCCCGAACGCAGC
ATACAACTCTCCGTTGTACTGCGCTCTCTAAGTGTGCTTGTTTCCCCCTTCTTCCTTACAAAGGCTTGCC
TTTGTGAAAAAAAGTCCGATGAGAAGAAACAAGAAGGCGTAAATAGACCCTCCTCGCCCAACCCTAGACA
CTCTAAGATCCTTTTTCAAACCTGATCCCATTTCGAGTCAAGAGATAGATAAATAGACACATCCCATTGC
ACTGATCGGGGGCCTTCGTAGTGACTGAGGGGGTCGAAGACCAAGAAGTGAGTTATTTATCAGCCAACCA
TTCTTCTTACGGCTGGATCCAATCTCCTGGCCCCTGCGGAAAGGAAAAAGAATTTCACGTTCTTCTCTTT
CTGTAGAGGGGGCATGAAAAGGGGCTCGAATGGTACGATCCCTCCGTTACCCCAGAATTAAAGGGGCGAT
CTCGTAGTTCTTGGTCTGTGAAGATACGTTGTTAGGTGCTCCATTTTATTTTCCCATTGAGGCCGAACCT
AACCTGTGCTCGAGAGATAGCTGTCCATACACTGATAAGGGATGTATGGATTCTCGAGAAGAGAGGAGCC
GCGGTGGTCCCCCCCGGACCGCCCGGATCCCACGAGTGAATAGAAAGTTGGATCTACATTGGATCTCACC
TGAATCGCCCCATCTATCCTCCTGAGGAGAGGTTTGGTTTCAAACCCAGTTCGAACAGGAGAAGTACGCC
ATGCTAATGTGCCTTGGATGATCCACATCTCAGGGTCAGGCGCTGATGAGCACATTGAACTATCCATGTG
GCTGAGAGCCCTCACAGCCCAGGCACAACGACGCAATTATCAGGGGCGCGCTCTACCGCTGAGCTAATAG
CCCGTCGTGCGGTCCTCCCGCCGGGGCCCGCTATGTCAAAAGCGAGAGAAACCCCATCCCCCTCTTTCCT
TTTTTCGCCCCCATGTCGCCATGCGGGAAGGGCATGGGGACGTCAAAAAGTTGATCCTATCAACTTGTTC
CGACCTAGGATAATAAGCCCAGGAGATTGGTCTTACAAACTTCTTCCCCATTTTGGGTGTAAAGCAATGT
CAAACCATATTCCCCAAAAAGCATCGGCTCTCCCTGAAAAGGAGGTGATCCAGCCGCACCTTCCAGTACG
GCTACCTTGTTACGACTTCACTCCAGTCACAAGCCCTGCCTTCGGCACCCCCCTCCTTGCGGTTAAGGTA
ACGACTTCGGGCATGGCCAGCTCCCATAGTGTGACGGGCGGTGTGTACAAGGCCCGGGAACGAATTCACC
GCCGTATGGCTGACCGGCGATTACTAGCGATTCCGGCTTCATGCAAGCGAGTTGCAGCCTGCAATCCGAA
CTGAGGCCGGGTTTTGGAGTTAGCTCACCCTCGCGGAGTCGCGACCCTTTGTCCCGGCCATTGTAGCACG
TGTGTCGCCCAGGGCATAAGGGGCATGATGACTTGACGTCATCCTCACCCTCCTCCGGCTTATCACCGGC
AGTCTGTTCAGGGTTCCACTCTCATACCGGTGGCAACTAAACACGAGGGTTGCGCTCGTTGCGGGACTTA
ACCCAACACCTTACGGCACGAGCTGACGACAGCCATGCACCACCTGTGTCCGCGTTCCCGAAGGCACCCC
CCCTTTTCAAGGGGGTTCGCGGCATGTCAAGCCCTGGTAAGGTTCTTCGCTTTGCATCGAATTAAACCAC
ATGCTCCACCGCTTGTGCGGGCCCCCGTCAATTCCTTTGAGTTTCATTCTTGCGAACGTACTCCCCAGGC
GGGATACTTAACGCGTTAGCTACAGCACTGCACGGGTCGATACGCACAGCGCCTAGTATCCATCGTTTAC
GGCTAGGACTACTGGGGTATCTAATCCCATTCGCTCCCCTAGCTTTCGTCTCTCAGTGTCAGTGTCGGCC
CAGCAGAGTGCTTTCGCCGTTGGTGTTCTTTCCGATCTCTGTGCATTTCACCGCTCCACCGGAAATTCCC
TCTGCCCCTACCGTACTCCAGCTTGGTAGTTTCCACCGCCTGTCCAGGGTTGAGCCCTGGGATTTGACGG
CGGACTTAAAAAGCCACCTACAGACGCTTTACGCCCAATCATTCCGGATAACGCTTGCATCCTCTGTATT
ACCGCGGCTGCTGGCACAGAGTTAGCCGATGCTTATTCCCCAGATACCGTCATTGCTTCTTCTCCGGGAA
AAGAAGTTCACGACCCGCGGGCCTTCTACCTCCACGCGGCATTGCTCCGTCAGGCTTTCGCCCATTGCGG
AAAATTCCCCACTGCTGCCTCCCGTAGGAGTCTGGGCCGTGTCTCAGTCCCAGTGTGGCTGATCATCCTC
TCGGACCAGCTACTGATCATCGCCTTGGTAAGCTATTGCCTCACCAACTAGCTAATCAGACGCGAGCCCC
TCCTCGGGCGGATTCCTCCTTTTGCTCCTCAGCCTACGGGGTATTAGCAGCCGTTTCCAGCTGTTGTTCC
CCTCCCAAGGGCAGGTTCTTACGCGTTACTCACCCGTCCGCCACTGGAAACACCACTTCCCGTCCGACTT
GCATGTGTTAAGCATGCCGCCAGCGTTCATCCTGAGCCAGGATCGAACTCTCCATGAGATTCATAGTTCC
ATTACTTATAGCTTCCTTGTTCGTAGACAAAGCGGATTCGGAATTGTCTTTCATTCCAAGGCATAACCTG
GATCCATGCGCTTCATATTCGCATAGAGTTCGATCCCAGAAATATAGCCATACCCACCCCCTCGCGTCAA
TCCCACGAGCCTCTTATCCATTCTCATTCGATCACGGCGGGGGGAGTAAGTCAAAATAGAAAAACTCGTA
TTGGTTTTAGGGATAATCAGGCTCGAACTGATGACTTCCACCACGTCAAGGTGACACTCTACCGCTGAGT
TATATCCCTTTCCTGCCCCCTCTACAGAAAGAGAACTGACTAATCCTAAGACAAAGTGTCGAGAAACTCA
ACGCCACTATTCTCTCTCAACTTGGATACCATGAGGCGGGCCTTCGTTTCGTTCAAGTAACGGATTCTAG
CCATAGCACATGGTTTCATAAAACCTAACGATTTTCCCGATCTAAATCAAGCAGGTTTTACATGAAGAAG
ATTTGGCTCAGCATGTTCTATTCGATACAGGTAGGAAAAGAACCCGTATCGGTATTCTTAAAAAAATAGA
GAAATCAGAACCAAGTCACGATGATACGGATCAACCCCTTTCTTCTTGCGCCAAAGATCTTACCATTTCC
GAAGGAACTGGAGTTCCATTTCTTTTCCCTTTCAATTCAAAAGTGCTTATGTGTTTCCGCGCGGCGCGCC
TTTGAGACCCCGAAAAATGGACAAATTCCTTTTCTTAGGAACACATACAATATTCGTCACTACAAAAAGG
ATAATGGTAACCCTACCATTAACTACTTCATTTATGAATTTCATAGTAATAGAAATACATGTCCTACCGA
AACAAAATTTGTAACTTGCTATCCTCTTGCCTAGCAGGCAATGGATATAACTCAGCGGAAAGGATGATTC
ATTCGTATCAACACGAGAGTCCAACTACATTGCATTGCCAGAATCCATGTTGTATATTTGAAAGAGGTTG
ATCTCCTTGCTTCTCTCATGATACAACCCTCTTTCCGCTGAGCCCCCTTTCTCCTCGGTCCACAGAGACA
AAATGTAGGACTGGTGCCAAAAGTTAATCACGGAAGAAAGGACTCACTGAACCGGGATCACTAACTAATA
CTAATCTAATACTAATCTAATACTAAGAGAATAGAAAATACTAATATAATTGAAAAGAACTGTCTTTTCT
GTATACTTTCCCCGCTTCCGTTGCTACCGCGGGCTTTACGCAATCGATCGGATCATATAGATATCCCTTC
AACACAACATAGGTCATCGAAAGGATCTCGGAGACCCACCAAAGCACGAAAGCCAGGATCTTTCATAAAA
TGGATTCCTATTCGAAGAGTGCATAACCGCATGGATAAGCTCACACTAACCCGTCAATTTTGAATCCAAT
TCGGGATTTTCCTTGGGAGGTATCGGGAATTAGTTGGAATGGAATAATATCGATTCATACAGATAGAGAA
GAAAGGGCTCTCTATTGATTCAAGGGCTGTACCTATGCTATGGGATAGGGATAGAGAAAGAGGAAAAGGA
CCCAATGACTTCGAAAGAATTGAACGAGGAGCCGTATGAGGTGAAAATCTCAAGTACGGTTCTGTAGAGT
GGCAGTAAGGGTGACTTATCTGTCAACTTTTCCACTATCACCCCCAAAAAACCAAACTCTGCCTTACGTA
AAGTTGCCAGAGTACGATTAACCTCTGGATTTGAAATCACTGCTTATATACCCGGTATTGGCCATAATTC
ACAAGAACATTCTGTAGTCTTAGTAAGAGGGGGAAGGGTTAAGGATTTACCCGGTGTGAGATATCACATT
GTTCGAGGAACCCTAGATGCTGTCGGAGTAAAGGATCGTCAACAAGGGCGTTCTAGTGCGTTGTAGATTC
TTATCCAAGACTTGTATCATTTGATGATACCGTGTGAATCGCTAGAAACATGTGAAGTGTATGGCTAACC
CAATAACGAAAGTTTCGTAAGGGGACTGGAGCAGGCTACCATGAGACAAAAGATCTTCTTTCTAAAGAGA
TTCGATTCGGAACTATTATATGTCCAAGGTCCAATATTGAAATAATTTCAGAGGTTTTCCCTGACTTTGT
CCGTGTCAACAAACAATTCGAAATGCCTCGACTTTTTTAGAACAGGTCCGAGTCAAATAGCAATGATTCG
AAGCACTTCTTTTTCTTTTTACACTATTTCGGAAACCCAAGGACTCAATCGTATGGATATGTAAAATACA
GGATTTCCAATCCTAGCAGGAAAGGGAGGGAAACGGATACTCAATTTCAAGTGAGTAAACAGAATTCCAT
ACTCGATCTCACGGATACATATAGAATTCTGTGGAAAGCCGTATTCGATGAAAGTCGTATGTACGGCTTG
GAGGGAGATCTTTCTTTCATATCTTTCGAGATCCACCCTACAATATGGGGTCAAAAAGCCAAAATAAATG
ATTTTAGCCCTTATAAaaaGAAAACTGATTCTTGAATACCTTTCACGCTCATGTCACGTCGAGGTACTGC
AGAAGAAAAAACTGCAAAATCCGATCCAATTTATCGTAATCGATTAGTTAACATGTTGGTTAACCGTATT
CTGAAACACGGAAAAAAATCATTGGCTTATCAAATTATCTATCGAGCCATGAAAAAGATTCAACAAAAGA
CAGAAACAAATCCACTATCCGTTTTACGTCAAGCAATACGTGGAGTAACTCCCGATATAGCAGTAAAAGC
AAGACGTGTAGGCGGATCGAAGCATCAAGTTCCCATTGAAATAGGATCCACACAAGGAAAAGCACTTGCC
ATTCGTTGGTTATTAGGGGCATCCCGAAAACGTCCGGGTCGAAATATGGCTTTCAAATTAAGTTCCGAAT
TAGTGGATGCTGCCAAAGGGAGTGGCGATGCCATACGCAAAAAGGAAGAGACTCATAGAATGGCAGAGGC
AAATAGAGCTTTTGCGCATTTTCGTTAATCCATGAACAGAGGATCTATATAGACACATAGATCCGTGGAT
CCATATATCTCGATCGGAAAAGAATCAATAGAAAAAGAAAGAATCGGAATTGATCGATATCTTTCTCGAA
ACAAACAAAAAAGAAACGAAAGATGAAACATAAATCATAGATCAACTAAGCCATCTCGGGGGCTTGCTTA
AGAATAAGAAAGAGGAATCTCATGTAAATACCATGGAATAAGGTTTGATCCTATTCGTGGGGATTCCGTA
AATATTCCATTCCAAAAATAGAAAGTTCGAAACAATTGGCATTTTTTTGGAGATTGGATGCGGTTACTAA
TTCATGATCTGGCATGTACAGAATGAAAACCTCATTCTCGATTCTACGAGAATTTTTATGAAAGCCTTGC
ATTTGCTTCTCTTCGATGGAAGTTTTATTTTCCCAGAATGTATCCTCATTTTTGGCCTAATTCTTCTTCT
GATGATCGATTTAACCTCTGATCAAAAAGATATACCTTGGTTATATTTCATCTCTTCAACAAGTTTAGTA
ATGAGCATAACGGCCCTATTGTTCCGATGGAGAGAAGAACCTATGATTATCTTTTCAGGAAATTTCCAAA
CGAACAATTTCAACGAAATCTTTCAATTTCTTATTTTACTATGTTCAACTCTATGTATTCCTCTATCCGT
AGAGTACATTGAATGTACAGAAATGGCTATAACAGAGTTTCTGTTATTCGTATTAACAGCTACTCTAGGA
GGAATGTTTTTATGCGGTGCTAACGATTTAATAACTATCTTTGTAGCTCCAGAATGTTTCAGTTTATGCT
CCTACCTATTATCTGGATATACCAAGAAAGATGTACGGTCTAATGAGGCTACTATGAAATATTTACTCAT
GGGTGGGGCAAGCTCTTCTATTCTGGTTCATGGTTTCTCTTGGCTATATGGTTCATCCGGGGGAGAGATC
GAGCTTCAAGAAATAGTGAATGGTCTTATCAATACACAAATGTATAACTCCCCAGGAATTTCAATTGCGC
TTATATTCATCACTGTAGGAATTGGGTTCAAGCTTTCCCCAGCCCCTTCTCATCAATGGACTCCTGACGT
ATACGAAGGAGTGCGGTTCGTTCGATAAATTCCTACCTCTCTATCTATCTCTGAGATGTTTGGAATTTTC
AAAACTCCATGGACATGCAGAAGAGAAATGCTATCCCCACTCGGACCAAGACATAACTTTTACTTGTTCA
AATAACAATTAAGGTAAAGCAGGGTCAGGAACAACGAATCTCTTTATGATAAACAGATCCATTTTGCAAG
TTCGTTATTACGGGTAGTTTCGACAAAGGATCGGACTAATGACGTATACAATACTTGAATTCTCGGTGTA
GATGCTACATAGTTGGTTCTCATCCTTCAGAGACTACGAGTGTAATAGGAGCATCCGTCGACAAAAGGAT
CACCCTAAGATGATCATCTCATGGCTATTGAGAACGAATCAAATCAGATGGTTCTATTTCTCAATCTTTC
TGACTTGCTCCTACGGAACCAAGGTCGAAAAGATTGAAAAAAAAAAATCAGTCATTCACAACCACTGATG
AAGGATTCCTCGAAAAGTTAAGGATTAGTAATCCTTTTTAGAAATCGAATGGATTCGGTCTTATACATAC
GCGAGGAAGGTAATCAAAAAAGAAAGAAAATGAGTTCTTCTTTCTTTTATCACTTAGGAGCCGTGCGAGA
TGAAAGTCTCATGCACGGTTTTGAATGAGAGAAAGAAGTGAGGAATCCTCTTTTCGACTCTGACTCTCCC
ACTCCAGTCGTTGCTTTTCTTTCTGTTACTTCGAAAGTAGCTGCTTCAGCTTCAGCCACTCGAATTTTCG
ATATTCCTTTTTATTTCTCATCAAACGAATGGCATCTTCTTCTGGAAATCCTAGCTATTCTTAGCATGAT
ATTGGGGAATCTCATTGCTATTACTCAAACAAGCATGAAACGTATGCTTGCATATTCGTCCATAGGTCAA
ATCGGATATGTAATTATTGGAATAATTGTTGGAGACTCAAATGGTGGATATGCGAGCATGATAACTTATA
TGCTGTTCTATATCTCCATGAATCTAGGAACTTTTGCTTGCATTGTATTATTTGGTCTACGAACCGGAAC
TGATAACATTCGAGATTATGCAGGATTATACACGAAAGATCCTTTTTTGGCTCTCTCTTTAGCCCTATGT
CTCTTATCCCTAGGAGGTCTTCCTCCACTAGCAGGTTTTTTCGGAAAACTCCATTTATTCTGGTGTGGAT
GGCAGGCAGGCCTATACTTCTTGGTTTCAATAGGACTCCTTACGAGCGTTGTTTCTATCTACTATTATCT
AAAAATAATCAAGTTATTAATGACTGGACGAAACCAAGAAATAACACCTCACGTGCGAAATTATAGAAGA
TCCCCTTTAAGATCAAACAATTCCATCGAATTGAGTATGATTGTATGTGTGATAGCATCTACTATACCAG
GAATCTCAATGAACCCGATTATTGCAATTGCTCAGGATACCCTTTTTTAGCTTCTAGAATCTATTTCTTA
GTTCAAGATCCCTCTTACTAACTGGAATCAAAGAATTAGTAGATCTGTTCCGCCCAAAATAGGAATGGGC
TAGGGTTATGAACTTATAATCTATAATCTGATGATCGAGTCGATTCCATGATTATAAGTTCATTCCATAC
CGGACCGGACCGGAATAGGGTTATATACATTCTCATTATGAGAAGGGGTCATTCGAGCGTATCTAAATAG
ATACTATGTTTACATATGGATCCCTACGTCGTTACATTCCATTTAGGATTAGGAATAGGCATAATCGGAC
CCGCTTTTTAAATATCTCTCCTTATTTGGGACCCTATTCAACTCTTTTGGCTTCTATTGAATCGAGAAAT
AGGTTTGATTGTCCATCTTTTTGATTTGATATAATATTAATATATGTAAGGCATCCTCCGGATAATTCAA
ATCGAGACAATTGGATGTCCGACTTGGGCCTATATGACATGACCGATCAATAGAAATACTCCAATACTCC
ACCTTTGTCATATATTCCATACATCACACTAGATAGATATCATATTCATGGAATACGATTCAGTTTCAAG
ATGCCTTGGTGGTGAAATGGTAGACACGCGAGACTCAAAATCTCGTGCTAAAGAGCGTGGAGGTTCGAGT
CCTCTTCAAGGCATAATATTGAGAATACTCATTGAATGAGCAATTCAATAAGAGATCTCGGATCAACTTA
TTGGTATATCAATATCGATTCGATCCGAGCTCTTGGAATTGGAATAAGTTCGGCAGCGGATCACGAAATC
TTGGCGATCTTCTCTATCTAATGAATGGAGAGTCCGCTTTAAAATGCCCGCCCGTAACCCAGCAGATAAA
GTACATGACATAGTCCGTTTTAGGGATTGGCGACTTACCGATTCAGTGACTTTGGCACTGGACGTTCCCA
AAATGGGTACTATCGGATCGGGTGAATTCAATACTAGACGCCTGTTGGCATTCCAGCCTTCCTTCTCCTT
TCAGGGCCTATCCGAAAGAGAATACAGTACTTCTTGGTCGTGAATATCTGAATAGTACGAACCGCTCCGT
GGATATCTTTGCTTCGGAACAAAACAATTAGAATTAGGCTCGGTCAACTGGAATGTGTATTATCCATATA
GGGGGTCTTCCAAATCATTCCCGCAGGAGATCCGGACCCATTTTTTTCTGATCCTTCGACCTGAGACGAA
GAGAAAAGTCTATCTATTTTATTTAGTTATTCAGTTAAACTTAAACCAATGATTCGTTATTGGAACAGAT
AGCAACAACCATTTCATCCGGGAAAAGCCATCTTTTTCTCAACAATGTCTTTGTCATTTGATCCAATAGC
CTTCTGTTAGATAGGAACAGATTTGATAAATACTGATAACTCTCGGATGGAGTATTAGAACGGAAAAATC
CATTAGATAATGAACTATTGGTTCTAAGCCATCTCTGGCGATGAATCAACAATTCGAAGTGCTTTTCTTG
CGTATTCTTGATAAACCAGCGTTTATATATAGATGTAGGGGGATCCGTTTGGGAAGTAAGAAGCCCCTTT
GACATCTCTTCATCTGCAAAGAATTCTTGATGTGAAAACACAGAGACAGGGGGCTGATCTTTGAATAGGA
AAAAGAGTGGATCTGCAGGGTCCCAAATGAATTGGCTTATTCGAAAAAAGCCTTGTTCTTTGGAAGATCT
ATCTCGTGTCTGGTACTGCATGGTTCCACTCTGGAAGAACTCCGAATCATTCTCTTGAAGCTCATCCTTT
TCATCATAAATGATCCGCTTGCCCCGAAATGACCTGGCCCAATAGGGAAATCCCAATTCATTGGGTCTTT
CGATACAATCAAATAGAAAGACCCAAGGGCGCCATATTCTAGGAGCCCAAACTATGTGATTGAATAAGTC
CTCCTCTATCTGTTGCGGGTCGAGGACTCCTTCTCCTTCCCCTTCTTCAAACTCCGATTCGTATTTTTCA
TAGAGAAATCTCTGATCAACGATAGAACAAGATCCATTTTGCATCATATCTAAGGGATTCCTTGGTTTGG
GCCGAAGAAGCAATGTTACTCGATCATTATCAAACCGACTGCAATCTTTTTCTGTCCGCGAGGATCCCAC
CAGAGCGCCTTCTACTTCTAATAGGCCATGAACTAGATCCGAATCATTCTCAACGAGTCCATAAGAAGTG
ATCCCATTTTTTTCACCGGGTCCGGGTAGAGACCAAAGGTCTTGAGCGATCGATCCGGCAGAACAACTCA
AAAGAGAAAGAAGTATCGTTAATTTCTTCATGCTCGTTCCAAGTTCGAAGTACCATTTGTACAAATAAGA
ATCCCCCTCGTTACATGATTTCTTCTTCATATAGATAGATATAGGATCTATGGGACAATTACTTAGAAGT
ACATTTTGTGCAACAGCCCTTCCTATCTGATAGAAAAGGATTCCATGATCCTGAACCGATCTTACCTGGG
ATCGCAAATCCCAAGTTTGTCTATGAAGAGCAGATCTAATTGTATTAGTGTCTAGAATGGATTTCTTCTG
TGTAATACTAATCGATAGGGCCTCATTGGTAAGTGCTACAAGATCTCGTACATTGGAACCCATGGTTATG
GACCCGAATCCATTAGTATGGAACATTTTCTTTTCCAAGTGAAATCCCCTAGTATATGAAAGGGTGAAAA
AGTGCTTTCGTTGTTGTGGAATAAGAAGCCTTCGTATCTTAATGCATGTATTTAATTTATTCGGAGCTAT
TAGAGCGGGATCCACTTTTTGGGGAATATGAGTCGAAGCAATAACAAGAATATTTTTAGTGGAACATCTT
TCACAATCCCTGGAGAGATAGTTCACTAATAGACCGAGGGATAAGTAATTCGACTCATTCACATCCAGAT
CATGAATGTTTGGAATCCATATTATGCAAGGAGACATTGCTTTTGCTAATTCGAATTGAAGGGTGATATA
AAATCGGTCTATTTCCGGCATCATATCCATAGTTAGCGCATTCATTATAGTTAGAAGCTCCAGCTCCGTA
TCAACAATATCGTCACTATCCTCAATATCGTCACTATCCTCAATATCGTCACTATCCTCAATATCGTCAC
TATCCTCAATATCGTCACTATCATCAATATCGTCACTATCATCAATAAGAAAACCTTTAGGCTTATTATC
CAGGAACTTGTTCAGAAATACTGTAATGAAAGGAAGATAGGAGTTTGTCGCTAGGTATTTGACCAAATAG
GATCGTCCAGTTCCTATAGAACCTATCACTAAAATACCCCTAGAGGGGGATAGGGCTAAGCGGAGCGAAA
AGGGTTTTCCATGAGATGTGAAATGAAAACTATTAGCCCCACACGAGGTTTGTGAATAAGTGATTGTCTG
ATAATGAGCAAGGAATATCCGTCTTTCTGCTAAACAGGATGTATTGAACTCATAATTCATTAGATACTTT
TTATGAATGTCAACTAAGTATCGTAAGTAAATTGCTCCCGGTTGTTCAATCATTTGATAACCAGAGTCAT
TCTTTGATAAATGATCACTATGAGTCAAACTCAATAGAATTTGATCAATCCTTTTTTCTGTCGTTAAGGT
GGAAAACTGAACCAAGAATTCTCTTTCTTTATCATCAATCGAATCACTGTTCGCGACCCAGGATTCTATT
TTATCATCAATCCAATCACCGTTCACATTTTTTCTTTTTCTTATCAATGAATAGATCTCTTTACTTGTAT
GACTTAGATGTCTCGTATTTTTCGAAAAAGTGATTCGATGGATGGGATTTGGTATGATACTGATGAGATC
GATGATATCGATGAGATTGATATTCAAATATTTCTTCTTAGAGCGTATTGATTTGACCCCATAAGCGGGA
CCACCACCCCATAGCATGTTGCCGCCAGAAGCAGAACTCCGTATTTCTTCTAGAGAATCTCCTAATTTTT
CCAGAGCAACTAGAAAGAGATTCTTTAACCAGAAAGAATTCAGTTCAGATGTAGGGTACCTATCCAGAAG
TTTTCGCAACTCCATCATGTATGATGGAATCATCAAAGATTTGACCTTTTCGAACTCTGTCTGTAACTCA
CTATAGGCTCGGGAAACAAAGAGAAGATGTGTACGAACGAGATATCCAGCAACAAGAAGAAGGAAAAGGA
TTGAATAGAGTAATTCCCGAACATTTGGCGATCTCAGATGTGTCGATATCAATGGTGACTCATTATTTCG
ATGAATCATTTCTTCGGACAGAAGAAGATTATGTAAACACTTACTCGAAATCTCACTTATCAGATTCCAT
TGTGGAAGACGCAATTTTTTCTGAAGAATTCGCCATGATATATCTGATCCATGCATAATATCATGAAAAA
TGGATACAAATTTTTGACTGCTACTTAGTATTGGCAATAGGTCTGAAAAAGTATCTAAAAATATCCAATT
TAGATATTTGTACCCTGTCGAGGTAAGGAACCATGGCATATATGTTTGGAATAGATTCCATTTGGAGAGA
GTTGAAAAAGCACTATCTCGTTGAAAGGTTCTATACATCTGTCCTTTCTCAACGCATTTCTTTAGACAAA
GACTCTGTTTTTTCCTCTTTTCGGATGGTAAATATTTCTCAGAACATGGAGTGTGAATCAAACCCATGTT
TGAATTGAAATTGAGATACTGATACAAGTTCTTCCCTTCTGAATCAGATAGATTCATATCTGAAAGAGGT
TGACAATAAGTTCTTTCCAAATTGACTATTTGTCCCTCTGTTAGAGGTGTTCCAGAAATGTCTGCGATCG
AGTAAATAGCTCTACGAACTAATGGATCGGATCGAATTGCAAAATGGAAAGATTTGTACAAGTTATACCT
TTCGTCACCACTTTGTGGAAAATCGTTAGGTATGAATATGTTAGATACCTGTGACTCGATTGGTGAAATA
GTATCTCTCTCCAAAAAAGCATGTTTTTTTTTACCGACGCACAAAGAAAATTGGTTGTTGCGAATGAACA
AGATATTGAGGAATTGTCCATACGTAAAATCATAATTATTGATACGGGCTCTTTCCACATAAAAGGGGAA
TCTTTTGTTACAATAGAAGCAGAAGTGATGTGGATTATTCAAGAATCGAAGTCGATTTGCTTTATAAAAA
GAAGATATCAATGAACTTCTATGAAATGGTTTCACGGGATTCAACCAATTGTCTTGATCGTGGGATATCA
TTGAGAAATAGGAATCCGTGTTATCAAAAGATTTCCTACGATTATTTCTAGTATGGAATAAGTCAATCAT
CCACTTTGGTATCTTATTGAACAAAAATGGTGATATTGTTCCTCTATTGATCAATAATTTCGATTTTTGG
GAAGTATCATGATCATCCAATAATAATGGTTTCAATTTTTTCAAATGAACGATTTGAAGACCTATTGATT
CTAACAACTGATTGCAGAGTTGATCATTCGAACCTTTCCATTCATAGACGTGGATCTCGGACCTATGAAT
GGGGGTATTCCCGAAACTCACAAAGAAAAAAGGAAGCGAGTTAGACAAAAAAAGAAGCAACTTGGACAAA
AAGAGAAGCAACTTGGACAAAACGAAACGAAGTGACTTAGACAAATCTTTTTTGTCGATAACCTCAGACC
AATCAATCGAATATTGATTAATACGTAATCGATCGAAGACTACTTGAAAACGGCTCTTCTGCTCAGAAAC
GAAATGTTCCAAATGTTCCTGGAAATTCTTGCTCCCATTGGACCATTTGTATCTATATGCATTAGGATCC
CGATTCACGGATCTCTCGGTTCGAGAAATAAAAAAAAGAGGATCGAACCATTTCTTCTTCTTCTGACTCT
TTTTCAAATTCGATAAATGTTGGTTGATCGTATATTTCATTATAGTTCTATGATTCAGAGTCTCATTTCC
TATTTGATCCCTTTGAATTCCATATTTGAAGTTGCGATCAGATCTATTCATTAAAAAGAATCGATTCAAT
ACATTTCTTATGTACCCATAGGTGCTATATTGGATTTGAATCAGATTTCGGATCCATCTATATTGATTGA
CTGCCTCCACTATGTTGTTGCTAGCAAATACCACTATTTTTGGTTTTGGATCTTCCAAATCATTCCCGCA
GGAGATCCGGACCCATTTTTTTCTGATCCTTCGATAAAAAGATTCATTCTCTTCATAAAAAACAGGAGGT
AGAACCAATAAAGATTTTTTTTTCGATTCATCCCTGGGGTTGAATACCTCATTCAAGAATTGTTTTTGAT
CCAATACGTAAGAATCAATAGAAAAGGCAAATCCCTTATGATACACCAGATCCGGCTCGGTTATTGATAG
AGTGAATAGATCTGCCATTTCTTGAAATCTCTCTTCTGATTCAAAATCGTGGTGTAACGTGTATCCCCCC
CTGTTCCGGTCATGGAACAGATGAAATAAATCAAAAAATGTATTTTTGTTCAAGAATGAAATCTTATTGG
AACTGTCCATATCCAGTTCATGCTTCGGAACCATATCCCATCCCGGATCTGATGAAATAGGATGAATTAA
GACGGTATTTTGTAAATACGTAATTATCTTGAATATATTAACTATTTCTTTATTTTCCGATCGCCTGGAA
GGGGCAAAAGAAACATCTTGTTCTTTCTTCAACAATTTCTGATCTATAGTGGACCTCTCAGTAGGATTCG
AACCCAGATGAAGTTCTGACCATCTGTCAGAGAAAAAAGAAAGAATGGATCTTGTAGGATTCCCAAGAAA
TTCTTCGATTTCTTCCGGAAGCAGATGATTATTCATCTCCTTCTCACGTTCCGTGAATAGCCGGGACATT
GAGGAATATCCAGAAAGGCATTTAGAGAATCGGTCTGATTCTATCTCTGTTCGTTCCGTTTGAAGAAAGG
AAGGATCCCAAAGAATCGATCTTTCTTTTAGTTGTTGAATCTCTCTTTGATTGATCAATGTGTGATATTC
CGAATCCTCATTACTAATGGAATCAAAATGATCTCTGGATTGATCAGAAGATCCTTTCAATTGGCTAGAA
TCCGTTACTTGAACGAAACTAGATCTTGTAGAATCATACTGAATATTTGACGATACATTCCGTACCTTGC
TAAAAAACCGATCCTTGTTTACCAACCACACATTGTCTAACCAAATCCAATTCTCTCTCGATATGTTCCT
CAAAAAATCCGATTCGTGCGGATTCTTCCCCCAACTAACGAAGAGATCTTGGCGGAATTGCCACATATGA
AATTGAGCACAATTTTGCAAAGAAATAGCCCACTTGTTTCTCGAGAAGAGATGGGAAATATGCTCAATAT
CATTTGATTGAATAGTTGACCCAGCTCCTTGTTGTTTGAAGAAACCCTCCACTTCAATTGGTATTTTTTC
ACGAAAAGCAAACATGAGATAACAAATCCAGTCTTTAACTAAGATTTCGAATAGCTGTCGCGAATTCAAG
TTAATTATGTTTCGCCTCTTACTCGGAGAAAGACGATCAAAAAATTCCCAATCATGGTCCTTGCAGATCG
GATCATCCATATCCATATAATATACAAAAAGAAACTCCAGATATTTGATATCTTTCTCTTTGAATGAGAT
CTCAATTCCAGCGACGGTTTCATTAGATATCTTACAACTAGAATCCCTCTTTTTTCCGATCCAGTTACTC
CACCACCGCGAACCCCAGTTAGATTCAGGCATGATACACTTTTTAGTTATTGGGAGAACCCAAGTACTCT
CTTTCGGATCCAGGAAACAGCTCTCAGAGATCTTTTTTCCTTTTGGAAGATAGAGGAGCGAAACAATCAA
CCTATTGATATTGGAAGACCCAAAAGATTCTTCCAATGTATCATTTCTGGGTCCAATGGAATTCATAGGT
ATAGGAAGAAGCCCTGTCAAATAGAGATTTTTTCTTTCGACCATATTTCGATTGTTAATACGATATATAA
GGACCGCTACTACAAATAGTACTACACCCTTGATCGTGAAATATCGATTGCTTGTTGAACCCTGTGAATT
GCGTGAAAGTAGGATACTCCAAATTCGGGGGTCCAAGAGTTTTATAAAACGTTCTTGGTGGAAAAAAATG
TGAATGAAAGATCCCACTGAATTGAATTGGGTCCATGAATCTAAGAAATAGTGAGAATTCTTGATCTCTC
TCAATATCTCTCTCAATTCGAAAATCCAGGATTGGAATTGATGCCCCTTCATTGATTTCTCCTAAATTGA
ATTGATTTATCCGAAATTGCATTGATTTATCCGAAATTGCATTGATTTATCCTAAAGATTTCATTTCAAT
TGGAATTTGGTTATTCACCATGTACGAGGATCCCCGCTAAGCATCCATGGCTGAATGGTTAAAGCGCCCA
ACTCATAATTGGCGAATTCGTAGGTTCAATTCCTACTGGATGCACGCCAATGGGACCCTCCAATAAGTCT
ATTGGAATTGGCTCTGTATCAATGGAATCTCATCATCCATACATAACGAATTGGTGTGGTATATTCATAT
CATAACATATGAACAGTAAGAACTAGCAGTCTTATTGAGACTAGAACTCATAGGGAAGAAAATCGATTTA
TGGATGGAATCAAATATGCAGTACTTACGGACAAAAGTATTCGGTTATTGGTGAAAAATCGATATACTTT
TAATGTCGAATCAGGATCAACTAGGACAGAAATAAAGCATTGGGTCGAACTCTTCTTTGGTGTCAAGGTA
AAAGCTATGAATAGTCATCGACTCCCGGGAAGGGGTAGAAGAATGGGACCTATTATGGGACATACAATGC
ATTACAGACGTATGATCATTACGCTTCAACCGGGTTATTCTATTCCACCTCTTAGAAAGAAAAGAACTTA
AATCAAAATACTTAATAGCATGACGATACATTTATACAAAACTTCTACCCCAAGCACACGCAATGGAGCC
GTAGACAGTCAAGTGAAATCCAATACACGAAATAATTTGATCTATGGACAGCATCGTTGTAGTAAAGGTC
GTAATGCCAGAGGAATCATTACCGCAGGGCATAGAGGGGGAGGTCATAAGCGTCTATACCGTAAAATCGA
TTTTCGACGGAATGAAAAAGACATATATGGTAGAATCGTAAGCATAGAATACGACCCTAATCGAAATGCA
TACGTTTGTCTCATACACTATGGGGATGGTGAGAAGAGATATATTTTACATCCCAGAGGGGCTATAATTG
GAGATACCATTGTTTCTGGTACAGAAGTTCCTATAAAAATGGGAAATGCCCTACCTTTGACCGATATGCC
CTTAGGCACGGCCATACATAACATAGAAATCACACTTGGAAAGGGTGGACAATTAGCTAGAGCAGCGGGT
GCTGTAGCGAAACTGATTGCAAAAGAGGGGAAGTCGGCCACATTAAAATTACCTTCTGGGGAGGTCCGTT
TGATATCCAAAAACTGCTCAGCAACAGTCGGACAAGTGGGGAATGTTGGGGTGAACCAGAAAAGTTTGGG
TAGAGCCGGATCTAAATGTTGGCTAGGTAAGCGTCCTGTAGTAAGAGGAGTAGTTATGAACCCCGTAGAC
CATCCCCATGGGGGTGGTGAAGGAAGGGCCCCAATTGGTAGAAAAAAACCCGCAACCCCTTGGGGTTATC
CTGCACTTGGAAGAAGAAGTAGAAAAAGGAATAAATATAGTGAAAATTGGATTCTTCGCCGCCGTAGTAA
ATAGGAGAGAAAATCTAATTTCTTTCTTCGTCTTTACAAAAAAAGAAAAAAAAGGAGTAATTAACTGTGG
CACGTTCACTAAAAAAAAATCCTTTTGTAGCGAATTCTTTATTAAAAAAAATTGAGAAACTTAATACAAA
GGCGAACGACGGGAATTGAACCCGCGCATGGTGGATTCACAATCCACTGCCTTGATCCACTTGGCTACAT
CCGCCCTCCCATTATTAATGGACACTAAAAGGCGCAATAACCTGCACCCTTGATAGAGCAAGAGTGTTGG
TTATTGCGCCCTTTTCAAATCAAAACTCGTTTCTAACAACCCGAAGACAAAAGTGGACTCAATGATTATC
CGTTTGTAGCCGGAGCCTCAACAGCAGCTAGGTCTAGAGGGAAGTTATGAGCATTACGTTCATGCATAAC
TTCCATACCAAGGTTAGCGCGGTTAATAATATCAGCCCAAGTGTTAATTACACGGCCTTGGCTATCAACT
ACAGATTGGTTGAAATTGAAACCATTTAGGTTGAAAGCCATAGTGCTGATACCTAAAGCAGTAAACCAGA
TACCTACTACAGGCCAAGCAGCTAAGAAGAAGTGTAAAGAACGAGAATTGTTGAAACTAGCATATTGGAA
GATTAATCGGCCAAAATAACCATGAGCAGCTACGATATTATAAGTTTCTTCCTCTTGACCGAATCTGTAA
CCTTCATTAGCAGATTCATTTTCTGTGGTTTCCCTGATCAAACTAGAGGTTACCAAGGAACCATGCATAG
CGCTGAATAGGGAGCCGCCGAATACACCAGCTACGCCTAACATGTGGAATGGGTGCATAAGGATGTTGTG
CTCAGCCTGGAATACAATCATGAAGTTGAAAGTACCAGAAATTCCTAGAGGCATACCATCAGAAAAACTT
CCTTGACCTATTGGGTAGATCAAGAAAACAGCAGTAGCGGCTGCAACAGGAGCCGAATATGCAACAGCAA
TCCAAGGGCGCATACCCAGACGGAAACTAAGTTCCCACTCACGACCCATGTAACAAGCTACACCAAGTAA
GAAGTGTAGAACAATTAGCTCATAAGGACCACCATTGTATAACCATTCATCAACAGATGCCGCTTCCCAT
ATTGGGTAAAAATGCAAACCGATAGCTGCAGAAGTAGGAATAATGGCACCAGAAATAATATTGTTTCCGT
AAAGTAGAGATCCAGAAACAGGTTCACGAATACCATCAATATCTACTGGCGGTGCAGCAATGAAGGCGAT
AATAAATACAGAAGTTGCGGTCAATAGGGTAGGGATCATCAAAACACCAAACCATCCAATGTAAAGACGG
TTTTCGGTGCTGGTTATCCAGTTACAGAAGCGACCCCATAGGCTTTCGCTTTCGCGTCTCTCTAAAATTG
CAGTCATGGTAAAATCTTGGTTTATTTAATCATCAGGGACTCCCAAGCGCACGAATTCTCTATAAATAAG
AAATAGATAATTGAGGGCTTGTTATTCAACAGTATAACATGACTTATATATCCGTGTCAACCAAGACCCA
TAACTATCTACGATCTTATCTATCAAGATTCATCAGAACTTTTTGAATCTCAATGAATGGGGGTGAGTTA
CAATAATGCGTAACTATTTTTTTATTAAAAATTTTTAATGGGTTGCCCGGGACTCGAACCCGGAACTAAT
CGGATGGAGTAGATAATTTTTTTTTTACCTATATTAAAAAAAATCCCTCCCCAAACCGTGCTTGCATTTT
TCATTGCACACGGCTTTCCCTATGTATAGATCTAAAACTTTTTTTCTTCCCTAGACAGAACCCTCTAAGA
AAAATGGAATACTCAGTTAATCAACCCTTACTCTTCCCGCATGAACATTTCATAAAAAAAATGAATGAAT
TTGTTGTTATCTCTTCAACATTTAGGATAAATTTACCCGTACCGGATCTCATAACCAATCATGGATAGAA
TGAATATCCAAATACCAAACCCGCCCTCTATATAACCTTCGTGAAGCTCTTGAGAAGATCAAAGAAAGAA
CAACGCCTTCCTCCGTAAGGAATTCTTCCAATAATTCCGAACCTAATCCTTTCAAAAAGGCGCGTACACT
ACTTTTGTGTTTACGAGCCAAGGTCTTAACACAAGAAAGTCGAAGTATATATTTTATTCGATATAAACTC
TTTTTTTTTGAGGATCCGCTGTGATAATGAGAAAGATTTCTGCATATACGCACAAATCGGTCGATAATAT
CAGAATCTGATGAATCGGTCCGGGTCGACTTACTAACGGGATGTCCTAATACGTTACAAAATTTCGCTTT
AGACAACGATCCAATCAAAGGAATAATTGGAACTGTTGTTTCGAGCTTCTTCATAGAAGTATTTATCAGA
AATGAATTTTCTAGCATTTTACTTCGTACCACTGAAAAAGTTAGTTGCACGTTTGAAAAATAGCCCAAAA
AGTCAAGAGAATACTTTCCTAATCGGTTTAGATTGATCCTTCCTGGTTGAGACCACGCGTAAAAACGATA
TTGCCATAAATTGACAAGGTAATATTTCCATTTATTCATCAGAAAGGGTGTATCTTTCGAAGCCAGAATT
GATTTTCCTTGATATCTAACATAATGCATGAAAGAATACTTGAAGAAGGCTCGAATGTCCCGAAAATCAT
TATCAAAAAAAACTTCAACAGGACGTTCTATTTTTAGATAGAAATATATTCGCTCAAAAAAGACTCCAGA
AGATGTTGGCCGGAAATGAGAAGATTTATTACGGAGAAAAAGGAAGATGGATTCGTATTCACATGCATAA
GAATTATATAGGAACAAGAATAATCTTGGATTACCTTTTAAAAAAATGGAAATATGTTTTTGGGGAGTAA
TAAGACTATTCCAATTACAATACTCGTAGAAAAAGAAACGTAATAAATGCAAAGAAGAGACATCCTTCAC
CCAGTAGCGAAGGTTTTGAACCAAAATTTCAAAATGGGTGGGATAGGGTATTAGTACATCTGACGCATAA
TCTAAATGCGAAAATCGGTCCTCTAGAAAAGGAAATATTGAATGAATTGATCGTAAATTATGAGATTTTG
CTATATGCTTCCTTTCTAAGGAAGATAATAGTCGTAGGGAAAATGGAATTTCCACAATGACCGCAAATCC
CTCTGAGAGAATTTGCGAATACAAATTCTTATTGTGCCCAAAAACTGGATTTTGAATAGAATCATTAGCC
GAAATAATCAAATGATTCTGTTGATACATTCGAGTAATTAATCGTTTCACAATTATTAAACTAGATTTAT
TGTCAGAACCGGCATTTTCGAACAAAATGGATCTATTTAAACCATGATTATTAGCAAGTGCATAAATATA
CTCCCGAAAAATAAGGGGGTATAGGAAGTCGTGGCGCCGAGATCCACCGAGTTCTAAATATCCTTGAAAT
TCCTCCATTTCCAATTCGCTTTGAACTAAAAATAAAGAAAAATAGAATTAATTATTAATTAAAGTAAGGG
GTTTATTGGTTATCAAATGATACATAGTACGATATAGTCAAAACAGGGTATTATAGTAAGAATAAGAAAA
GAAAAAATACCTCGGAAATGGGTAAACTCATCAAGGGACTCCCTATCCTCTTAGTTTTCTATTTGTTATA
GGATAACAAGATGGATTCGAAATCCTTTATTTTTTCAACACAATCGCTCTTTTGATTTGGGAAAAACTAT
CTTTATCAAGATGCTGCTTCTTTTACACATTTTTGGCCAACCCAAAATGGGAAATAGCTAATAGTTAGGA
CTCATTAAAAAAATGGATAATCATTCACTAATGGAAAACCCTTTCCCCGTACCGGGCACTAATAAAATTT
TAACGTGTAATTAGATGGGGAATCATTCAAATTAAGAACAGAAGCTCGTTGCTTTTTCTTTCCCTATAAT
TAATTGGGTTCATAGGACTCTATCCATTTATTCATTCGACCCAACTCGGAATTTATTTCAGTTTATTTCT
CACTAAGAATTCAAACAAGATTTTGAACCGATCCAGTAAGAATGAAATATTCTCAGAATTTTCTATTGAT
ACGACATGCTGTTTTTTCCAATCATTCCTTTCAGGATCAGTCGTGGTCTTACAAACTCTACCGGAGATAG
AAACGAATCTGTTACTTCATAGAAATGTGTATAAGATGCTAGCCGCACTTAAAAGCCGAGGACTCTACCA
TTGAGTTAGCAACCCTAATAAAAAAAAATGTGAATGTGTGGGTACAACAATCGGAGTAAAAAGAAAAAGG
GGAAAAAATTGCACGACACAATCAATCAAAATACTGAACTATCAAATCAATTCATCGTCGAGAATTGAAT
AGTATAACATAGGAAGATCTTTTATCCATACCGAATACAAAATTTCTAATAGATTCTGAATCGAAAAACT
CAAAATAAATAGATCCGTTTATACACGATCGAATTATATTTCTTTGATCCACTGTTGTCAATATGAATTG
AATACTTAGAATAAAAGTAGAATGAAAACAAAATGAATAAGAGACTTGTGCTGGATTAGCATAACACTAG
ATAGATAATATAGATAACTAAAAAAACAGCAAAGATTAGGGACGAAATAGGAAAGAATCCCGTCTCGGGT
TTATTTCTTTGTTAATGCAGTTACAACAAAAAACTCCCAATTGGATTGGAGAAAATGCCAAAATTTTATA
TGCCTCGTCGATCCAATTACTTCATTTATTCACCTGATCTTTTTCTATCCATCTTATATCAAATTATATC
AAAAAAACAGATTTTTGTCATTATATAAGATGGTATTCTATGGTAACAATAATAAATGAAGTAATTGGGG
GGGGGGGGGGGTAGTATAGTAGAAAAAAAAATTATACAAAGCTATATATGAATCACCCCCACCCTCTTCT
CTCTCTTTTTTTTATTTCATAAATTGGCTTTCGTTTGATTCAAATTCAATTCTGTAAAAACCCCCGCCTT
CTTTAAAATATCATAAACAGTTTCTGTCGGCTGAGCGCCTTTTTCAAGAAAATATAGAATGCCGGGAATA
TTTAAATAGGTTTGATTTTTTATCGGATCATAAAACCCCACTTTACGAAGATCTCTTCCTTCTCTTCGAG
ATCGCACATCAATTGCAACGATTCGATAAAGGGCTCATTGGGATAGATGTAGATGAACTATAACCCCCCC
TAGAAACGTATACGAAGTTTTCTCCTCGTACGGCTCGAGAAATTGGAAGTTAGATCTATGTATAGAATTA
GAATGTTAAATAGATCCATAACATCATCAAATCAATATCAAATCAATTAGAGGATTATTTAATCCTTTTT
TATTCCTCTTTAGCAAAAAAAATCGTTTGTATTCTCATAACTCAAGTTGGATAACTCTGAAATAGTTCAA
AAGAAAAGCCTTAGGCATTTCATTTTTTGAGTGGTCTCTAACCCCTTTTTGTTTGTCTCATTTAGAATAT
ATTTGGATTCTTTTTCCTTTATCTGGTTGTCGAGACAATTGAAAACGGCATTTCCTTGTTCCAAAATACT
TTCTCTTTGCCTGGAATCGTTGGGTTTAGACATTACTTCGGTGAATTTGAATCATTTCAAAACGACAGCA
ACATGCCCCTTTTTATGATTTCTTTCTATCAAAAAATCATACGCCCGGTCGATTACCGCATGATACACTT
TTGATCAAAAGAGTTTCACCAATTCCAACAAATTTTCCTTATTTTATTTGAAACTTGCTCGAATTGGATC
GTTTCGATTTCTACTGGATCGAAAATTTACTTACGAAGTTGTTCCAACTTATTAATTGGCACTAACCGTA
GATCCTTGCCCCTGAGAAATGAATCAATACTTTCTGCTCGAGCTACATCATATACTGTTGACGTTAAACC
CCAACAGTATATGATGTCGAGCCAAGAGCACTTTCATTTCTATAGAATAGAAAATGGTGGGTGTAAAAAT
CCACAACTGATTATGTCTGTCAAGTCGCACGTTGCTTTTTACCACATCGTTTCAAACGAAGTTTTACCAT
AACATTTCTCTAGTGTGGGACTGATATGTAATTGATTCAATTATGGAATCATGAATAGTCACTTGTTCGA
CCGTTTCATAGAAATCTATATTTTTTCTTCTTTTATATGAAGTGGTGCTGTCTAAAGTAAAGAAATCTTA
TCAAGAATGAAATTTCAATGCATTTTTGATAAGATTTCTTTATTAATTTATACATAATTTCTAAATATTA
GGAAAAAAGTGCTTTTTATTAAATCTACATTCCATCTTCAAGTAACCTAATAGGTTATATTCAACAATCT
CAGACTTCTTCGAATATCAAATAGTCAGAAGAAACGATTCAAATAGTTATTTAATTGAAAACCCCCACCT
CATACCAACATCACTATTTGAATAAAGTTTTACTAAGGATCGCATTTGATGATCATAAATAAATCCGCGA
TTAAAAAAATAGAGATTGAAAAAATCGAATTCTTTTTTTTTCATTTCATTATTCTAATAATGTCTATTTA
TATAGTATAGAAATAATAGGTCTTTCCTGGGACGGAAGGATTCGAACCTCCGAATACCGGGACCAAAACC
CGTTGCCTTACCACTTGGCCACGCCCCATTTAGATTTATGTTCGATACTACTAAAGACTAGTATTGTATT
GGTTATTCGTCAATTCCAGTCCAAATATCTATGGACTCTATTGTTCCTGGGATTTTGACACGTGTCGATA
TAGAATTATCTATAGAATAAAACGGAATTTATTGATCATTACATATAATTCAATTAAGATATTGTATGAA
AGGATGGTTTCTTCAATTCGCAAAAGAAAATAGATAGACTTTTGATTGGGCGAGTTCAAGTTCAAAAACA
ACAATTCATTTTGATCGAACCGCCTTTCGTCATTTTTACCGTATACCAATTCTCAAGAATAATATATTTA
TATTATTATATTAACTCAATCAAATACAATTATCTCCAAGTCCAATAAAAAAAAATGTTTGTTATGCTTA
ATATCTTTAGTTTGATCTGTATCTGTCTTAATTCCGCCCTTTCTTCGAGTGGTTTTTTCTTAGCCAAACT
ACCTGAGGCCTACGCTTTTTTGAACCCCATCGTAGATTTTATGCCAGTAATACCCGTTCTCTTTTTTCTA
TTAGCCTTTGTTTGGCAAGCTGCTGTAAGTTTTCGATGAAATTTTGAATACTGTCATAGACATGATTTAT
TGGCGAAAAAAATTCTAACAATGGGTAAGATCAGATAAGTCTTACAGTATAGTATGAACTCTCGATTTAA
CTAATTCTTAGATAGCTTAGAAAAATCTGAATTACCCCATTTCCTCGTTCTGATTCCTTTCATTTATTGG
TGTCAAAAGAGGATATGTGGTATAAAAATGGAGAATCTATTCTCTTTTTTTTTTCAAAACAATGATCTTG
GAGATTGTGTAATGCTTACTCTCAAACTCTTTGTTTACACAGTAGTGATATTCTTTGTTTCTCTCTTCAT
CTTCGGATTCCTATCTAATGATCCAGGACGTAATCCTGGACGCGAAGAATAAAAAAAGAAAGAGGGCTTC
CCTTTTGCTTGCTTAATTTTTCAATGTGATTAGGGTTTTATCTATTGCACATCTTTAATTAAATAACAAA
ATCAAAAAAAGATTCGAAGCGTTGGAATTTGAAAGAACAATAAAATACCGAGTTATCAACGGAAACGGAA
AGAGAGGGATTCGAACCCTCGGTACGAAAGGCTCGTACAACGGATTAGCAATCCGACGCTTTAGTCCACT
CAGCCATCTCTCCGAATTGAAAGGGATAATTACTATCTTACATAGTTCCAGTACCCACAATGGTTGGTTT
GAAAAAAATCCCTTCTTTATCTATTTTAGATATATTATTTTACTATTTAGATATATACAACTTTAATATA
TACAACTTTGATAAGCAATCTTATTTAGATAAAGAAAAGGATCAAAAGAGATATTTCGAACAAAAAAAAG
AATACCTCCTTTCCGAAAGAGTTTATTTTCTTTTCACGGCCTGGCCTGGTCAGTACCTAGCCGGGCCCTT
TTTGATTTTGTTGAAAATCATAGATAAAACGATTTTGCTTTATTTGAAATAATAAATACTTGGCTGGGGC
TTGTTGTTGAAACAACAGTCCGTCTTCGGACTATTTCCATATCTATGGTATAGAATGAAATGATATAGAA
TCCAAGTTTCATATCATATTACTTTATTAATATTATTCTTTTTTTTAAGTAAATAAAAAAACAAAGAAGA
AAAGAGTACTAGTAATTTAAATAACTTCAAAAAAGTTCTTTCGAGGATTTTGGACAGAACAGATAGGGCT
CTATAAAACTATTTATGTCATGAGATTAAAATGCATTGCACAACAATCGACAATTCTCTTTTCTTCTCTT
ACTTACGTTGGATTGCCCTGTTCGACAAAAAGTTAATTTTTATACAATAATCGGATTGTAGCGGGTATAG
TTTAGTGGTAAAAGTGTGATTCGTTTTATTAATCCCTTGTATAGTTAAGGGGTCCCTCGGGTTGATTCTT
ATTCCGAGCAGAAACTTTATTTCTTAAAAGGATTAACTCCTTTTACCTCGCAATGAAATATTCGAGGAAG
AATATACATTCTCGTGATTTGTATCCAAGGGTCAAGAGTCAATTGAAAAACTGGATTATTAAATTAATTG
CGAAACATAATTTTTGTTTGAATTGGATCAATACTTCCAATTCAATAAGTATGAATAAAAAATCCATGGA
TAAAGATAGAAAAGGTTTTTTCTAATCGTAACTAAATCTTCAATTTTTGGTTTATATAGGAAAGATTGAA
GCAAAATAGTTATTAAGGGATTTCTTTAGTTTACTAGAGACATCGACATATTTTTTTAGCTCGGCGGAAA
TCAAATACTAATCCTAAGGATTATTTGAAATGATTCTTTCAAATAGAAATAGAGAACGAAGTAACTAGGA
ATATTGTTAGAATAGCCTATTCCTTATTCTAGAGGGATTATCTAGAAAGCAAATTGTTTTGAATGCATTC
ATTCAAAAGAGAAAGGCTGACATAGATGTTATGGATCAATTTTTTTTATTTATTTCATTCACGTCTTATT
TATATCTATTATTTTGGAAATTTATAATTCTTCCATAAAGGAGCCGAATGAAACCAAAGTTTCATGTTCG
GTTTTGAATTAGAGACGTTAAAAATGATGAATCAACGTCGACTATAACCCCTAGCCTTCCAAGCTAACGA
TGCGGGTTCGATTCCCGCTACCCGCTATATTAGAATACGCTTAATATATTAGAATAAGCTATAGATTTTT
ATGAGTATATTAGAATCTATTTAATAGAAATATGGAAACTACAAAATGCGCAAAAGCGGAATAAAAAAGC
GTCCATAGTCTAATGGATAGGACAGAGGTCTTCTAAACCTTTGGTATAGGTTCAAATCCTATTGGACGCA
AATTTATCGATAGAGTTTTTGAGATAGAAATCTCAAGAACAATATTGATATTTTGAATGATTTTAATAGG
GGAGGCTTATAATATGACGCTTAGTTTTTAGCTTATAAAGCTAGATTCTTTCTTCTTTTCTATTAATTGA
ATATTATAAATTGAATTCTTTTTGAATAGAAAATTGATCGCTCTTTATTTATTAGTTAAATTAAGAGCGA
TCAATTTATTTACACTATACCTCTTCCTGAAGTAGAAAGCGCTCCTTCTGTTCCTGAATAGCTTCTTTCA
ATAGTTCTTCTGCTTCCTCGGTAAATGTTTTAGTAGAAGATATGATTTCTTGAAACCGAGGTTTATTCGT
TTTTACGTAAGTACGTAACTCAACGAGAAATTTCCTTACCTGTGGAATTTCTAATGAATCAAGATAACCA
TTCGTTCCGGTATAAATAGTCATTATCTGTTCTTCCACCGTGAGAGGGGCTGATTGGGATTGTTTAAGCA
ACTCACGTAATCGTTGACCTCTTGCCAATTGATTCTGGGTAGCTTTATCGAGATCCGAAGCGAATTGCGC
AAAGGCTTCTAATTCTGCGAATTGCGCCAATTCCAATTTTAATTTTCCAGCTACTTGTTTCATGGCTTTA
ATTTGAGCTGCGGATCCTACTCTAGAGACAGAAATACCCACATTAATAGCAGGTCTGATCCCAGCATTGA
ATAGATCGGCTGATAAGAATATTTGTCCATCTGTAATGGAAATTACATTAGTAGGAATATAAGCCGAAAC
ATCTCCCGACTGGGTCTCAACTATTGGTAAGGCAGTCATACTTCCTTCACCTAAACCAGAACTTAATTTA
GCGGCTCTTTCCAAAAGGCGTGAATGCAAATAAAAAACATCTCCCGGATAAGCTTCGCGACCGGGTGGTC
TTCGTAATAGAAGAGACATTTGACGATAAGCCTGTGCTTGTTTGGAGGGATCATCATAAATGATTAAAGT
GTGTCGTTCACGGTACATAAAAAATTCAGCCAAAGCTGCTCCCGTATAAGGAGCGAGGTATTGTAACGTA
GCTGGGGAATCCGCCGTTTCGGCTACCACAATAGTGTATTCCATAGCTCCCCTTTCCTGGAGAGTATTCA
CTACCTGAGCCACAGAAGATGCTTTTTGACCAATAGCTACATAAACACATATTACATTTTGCCCTTGTTG
GTTGAGAATCGTATCCGTGGCTACTGCCGTTTTACCAGTCTGTCTGTCCCCAATAATTAATTCTCGCTGA
CCACGTCCTATAGGGATCATTGAATCAATAGCAATAAGTCCTGTTTGAAGAGGTTCATATACGGAACGTC
TCGAAATAATACCTGGGGCGGGAGATTCAATTAACCGAGATTCAGAAGCAGAAATTTCACCTCGACCATC
AATAGGTTTGGCCAGGGCATTTATAACACGACCCAAATAAGCCTCACTCACCGGGATCTGAGCAATTCTT
CCTGTTGCTTTTACAGAACTTCCCTCTTGGATCATCAAACCGTCACCCATTAATACAACACCAACATTAT
TGGATTCCAAATTAAGAGCAATACCTATTGTACCCTCTGAAAATTCTACCAATTCGCCTGCCATTACTTC
ATCAAGACCATAAATACGAGCAATACCGTCGCCTACTTGAAGTACGGTACCGGTATTTACAACCTTTACT
TCTCTATTATATTGCTCAATCCGTTCACGGATAATATTACCAATTTCGTCGGCTCTAATGGTTACCATGC
GTATTTCTTAATTATTTTTTTTTTTACAAAAAATAATGCCTACAGTAGAAGTACTAATCAGTTATTTCTT
TCATCGCCCCAAACATGCCAATATTGGCAGTGATGGTACGTAAATGTAACTCGTTGTTCAAACAACTATT
CAGAGTTCCTAAAGCCCCCTGTAAGGCTTGTTGGAAAACCCGTTGTCGGACTTGATTAATTGCCCTTTGT
TGTTCAAAATGAATGGTTTCATTTTTATAATTTTCTAATTGTTCCAGGGTCTTATAAGTTGAATTAATCA
AATTCAACTTTTCTTGTTCTATCTCAGAGTACCCATTCACTCGAAACTGTTCTGCTTCGATTTCCACTTT
CCGTAAACGAGCCCGGGCCTTTTCCAGCTGTTCAATCGCCCCCCCACGTAAGTCTTCTGAATTTCGAATA
GTATTCAAGATCCTCTGTTTTCGATTATCTAATAAATCGTTTAATGAAAGTAGATTATTTTTCCATTCAT
TTCAAACCTTCCATAATCCCTTCCCGAACCAAACATGAATCTTTCGATTCATTTGGCTCTCACGCTCAAT
TACTTCAATCATTTACTGTCAAATTTCCATATCGTTTTTTTGAATGTAATGAGCCTGTCCTCTCTTCTCT
ATGAATATTCAAAAAGAAAAATATCCAAACAGATCCCTAATCCAAGACCAGAATAATATTCGGAGGACTC
TTCTGACCAAACAAAAAATATGGAATTGTCAGCAACGTTGTTTCTTTTTTTTTCTTCAAATCCAAAGAAT
TCTTCTTACTTTATACATTACATAGGTCACCGATTCAGCATTGGATAAAAAAAAAGAGTGTGATCATTTT
TCGAATAAAGAATAAAGGTTTCAAATAATTTTATCGACATGAGTGTTCTATATCGAAAAAAAAATTGAAA
CTATTCGTTTTGAAACCATTTCTGTATTAAATTAACATAGTAGTAGAAAGAATACCGTGCTACGTTGCTA
CGTTTGTTTGGACTTCAACTGCTTTCTTTAGCTTTAACCATATTAATGGTCCCACATTATTGGTTAATAG
AGAATCAAAATTGATTTACCAATGAATCACGAAATGCTATGGTTCTTAAATATGATTTATTAATTTATTA
ACTTAATTTATTCAGAAGTAATTCGCGGGATCATGCACCTTTTATTTTGTGCTAGTTATAATGAAAAAAG
TGCAGCTGGTTGGGTCCAGCCTATTCTTGAAATAAACAACTCGCACACACTCCCTTTCCAAAAAAGATCA
ATACACCAAGGACTACACTTAGATTTATTGGATTTGTTGCTAAAATATCGGTATTAAACCCGAAACTCCC
GGCGGATGGCCATTGACCCAAGGAAACGAAAGAATCGGTTACATTTTTCATACAATCTCCTTTTATAGAT
AAAATAAATAAAAAATCAAATAGAGTTACTTTTGTATCACTTCAACATTTTTTCTATTTATTCTACATAT
TTCTATTTAAATATTTTTATTATTATGTTCTTAATTTCACTATTTCTAAACGATCTAAACAGAATCAAAA
ATATAGTTGATTTCGAAATGTGTGTTTTTTTTTTCAATTGGAAATTCCTAATAACTAATAAGAATAATAC
TTATTAGAACCTAGGGCAGGTATCATGTCAATTACGGAATACTTGGTTTGTTGTAACACTCCCGAAAAAA
CAAAAAAAAGGGGGAGGGCCATTGATAAGAACGGGAAGGAAGAAAGCGAATCGGGATGCTAATTCCTCAT
CCTCAAATCTGTCCTTCCCAGGGGTTAGTGTCTCAACGAATAAGTAATTGTAGGAGTGAAATATTGATAT
AATTCGAAAAAGCAAGTCCCCGGAAGAAATAAAATACGTTTTTTTTATATTTCATATTTATAGGATTACA
CAAAGGGATTCGCAAATAAAAGCGCTAAGGCTACAACCAATCCATAAATTGTTAACGCTTCCATAAAAGC
TAGACTAAGCAATAAAGTACCTCGTATTTTTCCCTCCGCCTCGGGCTGTCTTGCGATACCTTCTACAGCC
TGGCCCGCAGCAGTACCTTGACCAACTCCAGGTCCAATAGAAGCAAGCCCGACAGCTAATCCAGCAGCAA
TAACGGAAGCGGCAGAAATCAGTGGATTCATGATAAGTTCCTCACACAAAAATCAAAAAATGGTTAATGA
TACAATCATCCAAGTAATTATGATTTAATTATTCCACCAAAAAGATTCATCCAGACGAAATAACTAACAA
CTGCCAATTGCAGTAATGGACTAATATTATTGAATCATCATAACTACTTATATTATATAGCTCTTTTTTA
TATAGCTTTTTTAGTTTCTATCGACGGGATTTTTGTGAATCCATTTCTTTGTTCTGAACCATTAGTTGAA
TTCTCGTTCTTTTTATTGATTTCATCTTTTTATTCATTCAATTCACAGTTACAGACGAAAGTAAAAGACT
TCTATATGAATCCCCATCTAAATTCATAGTAGTAGGGCGGATTAGATATATCTTTAGTTCATATATAACT
AGTCAATATCTAATATCACATATACACGCCTTTCTTCCATAACGTAAACCAACTATTCCTATCTTAGATT
CATCGGATTCTAGAATCATTTTTGAAACGTGCAAGAGTTGGATTCTAGCCATTAGATTCCATATACCCAG
GGTTTACCCGCCCTTACTAACCAATTTATTTTTTATGAATTTCGTTTTTTCAATTCTTATTCTTCTTTTC
CTTTTTTTACAATTTCCTAAATAGCGTACCTATTACTGTAGATGTCTATTTGCCGTACATAGCGTATTTT
TTTCATTTTTATATTCCCTAAGTCGACTATCTTGAGTCACGTATAGATTATCTTGGCCTAAGCTAAAAAA
CGACTATTTCGAAAACTCGTCAATGATGACCCTCCATAGATTCGCCTATATAAGCCGCGGCTAAGGTTGC
AAAAATAAGAGCTTGAATACCACTCGTAAATAATCCAAGGAACATGACGGGTATAGGAACCACTAAAGGT
ACTAAAGAAACAAGAACAACAACTACTAATTCATCGGCTAATATATTTCCGAAAAGTCGAAAACTAAGTG
ATAAAGGTTTTGTGAAATCTTCTAAGATGTTAATGGGTAAAAGGATGGGAGTTGGTTGTATATATTTACT
GAAATAACTTAATCCCTTTTTGCTAAGACCCGCATAGAAATAGGCTACTGACGTGAGTAAAGCTAAAGCA
ACGGTAGTATTTATATCATTCGTGGGTGCAGCTAATTCCCCATGAGGTAACTGTATGATTTTCCATGGTA
AAAGAGCCCCTGACCAATTAGAAACAAAAATAAATAGAAACATAGTTCCAATAAAAGGAACCCATGGACC
ATATTCTTCTCCAATCTGGGTTTTGCTAACGTCTCGAATGAATTCAAGGACATATTCGAAGAAATTCTGA
CCATCATTTGGAATGGTTTGTGGATTCCGAACAGCTATACTAGCTGAACCTAATAAGATAGCAATAACAA
CCCAAGAAGTTATAAGTACTTGGCCATGGACTTGAAAACCTCCTATTTGCCAATAGAAATGTTGGCCTAC
TTCCACACCAGATATATCGTATAACCCCTTTAGTGTGTTGGTGGAACATGATAGAACATTCATATTGCCC
TCTACAGAAATAGAACTTGAAAGGGAATTATTTTGATTCAACCGTCTCTTTTTCCACTTGATTAGTTGAA
TTCTCTATTTTGGATACTAACTAATCACAGAATATCCCCAGTAATTTTGATCTCTTTTATGCGATTCAAG
AGTAGTAACCGATTCCATAAATCTATGGAGTTCAAAAAAGAATTTTTTTATTTATCTTATTATTAATCAA
GGATTTCGTATATAGCTAGAACGACCCTCACAAATTGCGAATACTAATTTGTTAAGAATTAATCGGATTG
AAGCTATAGCGTCATCATTTGCTGGAATCGAAATATCAGCAAGATCCGGGTCACAGTTTGTATCGATTAA
ACAAATTGTTGGAATTCCCAAAGTGATACATTCTCGAAGAGCCGTATATTGTTCTTGCTGATCAACGATA
ATTACAATATCGGGCAAGCCTTTCATATATTTAATCCCGCCCAGATATGTTTGCAAGTGAGATAATTGTC
TCTTCAACATAGCTGCGTCTCTTTTTGGAAGACGGTTGAGTTTCCCCGTCTTTTGTTCCGTTCTCAAGTC
CCTGAACTTATGAAGTCTCGTTTCTGTAGTGGACCAATTCGTTAACATACCACCGAGCCACTTTTTATTA
ACATAATGACACCTAGCCTTTATTGCAGCCCGTGCTACTAAATCAGCTGCTTTATTTTTGGTACCAACAA
TTAAAAACTGTTTTCCCCGACTTGCTGCATCAAAAACTAAATCACAAGCTTCTGATAAAAAACGAGCAGT
TTTAGTAAGATTTGTAATATGAATACCTTTACGCTTTGCAGAAATATAAGGTGCCATCCTAGGATTCCAT
TTCCTAGTACCATGACCAAAATGAACTCCTGCTTCCATCATCTCTTCTAAATTGATGTTCCAATATCTTC
TTGTCATTTCTCCCCACATTTCCTCTATTTTTTTCAAAAAAAAGCGCCGAGGTGCCCTGAACTAAATAAT
TGTTCCGATGGAACCTTTTCTTCTACCGGAGATTGGATTGGCCGCGTCTGTCTGTCGATATACGATCCAA
ATACCCTCTATTCGTTATTTTCTTTATTTTCAGGACAACACAACATCAAATGACCTAGAGAGTTTTTTTT
ATTAAAAAGGTATGAAGTCACTTTTAGGAATTATTAAATCCTCTAAATGATTGTTCTGGTGTATCATGGA
AATTCTTTGAAATGCAAGAATCAAATAATTCTCTGTGGTGTAACAAAATTTCTCTGATTTCGCCCTCAAA
AAAATTCTTATTTTGGATTTCCAAAGGCATATTCTTATGTTGCCTTGAACGGTGGACTAATCCTTTGAAT
CCGGTACCAACGGGTATCATCCCTCCTATAACAACGTTCTCTTTTAGGCCTTTCAACCAATCGATCCGAC
CCCGGAGAGCGGCTTTGGCTAAAACTCGAGCAGTTTCTTGAAAACTCGCTTCAGATATGAAACTTTGAGT
ATTCAAAGATGTTCTTGTTATTCCCAATAGGACAGCCCTGTAACAGATCGATTCTTCCAAAGCGCGCCCT
GTTCGTTCCGCTCGCAGCAATCCAATTAGTTCTCCAGGTAAAAAAACATTAGACATTCCATCCTCTGAAA
CTAAGACTTTTGATGTTATTTGGCGTACAATAATTTCTATGTGCCTATTATGGATTTGCACCCCCTGGGA
TCGATAAACCTTTTGGATCTTATTAACCAAAGATATACGACTTTGCGCTATAGTTAGCTCAGCACCAATC
AAGAATCCCCAAGGAATTCCAAGAATTCTTGTTATATGCTCGTTCCAACCCTCAACTCTTTTTTCTAGGC
TCATTGATATTGAATCAATTGAACGCACTTCTAACACTTGTTCGACTTTTGGAAGACCCTGCGTTATATC
GCCGGATCTCGATTTTTCATATATAAATGTAACTAATGTATCTCCTTCGTAAAGGATTTCTCCATAATGG
CCATGAACAGTTGCTCCTGGAGTGGCTAAATAAGGCTTAGCGGACCTTATTACTACAGAGTCAAGTTGAA
CAATCAAAACTTGACCCGATTTTAGGCGTGGTCCATTTTTGGCTATACATACATTTTCACAAATAAACTG
TCCAAGACTGATTATTGTAGATGTTTCTTCACAATAATTATGATAATTATTGTGAGGGAGAAAATACCAA
TTCAAATTGAATGAATTCAAAACGATGTTACTGCATGGATCGGGATTATAAATCCTCCCATTTTCGTCCA
TTAAATAATATTTAAGTACTTCAAGGGTCTGTTTTAAATTTTCAAGTTGCAAATATTTAGTTACTAAAAC
CCGATTATGAGTTATTAAATCGTAAAATGAATAAAAATTGGAAATTGGAAGGACTGCTCCTAAAGGGCCG
ATCGAATTCCGAATTTGAATTATAGGATCTTTTTTAATTGATTCTTTTTTCACATTGTGATATTTTGCAT
CATTGAATGGACCCGTTTGAAAACAATTAGATGATGACAAAATTCTCAAAGATGGGCATTCCTTATTGTT
ATTTAATAAAGTGCGAATAGTTCCGCGATTTTGGCTAGGTAATTGTTGAATCTTTGTCTTGGAAAAAATG
GAATAAAAAGGATTGATATGGGTGTGATCTGACACATTATCAAAGACCAATCCGGAGCCTGACGGATCAT
TCCTTTTTCTGAGATACAAAACATGGGATTTCGCTAAGTCGATTCTTAGAAAATCTCGAATCAGACCATT
TGTACGTACTTCAACAAAGGAAGCAGGGGCCTCGTGCTTCGAAGAACTTTTTTCGTCTTCGTCCCAATTC
AAAATTAAACAAGTTCGAACTAATTGAATACTTGTGTCAGAAATTCCCCGAATTGGGTTTCCACTTCCGT
AAACAATATAATTGACAACTCGAAGTTGCATATTATCCTTTTCTTGGAACAAATCCGGGGGGAAGAGTGT
TGCTAAATTTATACCGTCCAATATTTCATATGTCACTACGGGTCGAACCAAAACAAAATACTTTTTCTTA
GTAGATGTGATCCTTTGGACATAGATCCAATTTTTCAAGTTTTTTGATTCCTTAGAATTTGTTTTTCCCG
TTCCTGGTGGTATCAAGATGCCACTGTGTCGGGATATCTTATCCGTTTCTCCAGGAAAATGGATATCTCC
CGAAAAGATTTTAAGTTCAATCCTTTTATTTTTTCTCTCCACTCGGACTAATCCGCCCACTCGGCTTCTT
ATATTTAAAGTAATTCGTGTATCTACTCCAATCAAACTATTGTTCCGTACCATTATCGAAGAAGATTCAG
GTAAAATATGTACTTCTTCGGGAATGAAAAAAAATCGATCTATTTTTTGGTATTTTTGCTTAAATTCTGT
GATTCCTCGATACTCAATCAAATCCTCTTTTTTAACCATTGAATGCATCCCTATAGTCCCATATTTAGTA
ATTCCCGAACTGTTTCTTCTGTATCGAGGATCCTCGAAATAAGCAAGAATACTATTTCTACGGAAAATAC
CCTTTGTGGGTAGTTCAATCGATATACCCGAATGGGGCATTAGTTCTGTCTCTCGTTCTTGAATCGATTG
GAATGGAATGACAAATCTATTTCTTCGCCTTTTTGCCAATAAATCAGAATTCTCGTGGAGGATAGCAGGA
TATATGAGATTACAATGACCGGTACATATGATTCGATTCATTTCTGAATAATCAGGACTCCTATCTTCTT
TATTTTTACCAGAAAAATCAGAACTACATAATTTGTATCTGATTTGATCATTATTCACTGAGAGACTAGA
AAGATATCTTTGTTTGACAGAAAGAGGCCGAAGATTCATTTGATCTTGATCCTTGTGGAGTGAAAACGGG
ACTCCATTGGATCCGCACGAACCTCCTGATAATATCCATAAATGACTTGTTTTTGGTAAAAGATGGACAT
TGCTATATGTAAATTCAGGCGCATGGTACACATCGGTACTCCAGTGCATTTCTCCCTCTGAGTCAGAATA
AATATGTTTTCGAACCCTTTCTTTAAAATTGAAAGTGTATGTTCCCGCGCGAATCTCAGCAATCACTTGT
TCTGATTCTACATATTGGTTATTTTGAACCAAAAGAAAACTTTTTGGTGGAATAGCCACGTTATGTATAA
TATCTTCACTCTCAATAGTGACATCCAAGTCTATAGAACATAGAAAGGCAGGATGCCCATGACGCGTACG
TGTGGGATGAACCAAATCCTCATTGAATTTGATTTTTCCATTAGAGGGGGCTCGTACATGTCCTGCAGTA
CCACCGGTGAACACTCCACCCGTATGAAAAGTTCTTAATGTTAGTTGAGTCCCTGGTTCTCCAATAGATT
GACCCGCAATAATACCTACAGCTTCTCCCAATTCGACCAGGTCACCATGAGTAGGACTCCTACCATAACA
TAATCGACAGATCCAAGACGGACTCCTACAAGTAAAGGGGGTTCGGATAGATATTGGTTGTATTCGAAAG
GTTATGAATCGATTGACAAGTCCAATTCCAATATCTTGATTTCGAATGGCAATGCATCGTGAGCCCATAT
ATATATCGTCCGCTAATACACGACCAATTAATGTTTGAATAAAAATTCGTTCCGGCATCATCCCATTTCG
AGGAATCACAGAAATCCCTCGGATGGTCCCACAATCTGTTCTACGTACAACAATGTGTTGAACTACTTCA
ACAAGTCTACGCGTAAGATATCCAGCATCTGATGTTCGAACAGCCGTATCGACAACTCCTTTGCGCGCTC
CGTAGCAAGAAATGATATATTCTGTTAACGACAGTCCTTCGCGTAAATTGCTTTGAATAGGTAAATCAAT
CATTTGTCCTTGAGGATCCGACATTAATCCTCTCATACCTACTAATTGGTGTACTTGAGATGCATTTCCT
CTGGCTCCCGAAAAAGACATTATATGGACTGGATTAAAGGGGTCGGTCATCTTAAAATTAGGATTCATTT
CTTGTCGCAAATATTCACTTGTAGCATACCATACCTCAATGGATTGGCGTAATTTTTCTACTGCGTGTAC
ATTCCCATAATGATGGTGTTTTTCCAAAGTCAAACTTTGTTGTTCAGCGTCTTGTACTAACCATCCTTTA
GAGGGTATCGTTAAAAGATCATCAATCCCTAATGAAATGGATGTAGCAGTGGCTTGCTGGAAACCCAGAG
TCTTTACTTGATCCAGAATGTGTGATGTATATGCCATTCCGAAGTGATCTATTAATCTGCTAATAAGTCT
TTTAATGGCAGTTCCATCTATTACTTTATTGTGAAAGACTAGATTGACTCGTTCTGCCATAAGTACCTCC
ATATTCTGCTGAGTGGGATTCGACAATGAGTTTGAGTCAATGATTGGAAAACTTCCTTTTCTCGATCTTA
ATTCGCATAGAAATTCAGGAACTAGAATCCCAGTTGAACCGGAGGGACCCGAATTCACACCGGTGTCATA
GAATTACTTAACTTACATATGATTAGGTACCATATGAGCAGGCTCGACAAAACCCTTGTATAGCTTCTTC
AATTTCTCGAAAAAGAGAAATATGACCGACAGTTGTTCGAATGTATATACAAAGAATTTCTTTTTTTACA
CTTCTTACTATTAAATAGTGCTCATAAATCTCATGATAGGTACCCAAAGATTCATAGTGAACCTCGATGG
GAACTTCTCTTGAAGCAATAACGCGTTGATCTAGTCGCCACCGAAGCCACAAAGGACTATCTAAATTGAT
TCTTTTCTGTCGATAAGCTCCAATTGCATCATACGAATTACAAAAAAAGGGTTCTTTTTTTTTCCAGTTA
TTATCATAAATTCTTTCTTTTTGATAGTTTCGGCGATTCCATGGATTATACCTATTTGTACAAATACCTC
GGCGATTCCCACTCGTTAATATGTATAGACCAATAAGCATATCTTGGGTTGGCACGGCAATGGGATCCCC
AATAGCTGGAGACAAGAGATTCATATGAGAAAACATAAGTAAACGAGCCTCCGCTTGAGCCTCCAAAGAT
AAAGGTACATGAACGGCCATTTGATCCCCATCAAAGTCTGCATTGAATCCCTTACAAACTAATGGATGTA
AAGAAATAGCACGTCCTTCCACTAAAATGGGTTGGAATGCCTGTATCCCTAATCTATGCAGAGTAGGCGC
TCTATTCAGCAATACGGGATGCCCTTGCATAACTTGCTGGAGTATTTCCCATACAATCGGATCTTTTTCC
CGGATTTTACTCTTAGCAACTCCTATGTTCGAAGCAAGATGTTGTCTAATTAGCCCACGAATTACAAATG
TCTGGAAAAGCTCTATTGCTATTTCCCGAGGCAATCCGCATCGATGTAATGGAAGTGAGGGTCCTACGAC
AATGACAGAACGACCCGAATAATCGACCCGTTTGCCAAGCAGAGTCTCACGAAATCTTCCCTCTTTGCCT
TCAATTACATCTGAAAACGACTTGTAAACCTTATTATGACCATCTCTCATTGGTTGTCCGCGGATTCCAT
TATCAAGAAGTGTATCCACGGCTTCTTGTACCAATTTCTCTTGACACATTACTAATTCCCCTGGTGTAGA
TCTGCTTGTTGTTAATAGATCGGTAAGAGTATTGTTCCGATAGATAACTCTTCTATAGAGTTCATTAATA
TCTGAGCTCATTAGCTTACCTCCATCTATCTGAATGATGGGTCGTAGCTCAGGAGGAAGAACTGGTAGGA
GACATAGAACCATCCATTCTGGTTCTATATTTGTTCGAATAAAATGCTTAGCTAATTCCATGCGTCTAAC
CAAAAAATCCTTTCTTCTTCCAATTTTGCGATCTTCCCATTCATTACCCGTGGTTCTTTCTTCCCCTAAT
TCCTTCCATTCTGTCAATGAATAATCTAGAAGAATTCGCAAATCTAGATCGGCTAATTGTTCTCGGATAG
CCCCCGCTCCTGTAGAAATTTCTCGATTTCGAAATGTATCGAAGCCTTGAGTAGTAAAAAAAAGTGGGAT
GCTGTATTTCCAGGATTGGATTTCATATTCGAATAACCCCCGTAATCGTAAGAAAGTAGGTTTTTTAGCT
ATGGGCCTGGCAAAAGAAAAATTGGGATAGGATCCTGATCCTATAGGATCTCCCCCCTTCCAAATCGGAC
GTGAAAGTTTCCTTTCATCCGGCTCAAGTAATTACACCAAATAAAAAAGGAGTTTTCGCTTTCAAATTCT
CGAAAAACACCCCAAGACCCACATCTACTCCTTACTCAAGTTAGCAGTAAAGACCAAGCAACATTTCATT
GATTTATTCTTTTTTTCCTTTTCTTTAGATTTTTTGTGAATTCTTTATTCAAATTTAGATTACTACATAA
ATGAAATGTGAAATTCTTGAGTAGTCTACTTCCCTTTGAACGATGAAGCCCCTTAAGGGTTGTAATTCAT
AAGGGATTTACTTGTCTATGCGCCCTTCCCTTCGATCTTTTAGGCCCTGACATCACCTCGACGGTTATGC
TACGATGTTCTTAAAGCCTATATGCGATGGATAGACTCCTGCAACCATGACATATTTGCTTACTTGAACA
TAAACATTTCCTTCTAAAAGAAAGGGAATGATTCATTCCCGAAAGAAGTCTTTTTTCACGAGGTACAACT
ACAAATTCCTATTTATTTGTTACTGAATTGACCATAGACCAATCCCCTTTATTGGGGAATATTTAATACA
CCCATAATTCTGAGCTTCATGTTACTCCTTTCAAGAGACATGTCAGATCCGGGGCATCCCAATTTGATTG
AATGGATGACAGTCTTTCATTTCGAATCTGTAAAATAAGAATTTCGATCAAATCACACATCGCAGTATAC
TAGGCCTTCTAATTCTTTAAGAGGTTTATCTAAAAGATTCGCGATATAACTAGGAAGGCGTTTCAAATAC
CACACGTGGGTTACTGGGCATGCCAGTTTGATGTATCCCATTTGATATCTTCGTATCCGAGAATCAACAA
ATTCGACTCCGCATTGTTCACAAAATTTCGGGTCTTCTTTTTCATCTCCAATTACTCGATAATTTCCACA
AGCACAAATTCCACTTTTTATAGGACCAAAAATTCTTTCACAAAATAATCCATCCTTTTCCGGTTTATTG
GTTTTGTAATGAAAAGTATAGGGTTTTGTCACCTCTCCAACTATTTCTCCATTAGGGAGGATTTTATTGG
CCCAAGCACTTATTTGTTGAGGAGAAACTGATCCAATTCGGAGTTGTTGATGTTTATACCGATCAATCAT
AGAATAAAAATTTTGATTCATTCCGATTAAGCTTCCTTCCTAAACATCTGGAAGTTCTTCTCAGATACAA
GGAAATGATTCAGTTCCAAAGCCAAAGATCGTAGTTCTCGAACGAGCAATCGAAAAGATTCTGGAGCATC
CTCAGGTTTAGGTATTGTTCCTCCAATGATCGTAGTACCAAGAACTTCTTGACGAGCTCTAATATGATCA
GATTTATAAGTAAGCATTTCTTGTAAAATATGAGCAACACCAAATCCCTCTAAAGCCCAAACCTCCATTT
CTCCTACCCGCTGTCCCCCTTGCTTGGCCCTTCCTCTAAGGGGTTGTTGTGTAACAAGTGCATAATGTCC
ACTGGAACGCCCGTGTATTTTATCATCAACTTGATGAATTAATTTCAATATATAAGGCTTTCCTATTATA
ACAGGTTGTTCAAAAGGATCTCCTGTCCTTCCATCAAATATTCTGCTTTTTCCCGGATACTCGGGTTCAA
ATACCCATGGATTCGCTGTTTGCTTACTGGCTTCATATAATTCAGAAAACACTAGTTTTCTTGAAGCCTC
TTGCTCATATCTCTCATCAAAAGGTGCTATTCGATAATTTCTATCTAGCAGATCCCCTGCTAACCCGAGC
GAGCATTCAAATATCTGTCCTACATTCATTCGGGAGGGGACTCCTAATGGATTGAAGACCATATCAACGG
GTCTTCCATCTTGCAAATAGGGCATATCTTGTCTAGGTAAAATTTTTGAAATGATACCTTTATTTCCATG
TCTTCCAGCTACTTTATCACCTACTTTGATTTTACGTTTCTGTAAAATATATACACGAATCGTTTCTGGA
TTATAACTAGAACCTGCCCTTTTCTGGATCCATCTCACATCAATAACTCGACCCCTACCACCTATAGGTA
GTTTTAGACAAGTTTCCTTTGAAGTGGATATCTGAATGCCAAGTATGGCTCGTAATAATCTATCTTCTGG
GGCATACGATGATTCTTTCGCCATCTGAGGCGTTAATTTACCTACTAAAATATCGCCCGCCTCTACCCAA
GATCCCAGCATTACAATTCCATTTTTGTTTAAATTGCGGAGTAAATGGGCTTCTAGATGCGGTATTTCAT
TAGTGATCCTTTCGGGACCTTGGCTTGTTACATGAGTCTGAATTTCATATTTCCGTATGTGAAAAGAAGT
ATAAATATCTTCATATACCAGACGCTCGCTAATGAGTACTGCATCTTCAAAATTGTAACCTTCCCATGGC
ATATAAGCTACTAATACGTTTTTACCTAAAGCGAGTTCGCCACCAACTGTAGCAGCCCCATCCGCTAAAA
CTTGTCCCTTTTTAATGCATTTACCCCGCTGAATCTGGGGTTTTTGATGCATACAAGTATTTTTGTTGGA
ACGTTGATACATAACTAATGGAATGCTTAGAGAATCTCCATTGCCCGATAAAATGATCTTGTCAGTATTG
ATATAAATGATCTTTCCCTCGCGTGCGGCTATAGCGGTAACCCCTGAATCTAGAGCCGCTTGGCGTTCCA
ACCCAGTTCCAACAATGCACTTCTCAGACTGAGAAAGTGGAACTGCTTGACGTTGCATATTCGAACTCAT
TAAAGCTCGATTCGCATCATTATGTTCGATAAAAGGAATGAGAGAAGCTCCAATAGAAAAATATTGGAAA
GGAAAAATACTTCGAAGATGAACCTGCTCCCATGCAATAGTCAGGAATTCTTGACGGTATCGAGCCGGAA
CAACCTGTTCTTCTTGAATACCCTGATTCAAGGCCAAAGAATTTCCCGCCGCTACCATATAGTATTCATC
TCTACTTGGTGATAAATAAAGCACCCGTCCTTTTTTTGATCTCTCAGAGATTTCATAAAATGGACTTTCT
AGGGACCCCCCCTGACCAATTCTCGCATGAATTGCTAAGGATCCAATAAGTCCAACATTGATTCCTTCAG
ACGTGTCAATTGGGCAAATGCGTCCATAGTGACTAGGGTGGATATCTCGTATCCGAAAACTAGCAGTTCG
CCCTGTTAATCCTCCAGGGCCCAAATAACTCAATTTTCTCCCATGAACTATTTGTGTCAATGGATTCGTT
CGATCTAAAACTTGAGATAATGGGTGTAATCCGAAAAAAGATTCATAAGTGGTTGTTAATGGAGTTGAAG
TTACCAAATTCTGAGGAGTCGGTATCAATTTATGCCTAATTGCTCCACATATAGTTCCCCTAATCACATT
TTCTAAACGAACCAGAGCCAATCCGAATTGATCTTGTAAGAGATCCGCTACAGAACGAATACGTTTATTT
TTCAAATGATTCATATCGTCAAGTGTACCCATTCCGAATTTCATTCCAATCAAATGATCCGCAGCTGCCA
ATATATCTCGCGGTAACAAAAATGTATTGTTCTGAGGTATATCAAGATTCAGTCTCCGATTCATATTTTG
TCGACCAATCCTTCCTAATTCACATCTTTGTTGAAAGAATTTCTTTTGTAATTCCTTACATAAGGATTCA
GAAAATACCGGATCTCCGCCTACACAAGAAAATTGTTGATAGAACTCCAAAATGGCATTTTCTTTTGACC
CAATTTTTTTTTTCTCTTTATCATTCAGGAAAGACAAGAAAATCTCAGGATAGCAAACATTCTCTAGAAT
TTCTCTTAGATTCGAACCCATAGCTGATGATAGAACTAGAATAGATATTTTCTGTTTCCTACTCACACGA
GCCCATATCCTTGCTTTTCTATCAATCTCTAATTCTAATCTTCCCCCCCAATCTGATATTATGGTGCCGG
TATAGACGGAAATTCCGTTATGGTCCAATTCTGACCGGTAATAGATACCGGGACTTTGTAATATTTGATT
GATCACAATTCTGTATATTCCATTTACTATAGAAGTTCCCAGGGAATTCATTAAAGGAATGTTTCCAATA
AAAATAGTTTGTTCTTGCATATCCCTACTGGTTTTCCAAATTAATCCCGCGGATACATATAATTCAGAAG
AATATGTGAGTAATTCATATACAGCATCTCTTTCTTTTATCAAAGGTTCTACCAATTGATATGTTTCCAC
AAATAATTGAAATTCAATTTCTTGATCTGTATCTTCAATTTTTGGAAACTTATAAAGTTCTTCTGTTAAG
CCCTGATCAATGAATCTACAAAATCCTTCAAATTGTATCTGATTAAAACCGGGTATTGTAGACATTCCCT
CATTTCCATCCCCGAGCATTTTGAATTTCCTATTAATCGAAAAAATTCCATTAGTGACCCATTTTTCATC
AAATCATATGGATTGATCAAGCAATGATGGAATTTCTATTGTGTTTACTGAATCACATGAAATTTTAACC
AACTCCATATATGTAATGTATAAAATGCATCTGAACGGAGGAAAAAAGAGAATTTTATACTCAAAATTTG
AATTTGTAACAGGTACAAATGTAAAGGAATTGATAAATGCCACTTAGACTTATGGACTTTTGTCTAGAAT
CTCAAAACAAGTGATTCAATTTCTACCATTTTTATGATATTACATATTCCAATCCTATTGGATACCAAAA
AAAGAAATGGATTCGAGATTTGATCTGTTCGATGAGATAAAGACATAATAACCATCAACTCTCTATTTTT
GTTTGATGTTTTTTGAGCACGCATGGATCTTTTTCGTGGATTCTATCTATTGTTCAACAAACAACAAAGA
ATTCTCATAAAATAAAGACCTTTTTACCTATTTTTTAGTAGAATATGATTGAAGTGCATAACATAGTAAG
AGGGCTTGTATTTATTAAACATGTGTAGAGAGCTATCTATATTGATTTCCTCCCTTATTGCGTTCTATTC
GGGAAAACGCTATATAAAAATTTCGATTTTCTATTCAATCTATTCAATGAAAAATGGAAGGACTAACATT
AATTTCCTGAGAATTGCCTATAGGCATCATATATAGATAAGATACCCTAGAACAATTTTTGTTCTGGGGT
TTACATATACTTCTATTTGCTGTTATAATTTCAATTGGAAAGGATTTTTTTTATTGAAAAGAATCAATAC
TGATTAGTTATGTATCAATTTAGATTTTCTTATATAATGAAAAGACCACTTTTCAAAAACAATTTTCGAT
TCAAATCCAAGAATCCTTTATTAATTTACAGCCCCATTTAATAGTTAATGGTTCCAATTTGTCCCGCATT
TTTGATTTTCAATATAAAAGAGAGGGAAAGTTTTTAGATACAAGATGAAAGTACAATAAAAAAAAGAAGT
TTAGTAATTCCTCCACCCCAAGCAAAGGGGGAATCTTTTCATCTATTTCGTATGGTATCATTTTGGCGGC
ATGGCCGAGCGGTAAGGCGGGGGACTGCAAATCCCTTTTCCCCAGTTCAAATCCGGGTGTCGCCTGATTA
ACAAAAACTCTACCTACTTTATTTTTTTGATATAACTCGCTGAATTTTTCCTGAGCAGAATCAAACGGAG
AAAGGGGACTCTTGATACTTGCTCGATTCTAAACATCTGGAAGTTCGGTTCTCTATAGCTAAAGTGCTGT
AAATCCTTGCCTCTAGGATTCAAGGATATAGTAGCGGAAGGACTTTTATATTATATAAAGATTTACCAAT
TCCCTTCCACTACTAATGTAGTGTTTTAATTACTAGGTTTTTAATTAGATTGGATAGTCCGACGAAAAAT
CTAATTAGTGGTTGTCGAAAGGGCTGAAGATACTTTCTATACAGACTCATGGTAGTCTCTAAGTATTGAG
GCATTCAATAAATATTGCATTCGATGGAAAATTGGCTTTTCTATATCAAATGATAAAATCCATTCTTTCT
TTTCAATAAACCCTAGTCAAGAATGGAATAGACCGCCCCCCTATTCTACTAGAAAAATCATATCCTCTAA
GAACTTGTTAGAAGCGAATTTCTTGGATCCTTTCATCAACGGTGTTGGGTCAGAATCCCTTTTTGACTCT
GCGCCAGTGATTCCACTATTATTAGTGAACAATAATGGAATAATTCCTTCATAGATATAGGGGACATAAT
TTACATGGATATAGTAAGTCTTGCTTGGGCTGCTTTAATGGTAGTCTTTACATTTTCCCTTTCACTGGTA
GTATGGGGAAGAAGTGGACTCTAGAGGTACTACTAATTGAGTTGAGGAATCAACCGTATCGATTCTTTTC
TAGATCGTTTTGCAAAGTCTTTTTTTTTCTTTTTATTTGTTTACCTCTTTCTCTTTACTGGTCAAAGAGA
AAAAAAGTTCTGTTATGAAGTGGATACGCACCTTGTATGGGAAATAAGATATACATAGCGGTTGTTCAAA
GAGAGACTGCGCATAATAAGATCTTACCTTGGGTAAGTCACATATTGCGCACTTACTTTATCACTTGTTT
TCTTATTTTATTTGAAAAATTGTATTTCTGCTTTGTTGACTCATTTCATATCATGACTCAAGAGTTAAAA
ATGATGGATTTTAGCCTTTCTTTTCAAAATCAGAAGAAATTCCCAGAGAACCTTTTGGATCATACGTTAA
CTGTTCGATCAATTACTTCTTCGGAATGCTAAAAGAAAATTACTCGATTTTCTTTTATTAATAGACGCCC
ATACCATTTTTCCTCGTTGATTCTTTCGATGAATACCGAAATTCCTATTGAAAAAAATCTTAAATCTAGG
AACTAGAACCGTAATATTAAGAATTGCCTTTCGATTGATTATTGTAGATGAAGTAAAGAAATAGAATCGT
AATGCTATGTACATTACCTATATCCATACGTATATCAAGAAGATATATAGAGTACAACTTGTTACATTAC
AATAATAGCTAGTATGGTAGAAAGATTCGTATATTTCTTTCTACCATACTAGCTATCGGATCTCATAGAA
TACTATACCGCCGATTCTAGTCCGCCAATTTCATTTAAGACATGAGATGAAAATCCTTTTTTTCTTCAAT
CATTGACTAAGAAAAGAAGTTCAAGTTTGATTCAAATTAATCACTTTGACTGACTGTTTTTACGTATATT
ATAAGTAAAAACGCAGTAGGAACTAGAATGAAAAGTGCAGTAGCAATAAATGCGAGAATATTTACTTCCA
TAATCTCATTGTTTTTTTTTATTTGGCAATAACTCGGGATTTAATCCCATAGAGATGATAAATCTTTCGC
CCGTCGATTCAATATCATGAATAACAATATCTGAGCTATCAAATCAATTCATCGTCGAGAATTGAATAGT
ATAACATAGGAAGATCTTTTATCCATACCGAATACAAAATTGGATTCCTGATCCAACCCCTTTATTTTTC
TTTTGTATTTGGATTTCTCCTTCTTTTCCATTCTTGTTTTTCTATAACCGATCGCTATCGCCTTTCTAAT
ACAATTATTTGCTTAAGTATCATTTAACCGCCCTTCCATTTCCATTGGTTACAAACAAAACCAAACAAAG
AATAGAAGCGAAGTTCCGTCTCTTAGTGAGAAATGGAAATTCTCGTATTTGTTTGATGAGAAATGTGAAA
CGAAAATCTAAAAAAAAATAAAAAATCAAATAGAGGAATGTCCGTTGGGAATGAAATTCGCTATTTGTAT
CCCTTTCACATTCAAATGGAGAAATGAATTAATGTATTTTTTATTGGATTTGATTCCGTCGGGACTGACG
GGGCTCGAACCCGCAACTTCCGCCTTGACAGGGCGGTGCTCTGACCAATTGAACTACAATCCCAGGGAAA
TAAAGTGTAGAGTGTACATACATACTCTTCTGATTGCATGGAAACAATTTCTATTTAGATTAGAATCGCC
GTCTTGTAACTGTAACAGAGGCGCGAGTGAGATATTGCTATCTATATGGGTGGGTACTTTAGTGAGAGCA
ATATGGATTACTAGTAATCCATTCGTTATTTCCAAATCAAGTGCTAATAAATTTTTCAACGAAAAGAAGA
AAAAAAGTTTTTTTTCTTTTCTCTTTTCCTTACACTTAATACTTAGAAATCCTGATAGGAAATTGGGTTG
TTAGCAAAATTCTCATTATTATCATTTGTAGGAACAAATAAATAGAACAGAGCAAATAAAGCGGTAGGGA
TATATGAAAAAATTGGACTTTTTTTTTATTCTTCCGTAGCCGGAATTTATGAAGAACAAATAGTCTATAT
CATTTCATGGTGGATCCGCGAATTCTTGGGCCGAGCTGGATTTGAACCAGCGTAGACATATTGCCAACGA
ATTTACAGTCCGTCCCCATTAACCGCTCGGGCATCGACCCAGGAAGAATCAATTCTAGGCTTATTGATAA
TCCATGATCAACTTCCTTTCGTAGTACCCTACCCCCAGGGGAAGTCGAATCCCCGCTGCCTCCTTGAAAG
AGAGATGTCCTGAACCACTAGACGATGGGGGCATACTTGCCCGGCCGCCCTCATATTATACTATGCTCAT
GGTATAGTATGAACAGTTTTTTGAAATTGTCAATATAATGTAATGGTCTGACTAGACCCGAAAGATCTTT
TCGTCTTTCATAACATAATTCCACAAAATTCATTTTTGATTCGTCATTTTTTCTATTCAGAAATCATTCA
TTCTAATCGCAATTCTATAACAAACAAGAAATTGGAGGAGAGGATCCAAAAATTATCGAAATTTTTTCTT
TAATAATTTGTTTGATTCAGAGGACAAGTTGAATCTCGTCATCATATGATTCGATGAAATACCTTGGATC
TATGTCGAATTGGTAGGTAATATCAATCAAATGAATTTCGTTTGAATAGGAGTCAATTAAGGGCGGCCTT
GAAACAATTCCTTGCATTGATATTGATCAAATCCAATTTTTACCCTATTTACCTTAGGTAAATAAAATTT
TTCGTTACTGAATGAGCCGCTAGCTATTCTGAGTCTGCTGCATATATATAGATATATAATATATCTATAT
AGATAAATTATATCTGCATAGTAGTGACGCATTTAGAACTTGAATCTAAGGGCCCTTTTAACTCAGTGGT
AGAGTAACGCCATGGTAAGGCGTAAGTCATCGGTTCAAATCCGATAAGGGGCTTTTTGTTCATAAAACTT
CACTTCATCGGTATTATTTTCCATTATTCCAATCAATCAAATATATTCTAAAAATTATAAATCAAGAAAA
GAAAAAGTAAGTAGACCTAACCCATTGAATCATGACTATATCCACTATTCTGATATTCAAATTCGATAGA
GATGAAATCGGAACAGTGGGCTTTTTTTATTTCATATTTATTGGGACTCCGCAAGAATCTGTCGATATTT
CCGATTCCATTTTCTTGTTCCTAGGATATTTAAGAGGAGTAAATTGATATTCCCTCCCCTTCCCGAGAAA
GGTTTAGTCAAAGTTACAACATAAATAAGAGCTATTTTTTGAATATCTTTCTTTGATTAGAACACAAGAT
CAATTTATATATAAGATATATATCTATCAGATCATGGCTTCATGTACCAATTATTTCCATATTGATACAT
ACGAGATCTTTTTTCCGACAGACAATATGATGATGGAGAATGGATGTGATAAAGAGACTTTCATTTAAAG
TCTCCTATTATTTAATATTGTATTGAATTTACAAAAAATAGGAAATTCAATTCTGCTTTTTTCTGACAAA
TATAAAAATGAAATAAATATAAAAATATGAAAATTGCATTTCTTGCTTCGAACCGCGAAAGATATACTCT
GAAGTTTTATATTCATCTGAAGTAAAATAAAAGGAAATAGAACAAAAAAGACAAAAAAAGAAAAAGAAAG
AGTAAAATAGAAAGTAATAAAACAGGATACTTGAATACTTTAATCCAATAGAAATTAATACATCAAAATA
TTTCTTTTCTCAACCCACGAACAAGATCCAAGAATAAGATGAGTTGATGAACCAAGAGGAGTAAGTCTGG
CGATCCACTGATATCGATAGAAGGGATCCTTTGCTCCTTGAATAATCCTTTTAAGAATAGGAAGGAATAA
GCGAATCGAGTTCATGGATTTACCTAGTTCAGGTTATGGACCAAGAAAGGTTTTTTTTATCTTCGAAACC
CATTAGAATTAAAGTAAAAGGGGCCGTGTATGAGAAATCTAATTATACATAAATGATCGAATCCTCAAAC
GCCCCGAAAATGCCATGAGGTGTTCGGAAATGGTTGAAGTAGTTGAACAGGAGGATCACTATGACTATAG
CCCTTGGTAAATTTACCAAAGACGAAAATGATTTATTTGATATTATGGATGACTGGTTACGCAGAGACCG
TTTTGTTTTTGTAGGTTGGTCCGGTCTATTGCTCTTTCCTTGTGCCTATTTCGCTTTAGGGGGTTGGTTC
ACAGGTACAACCTTTGTAACTTCATGGTATACCCATGGATTGGCCAGTTCCTATTTGGAAGGATGCAACT
TCTTAACTGCCGCAGTTTCTACTCCTGCTAATAGTTTAGCACATTCTTTGTTGTTACTGTGGGGTCCGGA
AGCACAAGGAGATTTTACTCGTTGGTGTCAATTAGGCGGTCTGTGGACTTTTGTTGCTCTCCACGGCGCT
TTCGGACTAATAGGTTTCATGTTACGTCAATTTGAACTTGCTCGATCTGTTCAATTGCGACCTTATAATG
CAATCGCATTCTCTGGTCCAATTGCTGTTTTTGTTTCTGTATTCCTGATTTATCCATTAGGCCAGTCTGG
TTGGTTCTTTGCACCTAGTTTTGGTGTAGCCGCTATATTTCGCTTTATCCTCTTTTTCCAGGGGTTTCAT
AATTGGACATTGAACCCATTTCATATGATGGGGGTAGCTGGGGTATTGGGCGCTGCTCTACTATGCGCTA
TTCATGGTGCTACCGTAGAAAATACTTTATTTGAAGATGGTGATGGTGCAAATACATTCCGTGCTTTTAA
CCCAACTCAAGCTGAAGAAACTTATTCAATGGTCACCGCTAATCGCTTTTGGTCCCAAATCTTTGGGGTT
GCTTTTTCCAATAAACGTTGGTTACATTTCTTTATGTTATTTGTACCAGTAACCGGTTTATGGATGAGTG
CTCTTGGAGTAGTCGGTCTGGCTCTGAACCTACGTGCCTATGACTTCGTTTCCCAGGAGATCCGTGCAGC
GGAAGATCCTGAATTTGAAACTTTCTACACCAAAAATATTCTCTTAAACGAAGGTATTCGTGCTTGGATG
GCGGCTCAAGATCAGCCTCATGAAAACCTTATATTCCCTGAGGAGGTTCTACCCCGTGGAAACGCTCTTT
AATGGAACTTTAGCTTTAGCTGGTCGTGATCAAGAAACCACCGGTTTCGCTTGGTGGGCCGGGAATGCAC
GACTTATCAATTTATCCGGCAAACTTTTGGGGGCTCATGTAGCCCATGCCGGGTTAATCGTATTCTGGGC
CGGAGCAATGAACCTATTTGAAGTGGCTCATTTTGTACCAGAGAAGCCCATGTATGAACAAGGATTAATT
CTACTTCCCCACCTAGCCACTCTAGGTTGGGGAGTAGGTCCTGGGGGGGAAGTTATAGACACCTTTCCTT
ACTTTGTATCTGGAGTACTTCACTTAATTTCTTCTGCAGTATTGGGCTTTGGCGGTATTTATCATGCGCT
TCTGGGCCCTGAGACTCTTGAAGAATCTTTTCCATTCTTTGGTTATGTATGGAAAGATAGAAATAAAATG
ACCACAATTTTGGGTATTCACTTAATCTTGTTAGGTATAGGTGCTTTTCTTCTAGTATTCAAGGCTCTTT
ATTTTGGGGGCGTATATGATACCTGGGCTCCAGGAGGGGGAGATGTACGAAAAATTACCAACTTGACCCT
TAGCCCAAGTGTTATATTTGGTTATTTACTAAAATCGCCTTTTGGAGGAGAAGGATGGATTGTTAGTGTG
GATGATTTGGAAGATATAATTGGAGGGCATGTATGGTTAGGTTCCATTTGTATATTTGGTGGAATCTGGC
ATATCTTAACCAAACCTTTTGCATGGGCCCGTCGCGCACTTGTATGGTCCGGGGAGGCTTATTTGTCTTA
TAGTTTAGGCGCTTTATCTGTTTTTGGTTTCATTGCTTGTTGCTTTGTCTGGTTCAATAATACCGCTTAT
CCTAGTGAATTTTACGGACCTACTGGACCAGAAGCTTCTCAAGCTCAGGCATTTACTTTTCTAGTTAGAG
ACCAACGTCTTGGGGCTAACGTGGGATCCGCTCAAGGACCTACCGGTTTAGGGAAATATCTAATGCGTTC
TCCGACTGGAGAAGTCATTTTTGGAGGGGAAACTATGCGTTTTTGGGATCTCCGTGCTCCTTGGTTAGAA
CCTCTAAGGGGCCCAAATGGGTTGGACTTGAGTAGGCTGAAAAAAGACATACAGCCTTGGCAAGAACGGC
GTTCCGCAGAATATATGACTCATGCTCCCTTAGGTTCTTTAAATTCTGTTGGTGGCGTTGCTACCGAGAT
CAATGCAGTCAATTATGTCTCTCCTAGAAGTTGGTTAGCTACTTCTCATTTTGTTCTAGGATTCTTCCTA
TTCGTAGGTCATTTATGGCACGCGGGAAGGGCTCGTGCAGCTGCAGCAGGATTTGAAAAAGGAATTGATC
GTGATTTTGAACCCGTTCTTTCCATGACCCCCCTTAACTGAGACAGTAGTCTAATGTTTGAAGTAAGAAT
CAATTTGATTCCACTACCATACATATTGGTAGAGTCGGGTCATACTTCAAAAAATGAAAAGTATTCCTTT
TCCTTTCTTTTCATTTATATCTAATCTATTTCTGGCTCGGCTAAGTGGGATAGCCGAGCCATTTCCTTTT
ATGATACTAAAAAGCCAGGCAAATCCAATAAAGAAAGAAATATCTTCACCGAGGGAAAGGAGAGAGAGGG
ATTCGAACCCTCGATAGTTCTTTGTTACGAACTATACCGGTTTTCAAGACCGGAGCCATCAACCACTCGG
CCATCTCTCCGAAAGATAATTTCTATTATATATTTATTCCACCGAATAGAACATGGCCATATGAGTTGAT
ACCATCATTATCTATAGAAAGATATCAGGTGTGAATCTATCTATAGATAGAGTACAGATAGATGCATGAT
CCACCACGCCCTGTGGAGTAAAAAAATTCCCGCGACTTCGTGTACGAATAAGGTAAAGGGGTGTAAATAA
GTCATATAGAATATATGGATTCTTGGTAAAATCCCTCTATGATATGATGCATTTTTATTAGAAATTTTTG
GCCGATAGGGGGATCAAATGGTATAATTCTTTTGTTTTGTTGGTAACTTGGAGGATTAGAAAGATGACTA
TTGCTTTCCAATTGGCTGTTTTTGCATTAATTGCTACTTCATCAATCTTACTGATTAGTGTACCCGTTGT
ATTTGCTTCTCCTGAAGGTTGGTCAAGTAACAAAAATGTTGTATTTTCTGGTACATCATTATGGATTGGA
TTAGTCTTTCTGGTGGGTATCCTTAATTCTCTCATTTCTTGAACCTATTCGTTTCAGATCAAAAAATGAA
ATGACCCCTCCCGCGAATTCTTTCGGGTTGTGAGACATATTAAAATTCAATACAAGTCCTCAAAATCAAA
ATGGAATTAAAGAAAATCAAAAAAATTATGGGGGGGTCAAACTTACTTTGTTGAATAACAAACAAACTTC
AACAATTAGAAAATTAAATAATATTCTATATATTATTATTTAATATTCTATTATATAATAATATATAGAA
TCGCCCTGAAGAAAGTATCTGACCGGGCTGGGGATAAACAGTATCCAGACACTTCGTATCAAGAACCAAA
AAAAAGAAAAATGCGGATATAGTCGAATGGTAAAATTTCTCTTTGCCAAGGAGAAGACGCGGGTTCGATT
CCCGCTATCCGCCCAGGTAAAAATTAAATAATGTATTTAATGGGATAAAGAATTCGGTATAATTGACCAT
GATAGTAGGCTGAGTGCTTCTACCCCGCCCGCCCCCCAAAAAATAAAAGGGGTGGTAAAAAAAAACTAGT
AATTCAGAATCAACCCCTATTTTTTTGTCACAAAAATGTTGCGGAGACGGGATTTGAACCCGTGACCTCA
AGGTTATGAGCCTTGCGAGCTACCAAGCTGCTCTACCCCGCGGGGACGATAAGAAGTAGGAACTAATGGA
CAAAGAAGAACAAAGCTATATTGGGCCCCCTTGCCCTATCTGTATAGATAGAATAGCCCATTTATACAGA
ATGGGAAAGGGGCTCCTCTATGATCGAGGATCATAGAAATGACTAGAAAAAACTGAAGGAATATTTGAAT
CCTTACCAACTTGATCTTGTTGCCCCTGGCAACAAACATGCGTGAACCATTTCACGAAGTATGTGTCCGG
AAAGCCTAAAGTCTCGATAGTTAGCTCTCGGTCTTCCGGTCGAAAAACAACGTCGATGAAGACGTGTAGG
TGCACTATTACGTGGTAAGGATTGTAACTTTCCATGAATTTCCCATTTCTCACTAAGAGACGGAACTTTG
CTTATTTCTTTTTTTGAGGATCGACGAATCGAATGATATTTTTGTTCCAATTTTTGCCTCTTCTTCTCCC
TCTGAATCAAACCTTTCCTTGCCATAATGGTTCAGTTCCTATTAGTATCAATGATACAAGTCGGATCCTA
GATGTAGAAATAAAAGAAGGCATAGCCCCTTCTTTATCAAAAGATAATAATATTCTCACGGATACAACAC
ATAAAGAATTAACCAAATTTGCCTGATGTAGAGGCAATCAAGAAAGCCGCATAAGTGAATATATAACCTA
CAGAAAAGTGGGCTAATCCAACCAATCTTGCTTGTACAATGGAAAGCGCCACTGGTTTATCTCTCCATCG
AATCAAATTAGCCAAAGGCGTGCGTTCATGGGCCCATGCTAAAGTTTCAATCAATTCCTGCCAATATCCA
CGCCAGGAAATTAAGAACATAAATCCGGTAGCCCAAACAAGATGTCCAAATAAGAACATCCACGCCCAGA
CTGATAAACTATTCATACCAAAAGGGTTATATCCATTGATAAGTTGTGAAGAGTTTAACCATAGATAATC
TCTTAACCATCCCATTAAATAAGTGGAAGATTCATTAAACTGTGAAACGTTACCCTGCCATAATGTGATG
TGTTTCCAATGCCAATAAAAAGTAACCCATCCAATAGTATTTAACATCCAGAAAACTGCCAAATAAAATG
CATCCCAAGCGGAAATATCACAAGTACCGCCTCGTCCCGGTCCATCACAAGGAAAACTATAACCGAAATC
CTTTTTATCTGGCATTAATTTGGAACCACGCGCATCTAAAGCACCTTTTACTAAGATCAATGTAGTTGTA
TGTAAACCTAGAGCAATCGCATGATGAACCAAGAAGTCCCCGGGACCTATTGTTAAGAATAGTGAATTAC
TATTCTCATTAACAGCATTTAACCAGCCAGGCAACCATATGCTTCGACCCGCATTAAATGCTGCGCTAGT
CGTTGAAGATAAAAGTACATCAAACCCATATGAGGTTTTACCATGAGCGGATTGTATCCATTGGGCAAAT
ATAGGTTCGATCAAAATTTGTTTCTCCGGAGTACCAAAAGCAAGCATGACATCGTTATGAACATAAAGTC
CCAAGGTATGGAACCCCAGAAAGAGGCTGGCCCAACTTAAATGGGATATGATAGCTTCTTTATGGTCTAA
CATTCTTGCCAATACATTATCCTCATTCTGTTCCGGATTGTAATCTCTAACGAAAAATATAGCTCCATGA
GCAAAAGCTCCTGTCATGATGAATCCTGCGATGTATTGGTGATGAGTATATAACGCAGCTTGAGTCGTAA
AGTCTTGTGCTATGAACGCATAAGCGGGTAAAGAGTACATGTGTTGAGCTACCAAGGAAGTAATAACACC
TAAAGAGGCTAGAGCAAGACCTAATTGAAAATGAATCGAATTATTGATTGTGTCATAAAGACCTTTATGT
CCACGCCCCAATCGCCCCCCCGGAGGAATATGTGCTTCTAAAAGATCTTTTATACTGTGCCCAATCCCGA
AGTTAGTTCTATACATATGACCAGCAACGAGAAAAATAAATGCAATAGCCAAATGATGATGAGCAATATC
AGTCAACCATAAACTTTGCGTTTGTGGATGGAATCCCCCGAGAAGGGTTAGAATAGCAGTTCCTGATCCC
TGGGAGGTACCAAATAAATGACTACTTGAGTCGGGGTTTTGGGCATAAAGATTCCACTGGCCTGTAAAAA
GGGGTCCTAACCCTTCGGGGTGCGGCAATACATTTAAGAAATTATTCCATCGAACGGATTCTCCCCTGGA
TCCAGGAATAGCGACATGTACTAAATGCCCTGTCCAAGCCAAAGAACTTACGCCGAATAGCCCTGACAAA
TGATGATTGAGACGGGATTCGGCATTTTTGAACCACGAAACACTCGGTTTCCATTTCGGTTGTAGGTGTA
ACCAACCCGCTATTAAGGATATGGCAGAAAGAAATAATAGAAAAAGGGCTCCTGTATAAAGATCTTCGTT
AGTACGTAAACCAATTGTATACCACCACTGATAAACACCCGAATAGGCGATATTCACTGGACCAAGAGCA
CCCCCTCGAGTAAAAGCTTCCACAGCCGGTTGACCAAAATGAGGATCCCAAATTGCATGAGCAATAGGTC
TTACATGTAAAGGGTCCTGTACCCATGCCTCAAAATTTCCTTGCCAAGCTACATGAAACAGATTTCCGGA
AGTCCACAGAAAAATTATTGCTAATTGCCCGAAATGAGAAGCAAAAATATTCTGATAAAGACGTTCCTCA
GTAATATCATCATGACTCTCAAAGTCATGCGCGGTTGCAATACCAAACCAAATACGACGAGTAGTGGGGT
CCTGAGCTAAGCCTTGGCTAAACCTTGGAAATCTTAATGCCATAATGCTTTTCAAATCCTCCTAGCCATT
ATCCTACTGCAATAATTCGTGCTAAGAAGAATGCCCATGTTGTGGCAATTCCACCCAGAAGGTAATGGGT
TACTCCTACAGTACGTCCTTGTACAATGCTCAAGGCTCTAGGCTGAGTAGCAGGAGCAACTTTTAATTTA
TTATGAGCCCAAACGATGGATTCAATAAGTTCTTGCCAATAACCGCGCCCGCTGAATAGAAACATTAAAC
TAAAAGCCCATACAAAATGAGCACCTAGGAAAAAAAGGCCATATGCAGATAATGCAGAACCATAAGACTG
AATTACTTGGGATGCTTGTGCCCATAAGAAATCGCGGAGCCAACCATTAATAGTGATGGAACTCTGCGCA
AAGTTTCCTCCCGTGATATGAGTTACCACTCCTTGATCGCTTATACTACCCCAAACGTCTGACTGCATTT
TCCAGCTGAAATGAAATATGACTACTGAAATTGCATTGTACATCCAGAATAGGCCTAAGAAGACATGATC
CCAAGCGGATACTTGACAGGTCCCTCCTCGTCCCGGTCCATCACAAGGGAAACGAAAACCAAGATTTGCT
TTATCCGGTATCAAACGAGAACTACGAGCAAATAGAACACCTTTCAGGAGTATCAATACCGTTACATGAA
TCGTAAATGCATGAATGTGATGTACCAAAAAATCTGCGGTTCCTAATGGAATAGGTAACAAAGCAACCCT
GCCCCCTACTGCCACTAAATCACCACCCCCCCAAGTCAAACTAGTGCTTGCTGTTGCACCAGGAGCCGTT
GCACCGGGCGCCAAAGCGTGGGTGTTTTGTATCCATTGAGCAAAGACAGGTTGTAATTGTATAGCGGTAT
CAGAAAACATATCTTGAGGGCGCCCTAAAGCGCTCATGGTATCATTATGAATATACAAACCAAAACTGTG
AAAGCCTAGAAATATACATACCCAGTTGAGATGTGATATGATTGCATCGCGATGCCTAAGGACACGATCT
AATAGATCGTTGTATCGAGTAGTTGGATCATAATCTCTTACCATAAAAATAGCTGCATGCGCGGCAGCAC
CAACTATGAGAAATCCACCAATCCACATGTGATGCGTGAACAATGACAGTTGGGTACCATAGTCAGTAGC
TAGATATGGATAAGGGGGCATGGAATACATATGGTGAGCTACAACAATGGTTAAAGAGCCTAACATAGCT
AGGTTAAGAGATAATTGGGCATGCCATGACGTTGTTAGGATCTCGTATAGGCCTTTATGGCCCTGGCCTG
TAAATGGACCTTTATGAGCCTCTAAAATATCTTTTAGACCATGACCGATGCCCCAGTTGGTCCTATACAT
GTGACCTGCTATCAAGAAAAGAATTGCAATAGCTAAATGATGATGAGCAATATCAGTCAGCCATAGACCC
CCAGTTACTGGATCTAGCCCCCCACGAAAAGTAAGAAATTCTGCATATTTTGACCAATTCAAGGTAAAAA
ATGGAGTTGCTCCCTCGGCAAAACTGGGATAAAGTTGAGCCAAAAGATCCCGATTCAAGATAAATTCATG
AGGAAGTGGGATCTCTTTAGGATCTACCCCAGCGTTTAGAAATTGGTTAATTGGTAAAGATACATGTACT
TGATGCCCCGCCCAAGAAAGAGACCCCAGTCCTAGTAGCCCTGCTAAATGGTGATTCAACATGGATTCTA
CGTCTTGGAACCAGGCCAATTTTGGGGCAGCTTTGTGATAATGGAACCAACCAGCAAAAAGCATTAAGGC
TGCAAAGACTAATGCACCAATTGCGGTACAATAGAGTTGTAATTCACTAGTTATTCCAGATGCTCGCCAA
ATCTGAAAAAACCCAGAGGTTATTTGTATTCCTCGGAAACCCCCGCCCACATCGCCATTCAATATTTCTT
GGCCCACTATTGGCCAAACCACCTGAGCACTAGGTCCAATGTGAGTAGGGTCACTTAGCCATGCTTCATA
ATTGGAAAAACGAGCACCGTGGAAATACATGCCACTCAGCCAAAGAAAAATAATGGAAAGTTGCCCGAAA
TGGGCACTAAATACTTTTCGGGAGATCTCCTCCAAATCACTGGTATGGCTATCGAAATCGTGAGCATCAG
CATGTAGGTTCCAGATCCAAGTGGTAGTATCGGGGCCCTTAGCTATTGTTCTTGAGAAATGACCCGGTTT
GGCCCATTCCTCGAAAGAAGTTTTTATGGGATCCCTATCTACCAAAATTTTGACTTCTGGTTCCGGCGAA
CGAATAATCATTGAGTCCTCCTCTTTCCGGACAACACATACAAAGAAACCCGCCAACAGTCAAGTAATTA
GTGAACCTATGAGAGATGTTTATAATTAGTTTCTTTCTCTTCTATCTCTTATTGTATTTAGTTATTCACT
AGAGCAATTATGATCTGGAAGTCGATCCGGGGCAAGTGTTCGGATCTATTATGACATAGTCATGAGGCGC
TCAACGGACCTTTTTTATCTTATAAAAACTTTTCCGGGCCTTGAATTGATAGAAAAACCATTTTTTTGTG
CAACCTAGTCTAGTGTATTTATTAATATCTCAGTTAGAAGTTCCTAGATGTCGCTACGTCTTCCATTCCA
TGGAACATATTAATTATTACTCTATTCGAAATTACATAGGCAGTTATTGGTCATTCCTAATGCAATATTC
CAGTATCTATCTTTTTAGTCATTCAAAAGTAAGTTTTAATAGCAGAACAGAAAAAGAAATATATATATTC
TCTGCTCTATCTGCGTATCGTTTATACCCACAAAATACCGGAGGAAATAGAAAAAGATCTTCGAAAGGAA
AGGATATAATGAAATTCATTGATTGTTTTTTCCAAAAAAACGATCCGTTTTATTTGACTGATGGGGCCAA
CAAACAATTAATTATAAAAAACAAATAAAAAGAAAGAGTGCTCTTATTCGAAACGTCTCGTGATCTTCAA
CCAATTTTGCGCTTCAATATAATTACCAGGCGTAAGCGCTATAGCTTGTTTCCAATACTCAGCGGCTTGA
TTGAACCAAGCCTCCGCAATTTCAGAATCGCCCTGTCGAATGGCCTGTTCTCCCCGGTCGGAATAGGGGG
GTCAATTCCTTCCCTTAGAACCGTACTTGAGAGTTTCCTACCTCATACGGCTCAGCATTCAATTCTTGTG
GTGTCACATTTTTTTTAATTTACCCTATCTAATTGAATGAGATTTCTCATAGATCTATCCCATTTTTTCT
CGGGTTAACTAAAAGAGGTTAATTACATGAGTTTCAAACTTAAATATTGATTACTAATCAGTTTTTTTTA
GTTTTATCTTTTCTCCCACCTTCAAAAGAATAAAGCATAAGCATTTCCACTCTCGCTAGAATTTTCTGAA
AGTTAACTATCTCGATTTCATAGAGAAATAAATATAGAATTTTCGAAAAAGACTTTTCTTCATAATAAAG
AAAAAAAGACTTACTATCTTTGGGATCTGATGCTACACCGCTGCTCAATCCCTTAGGGGATCAACTTTAT
TACATAAGTTGATTCCTAACTTTTATCTTATATCATAATATAAGTAAGTAAGCAGTTCTTATTGTATCGG
TCCAAAACCTCACTAATTGATCTTTACGGTGCTTTCTCTATCAATTAGATCCTTTATCCATAGAATAAAG
TATCTAGGCATATCTATTTCTTCGTACTTCGACTTCTATGAAGTTCCTTTCTTTGCTACAGCTGATAAAA
ATCGTTTTTTGGACGATGCATATGTAGAAAGCCTTTTTTTCTAGTATTTATAGCGGATTCACTTTTTTCT
CTTTCCTTTTCTCTTTCTATAGTGGAGATAGTCGCACGTAATGACAGATCACAGCCATATTATTAAAAGC
TTGTGGTAAGAACGGGTTTCGTTCTAGTGCCCGAAAATAATATTCCAAGGCTTTCGTATGTTCTCCGTTA
CTTGTGTGGATAAGGCCTATGTTATAGAGTATATAGCTTCGATCATAGGGATCAATTTCTAGTCGCATAG
CTTCATAATAATTCTGTAAAGCTTCGGCATAATTTCCTTCGGATTGAGCCGACATCCGTTACGGTCGTCG
TTCGATTCAAAGAATCTCCGTTCCAGAACCGTACTTGAGATTTTCACCTCATACGGCTCCTCCCTTATGT
GCATAATGAGAATAATACATGGAATCAAAAAAGATTGAAATATTCTCCTTATTGACTGAACGGGGCTAGT
GTTTTTACAAGAAATCTCTAGCCAACCTTCCTGCAAAAGATCTTTTCTTAACATCAAACGTGTTGATACT
AGATAAAAAAAAATGCTAACTTCAACAATTTCTTTGTCCCTCACGCCCTTTAATTTCCAGGAATTCGTCA
CTTCAACAGGCTTCGATGGTTATACGGGTATCAAAAATACGAACGAGATGGATGTTTGTTGGCCCAACCA
TTCTTCTTAGTTCCGATCTCGATAAGGAAAGGTAATATTTTATAACAAAGTTTTTGTGTTGTTGATTCCT
AGGCGTAGTGCTTCTTCCCCTATGCCGCCTATTGGTACTAATGGAGCAGGGTTGACCTGCAATACATAAC
CCATAGGTGTAACCTTTCGCTCAATACTAGAATCAACAATTGAAGCATCTGAGGCTGCATTAATCGGGGA
TACACGACAGAAGGAATTGGTTTTTTTACAAACTTCACCCTCAAAAGGCGTAGATTTATTTCAAAAACTC
TACCTACTTTATTTTATATCCCGAATCTGGCGTCTTTTTTCTTAGACGGAAAGGCGGTAAATAAAATAGA
ATAAGTAAAACAATAATAATAATCAAATCGCACCATCTCTGTAATAGGTAAATGCCTCTTTTTCTCCTGA
AGTTGTCGGAATTATTCGTAATAAGATATTGGCTACAATTGAAAAGGTCTTATCAATAAAATTTGCATTT
ATCCTCGATCTAGGCATAGATAGCAATCCATTCTATAATTCTTTTGATTACCTCTCGTGAGAAAACGATC
CCACAAACAGAGGAATTGCACAGTACGAAATAACATAAAAACAGACTCATTAAAAAAACTCATTAAATAA
AATAAAAGATCATATCTTTTATTTTACTCAAACTCTTTTTTTGGGGGCAGGAATAAATAATAAGAAATAT
TTGAATCCGGTTTGATTTCATACAAATGTAGTAGTATAAGAATGAAGGGAACTATTCTGATTCCGGCGAA
ATTGCAGAATCAAAGAAATTGTCCTAGAGATTAAGCCAATTCAAGAAGTTTTGATTGAATTATGATCAAA
CAAGGAAAAAGAATCGAATAATCGTTCTATGATGAAAATAGAATAACCGTCCCATTTGTGTTGTGTGCAC
ACCAGGTATACACTATACAATCAAATAGAAAAATCCGTTTCAAAATATCAGAAAAAGACGGGGCACCGCA
TAAATAGATATATATTTTTATGGTTTTTAACAGTTTTATAATTGATTGTCCATAACTGTCTAAGAATTGA
GTATGAATGACTCGCTATTCACTCGGTTGCTGGGACATAATCATTATGGAGGAGAGATGGCCGAGTGGTT
CAAGGCGTAGCATTGGAACTGCTATGTAGGCTTTTGTTTACCGAGGGTTCGAATCCCTCTCTTTCCGCAC
CTTTAACTAATTTAGCAATGTTACTGACCACAATGTATCAAATCAAATAACAACACATACCCTTAGTCCA
AAAGTTATAACTTTCTTTGATATAGATTCGCTATTCCCCCTGTGGCACGTAAAATACTGGAAAGAGCGGA
CAAGGGATCAAATCTCCCTACTGAGCAATCTATGATATATGAATGGGAGAAAAATACCCGTATAAGCCCC
TTACCTTGTGTCCCTTTTTTCTTAGACGGAAAGGCGGTAAAATTGTCCGAACCCTTCTTATTTTAGTTAG
GTTTAAGCCTGACGAGAATAATATTCTACGACTAGCAATTCATTTATTTTCAAACCGACCCATTTACTAT
CTATTATTTGATTGACTAATCCTTTATATTGGAATGGGTGAAGGGTCAAATGTTTTGGCACTTCCTCGTG
GGGGGATGAATCAAGATAATTTTGAATCATAGCTTTAGATTTTTGATCATCCCTCGCCGTAATAATATCT
CGCGGTTTGCAGCGATAACTTGGTATATCTACTATACGACCATTAACTAAAATATGTCTATGATTAACTA
ATTGGCGGGCTTGAGGAATAGTCGAAGCCATACCCAATCGAAAAAGGATGTTATCCAAACGCATTTCAAG
TAATTGTAGTAAAACCTGACCTGTTGACCCTTTGGCTTTTCCGGCGATACGAACGTATTTAAGTAATTGT
CGTTCTGTAAGACCATAATGAAAACGCAATTTTTGTTTTTCTTCTAAACGAATACGATATTGAGATTTTT
TCCCAGAGCGTGATTGGTTTCTCAGATCACTTCCGGCCCTAGGCCTTTTACTAGTTAGTCCTGGCAAAGC
CCCTAGACGGCGTATTTTTTTGAAACGAGGTCCTCGGTAACGCGACATAAAGACTCCTTTCTTTGTTTTT
GAAATTTCATAAACCTAAACTAAAACTGAACTAAATGAAAAATTAAGCTAAATCCACGAGAAGCGACCGG
GCATATTGTACTCCAAAGAATAAGGAGATGAATTGGATCAATATCCGGACCTTTTTTATTTTTATATATA
AATATACAAATAAGGGTCCGGGTATTGATTTGTTCTGCAGAAATCTAACTATTCCAATTTCCAATCAACA
ACGGGGAGATCTATAGGACATAATATAATAGATCGCTGACCTTTTAAAAAAGGGGAAAAAGTCTTTTCAA
TGTTCTGTCTTCAAAAAGACATTATCAAGCATGTAAAAAATCAAAACAAAAAGCCGGCTATCGGAATCGA
ACCGATGACCATCGCATTACAAATGCGGTGCTCTAACCTCTGAGCTAAGCGGGCTGAAATAGCAGAAATT
GTATGTACATGCATAGGAGTTTAGTAAACCCCTGTGATCTTTTCTATGAATATTACCTATTCTATTCATA
GAAAAGTTGAATTTGAAATAAATTCAACATAATATTAAATATATTATAGAATAATATTCTATAATCTAAC
GATTAATATAGTGATATATAATTTGGATCTATTTATCAATTAGATGTTTATGAATAATTAATATCTTAAT
TAGATAGTAACATCTTTAATTTGCTTTTTTTTGAGTTAACTTCTAACTAGATAACTAGAAGTTATAGAAG
GTCCACCCTACTCTAAGGAAAGGATAAAAAGAGAAAAAAATAGAATCGACCCTTCGAGTATTCCAAATTG
GATGATAAAAATGAGAGTAAGAGAGGCATGTTTTGTGATATATATCATATCCACCTATATTGAATTGTGG
ATACAGAAATGATAAAATCATTTCGGATTGGATCAAATGTTGATCTCCGATAGAGATTCAACAAAAGATA
GGCAAAAAATTCTAACAAAAAGAAAGGCTTTTTCTATAGGTTATATAGAAATCGGTATCTAATTCTAATG
AATTCAACGATTTCAGCATAAAAGGGGGGATATGGCGAAATTGGTAGACGCTACGGACTTAATTGGATTG
AGCCTTGGTATGGAAACCTACTAAGTGACAACTTTCAAATTCAGAGAAACCCTGGAATTAAAAATGGGCA
ATCCTGAGCCAAATCCTATTTTGTACGAAAACCAACAACAAGGGTTTAGAAAGCGAGAATAAAAAAAGGA
TAGGTGCAGAGACTCAACGGAAGCTGTTCTAACAAATGGGGTTGATCGCGTTGCCTTAGTAAAAGAATCC
TTCTATCGAAACTCTAGAAAGAGAAAGGATGAAAGATAAACCTATATACATAGGTACTGAATACTCTCTC
AAATGATTAATCATTTGAGATTAATGACGGCGCGAATCTCTATTTTTTTATATGAAAAATGAAAGAATTG
TTGTGAATCAATTCTAAGTTGAAGAAAGAATCGAATATTGATTGATTAAATCACTTACCCCACCCATGGC
CCGATAAATCTTTTCAAGAACTGATTAATCGGACGAGAATAAAGATAGAGTCCCATTATACATGTCAATA
CCGACAACAATGAAATTTCTAGTAAGAGGAAAATCCGTCGACTTTAGAAATCGTGAGGGTTCAAGTCCCT
CTATCCCCAGGACCCTTTGATTCCTTAACTATTTTTCTTATTCTTTTATCTTATTCTTTTTGTTTTGTTA
TCGGTTCAAAATTCGTTATGTTTCTTATTTATTCTATTCTTTCAGAAAGGCATGCAAGCGGATATTCTTT
TTTCTATTAACACAAGTCTAGTCTAGTGTTGTATATGATACACGTGCAAAAGAACATCTTTTAGTTTTAG
CAAGGAATTCCCATTTGAATGATTCACAATCAGCAATATCATTACTTGTACTAAAACTTCAAAAGTCTTT
TTCTTTTTTTTTGAAAATCCAAGAAAGACTGCGGCCTGGGTAAGACTTTTAATACCTTTTTCGTCTTTTT
AATTGACATAGAACCAAGTCATCTAGTAAAATTACGATGATGCCTAAGTAATGGTCGGGATAGCTCAGCT
GGTAGAGCAGAGGACTGAAAATCCTCGTGTCACCAGTTCAAATCTGGTTCCTGGCACACGATTAATTTGT
ATGAGTATCTATTGTACACATTAATTAATATAGATCGACATACATAATCATTAATTCCATATTCATTAAT
AGTATAAATCATGATACATATTTTATAGTTATAGCGGAGTCAAAATTATATATCTGTAAAAATGATATAT
CTATAGTAGATAGAGAGTAAAAAAAGTATGTCTATGTAAAATCTGAAAATTAGATTCTCttTCTCTTCTT
TTTCATTTCTTTTGCTCATACTCTGTCCCCTCTCCTTCAAAAAAAAATGTTACTACTTCATACATAACAT
ATATGAAATATATTTGAAAGGTTCAATTAGTTGGTTGAAAGACCCAGCCCAAGGTCTAGTCTCAAGGAGT
TAAGGGATGGGAATAGACAAGATTGATCAACGATAGAGTACAAATACAATCCGATCGCCTTTCATTTCTT
CTTATTTCCTTTTTTCTATTCAGAAAGAATTCATTCTCCCCTACGCGACCTTCTAGGTCGCGTGTAAGTT
ATGTGCGCGGTACAAAGTTCATAATGCGGAACCCTTTTAATTCATCCTATTGGCTTTGGCTCAACTGCTC
CAAAATAAAAAGAAATAAGTATTCCCAAAATTGGAGAATTTCAACGAATGCCTAATTGTATTGTCTTTTT
TTAGCACATACATACTATGAATGAGACTTCACTTCCCCTGTTTGATTTAGAAGAGAACAGACAAATACTC
CTTGAAGATCTGGCGGTATAGAAATGAAGATTAGTTGATTATCATTCAATGAGCATCTTGTATTTCATAA
AAATTAGGGGCAATATAATCCTTACGTAAGGGCCATCCTATCCAACTTTCAGGCATTAAGATACGTTTCA
GTCGTGGATGGTTATCATAACAGATTCCCAGCATATCATAAGATTCCCGTTCTTGAAAATCCGCACTTTT
CCAAACCCAGAAAACAGACGGAATTCTAGGATTATTCCTTGGAGCAAATACTTTTATGCATACTTCTTCT
GGTTGATCCACGCCATACTCTATTCTCGTAAGATGATACACACTAGCTAACAGTCCGCCAGGTGCTACAT
CATAAGCACATTGGGAACGTAGATAATTGTAACCATATACATATAAAATGACAGCAATGGAATGCCAATC
CTCGGGCTTTATTTGTAAAGTTTCTATTCCTTGGTAATCGAAGCCCAAAGATCTATGAACCAGTCCGTGC
TTGACTAGCCAAGCAGACAAACGACCCTGCATCTTTTTTATCTCTCCCACATTTTTATTATTTGTATAAG
TAGTTCACATTTACGATGAAATTTATGAAGATAAATTTGTTGTTTGTTATTCTATACAAAGGAATCCTGC
CTAATTCACTAACTAATTCACTAATTCGTGAGAAGATACTGAACTTTTGTATTTGAAAAATGTTTCAGAA
GGTATCTCTGAAGTAGATGGTGATTGATAGAGTAATCCTTGATCATAATTTCCAGTATGAGTACTGCGTC
CAAGATGAAACTTGTGATTGGTAGTAAAACACCGATTATCCTCTTGAGACCTAATTTGATCTTCATAGAT
TTCTCTAGATATTTTCTTACGAAGTTTTGTTATAGCATCTATAACTGCCTCCGGTTTAGGCGGGCAGCCC
GGCAAATAGACATCTACAGGAATTAGCTTGTCTACTCCCCGAACAGTACTATAAGAATCGGTACTGAACA
TCCCCCCTGTAATTGTACACGCTCCCATAGCAATAACATATTTTGGTTCAGGCATTTGTTCATATAATCT
CACTAAGGAAGGAGCCATTTTCATTGTTACTGTGCCAGCTGTTAAAATTAGATCCGCCTGTCTAGGACTC
GATCTTGGTACCAGTCCATAACGATCAAAGTCAAATCGTGAGCCTATTAATGAAGCAAATTCAATGAAGC
AACAACTGGTACCATAAAGAAGCGGCCATAAACTTGAGAGCCTTGACCAATTTGAAAGATCATTTGATGT
AGTTGAAATAACTGAATTTTGGGTTGTTCGAGCAAGTAAAGGAAATTCTATGGAATTCATAACTGTTTCA
ATGTAATTTTTTTTTACTTTTTTATTGTCTGAATATTCAGGAACTAAGACCATTCTAATGCTCCCTTTCG
CCATGCATAAACTAAACCAACAATTAAGATAAGCACGAAAATTAAAGCTTCTATAAATACGGATACCCCC
AATATATCGAAACTCATTGCCCATGGATAAAGAAAAACCGTTTCAACATCAAAAACAACAAAAACTAGAG
CAAACATATAATAACGTATCCGAAATTGTAACCAAGCATCGCCCATTGGTTCTATACCCGATTCATAACT
CGAAAGTTTCTCTGGCCCTTTGTTAATTGGGGCTAAAACTCCGGAAATTAGAAATGCCAAAATCGGAATA
ACACTTGATATTATTAGAAATGCCCAGAAAATATCATATTCGTAAAGCAGAAACATAGACGAACTCCTAT
GAATGTGAAAAATATACCCGATTAGTCGATTCAATTGGAATTAATTGTCAAGCCATCCATAACTGTTTAG
TCAAAACAACAATTCATTTTGATCGACCTATCTAGTTTCGTTTGTTGGCTGCGGTACATGTCTCGTTTCA
AGATTCATCAATAGTAATCCTATTTCCATTAAACTTACTTAGATCTTTTTGATATAGATAGAGTAGTTAT
AAATATATACTGCTCTTATACAAAACAAATCAAACTTTATCGCTTTCGCCTTCCTTCGGATGCATTTTTC
TAAAGCTAAAGAAAAGGAATTCAAACAAAATGGAAATCTATTTATATATATTTATTATATTCTATTTTTT
TATGTTTATGACTAGTTTATGTTTATTTTATGACTAGAATCCTCAAAGAGGGAGACTGTCTTTTTTTGTC
TTTTTTTTTTTTATTAGTGATTTAGAATAATAGTCAGATGTATAAAAATGTCTAGTAATTTGGATCTCGG
AATTTAGAGTATTATTAATCTTGGTCTATTCTTTTTCTTTTTTATTAGAATCCGCCAGAACAAATCTAGG
AGCTTTCTTGATTATTGATTGAATACGAAAAGATAAGACTACGTGTTTTTTACTTTGCTAGATAAGGTAT
ACCAAGAAAAAGCCTATTTGACAATCTTTCCAATTCAATTTACCAAAGATCTTCGTTTTTCAAACCTTGA
CTTGTCTACAAATTAAGTCGCTCCTAGATTTATGCGACTTACTATTAGATTCGATTAAGATTGGGTTAGG
TTAGAGTCTGTAACCGCTTTCATGCCCTAACCTAATTTTGACTCCATAAATTATCCAGGACTGGGTAGGT
ATACCAAAGAAAAGAAGTTTGACAAATTCTTTTGATTGCGGGCAGTAAAATAAAAAAATTCGTATGTAAT
TTTCCTATGAAGATTAATGAAGAAAGAAAAAAGGATTTCTTTATCTGAGATTATAAACAAAAATACGGAT
TGGGTTTAATGAAATACGCTGTCTTTTGTTTTCAGTTTTATGTTCTGCTCTGAGCGATCCCCGTGAGGGG
GCTTGTAGGAATGGTTTTTTCGATGAACCAAGTAACCGTAAGCACCCAGTTACAAACAACAAAGAATACA
ATCATGAGTAAACAAAAACTATCCAATTTTTGTATTTTTATTAGGGCTATACGGACTCGAACCGTAGACC
TTCTCGGTAAAACAGATCAAACTGATTATTATCAAAATGATTCGAACTGTTTCAAAGACCCAACATGCCT
TTTTTTTGCATTGGGCTCTTTCATTAACTGATATTTCTATCAGTTAGTCTGCCATCTTTTTTCTTGCCAA
TAAGGAGATGACTCCATGTGCTCTGATTCATTATTTTGATTTGGCTCAGGAGCATTACCAAAGTGTTTCA
AAGAAGGGTTATCTTGACGTAGGTCTGCTTCTTGCCGAGATCAGATCAACCTAAGTTAAATGGAGTCTCT
ATCGCCCTGTTTAAAAAACCAAATATGAAACTTCCTACACCTTAAAGCTCATCGGGCGAAAAGAGAATTT
TTTGAGGTCCTTATACTCACTCATTAATGACTAGCATTGAATAGACTGGGTATTCACCCTATCAATATCT
CAAATCAAGGATAGGTTCTATTTGGCGCTTAAATGGGCACCAAAATCGGACCGAGAACCTTTTGTCAGGC
TATTGTTCTCTTGTTTTGTTCCCTAAACATTATGGAGTAAGACATAGATTTCTCAATAAGATCAATTCTT
TTGATTTCATGATGGGATGGACTCCTCTGAAAATCATTGGCGCACGTGTAAACGAGGTGCTCTACCAACT
GAGCTATAGCCCTTGTGTTTGTGATACATATTTAATCATATTATGTAGATAATTTCTTGTCAAGATGAAT
ATTACATACATGATCTAACACATATCTCTTTGGTGGGTATTGCTTAGAAGTAATATTAGATTTATAATCC
ATCGATATATCGATATGATGTGATGAGTTCCTTTTGTTTATCTTTGTGATAATAAATGGCCTACTTAACT
CAGTGGTAGAGTATTGCTTTCATACGGCAGGAGTCATTGGTTCAAATCCAATAGTAGGTAGAACTTATTA
GATACCAGAATCCTGGTATCTAATATGTTTTTCTGATCACCTTCTTTTATTGATTTTTTAGCTTTTCTTC
TATATTTCTATATTTCTATTCATTTTTTTATTTCAATTCATTGCATAAGAATCTATCCGATTCCGCTTGA
TTTATTTTTGATTGTATTCAATTTCAATTGGCAGGATAAAAAGGAGTGTATAAAATAAACAGAACCTCTG
TTTATTTTATACAGAAGTTCCTTTGATTATTCGTACACAACAACTAGTTATGCGATCGCATTGATAGCCT
CGACTCGTGTCCTAGCTCGTCTAAGAGCTAGATTTGCCTCAATTGTTTGTCTCTTACCTTCAGCTTTCCT
TAAGTTAGCTTCCGCTAGTTCAAGAAGTTTCTGAGCTTCTTGTGGATCAATGTCACTACCCTTTTCCGCG
TCATTTACTAAAATAGTGATCTTATTATTGCCTATTCTAGCAAAACCACCCATCAGAGCCATCGTTAACC
ATTGGCCGTTAAGGCGTATTCGCAAAATACCTATATCTACAGCTGTGGCAATAGGCGCGTGATTTGGTAA
TACGCCAATTTGTCCACTATTAGTAGATAAAATGATTTCTTTTACTTCTGAATCCCAAACAATTCGATTA
GGGGTTAATACACAAAGATTTAAGGTCATTTCTTCAATTTACTCTCCATTTCTAAGTTCGTAGCCTTTGC
AGTAGCTTCATCGATGTTACCTACCAAATAAAAGGCTTGTTCAGGAAGACCATCTAATTCTCCGGAAAGG
ATCAATTTAAACCCTCTAATGGTTTCTGCTAGACCGACGTATTTCCCCGGGGAACCGGTAAATACTTCGG
CTACGAAAAAGGGTTGTGATAAGAAACGCTCAATTTTTCGTGCTCTTGCTACAGTTAAGCGATCCTCTTC
GGATAATTCGTCCAACCCAAGGATAGCTATAATGTCCTGAAGTTCTTTGTAACGTTGTAAAGTTTGTTTA
ACTCTTTGTGCAGTTTCATAATGTTCCTCACCAACGATTCGAGGTTGTAGCATAGTTGATGTTGAATCTA
AAGGATCGACTGCTGGATAGATCCCTTTGGCAGCCAACCCTCTTGATAGTACGGTCGTAGCATCTAAATG
TGCAAATGTTGTGGCAGGAGCGGGGTCGGTCAAATCGTCCGCAGGTACATAAACTGCTTGAATAGAAGTT
ATGGATCCCTCTTTGGTAGAAGTAATTCTTTCTTGTAAAGAACCCATTTCGGTACTAAGGGTGGGTTGAT
AACCCACAGCGGAAGGCATTCTACCCAATAAGGCGGATACTTCGGATCCTGCCTGGACGAAACGGAAGAT
ATTGTCGATAAATAGAAGTACGTCTTGTTCATTAACATCTCGGAAATATTCCGCCATAGTTAGGGCAGTC
AAACCAACTCTCATACGAGCTCCGGGGGGCTCATTCATCTGACCGTAGACTAGAGCCACTTTTGATTCTG
CAATATTTTGTTCATTAATTACTCCAGATTCCTTCATTTCCATATAAAGATCATTGCCTTCACGAGTACG
TTCACCTACTCCGCCAAATACGGATACACCCCCATGAGCTTTAGCAATGTTGTTGATCAATTCCATAATG
AGTACGGTTTTACCTACTCCAGCCCCCCCAAATAGTCCTATTTTTCCCCCACGGCGATAAGGAGCTAAAA
GATCTACTACTTTAATTCCTGTTTCAAAAATGGATAATTTTGTATCTAACTGTATAAAGGCAGGCGCAGA
TCTATGAATAGGAGATGTTGTACGAGTATCTACAGGTCCTAAATCATCAACAGGCTCTCCAAGCACGTTG
AAAATTCGTCCTAGAGTTGCTCCGCCGACTGGAACACTTAGAGGAGCTCCCGTGTCAATCACTTCCATTC
CTCTCGTTAGACCATCTGTAGCACTCATAGCTACAGCCCTAACGCGATTATTTCCTAATAATTGCTGTAC
CTCACAAGTGACATTAATTTCTTGACCGACAGTATCTCGACCTTTAACTACCAGAGCGTTATAAATATTA
GGCATCTTGCCCGGGGGAAAAGCTACATCCAGTACCGGACCAATGATTTGAGCGATACGTCCCAAGTTTT
TTTCAAGTGTGGAAACTCCAGGGCCCGAAGTAGTAGGATTGATTCTCATAATAATAATATAAAGTGAAAT
ATATTGAAATTTTTAGCGAAAATTATCGAATCCAAAAAAAAAAAAGTTCGATAGCAAGTTGATCGGTTAA
TTCAATAATAAATGGTAATTAGCATTCGATTTCGTTGGTACCATCCAATTGATACTTATTCAATTTCAAT
GAGTGAATTTTCACGTTCAACCAACTCATTTTCAAAATATCAAGTGGATGAATAAAAATCTTGAGCTTGA
AAAAGTTGTCCACTTGTCTATTATTATAAACAATAACATCCATATTATCTATGGAATTCGAACCTGAACT
CTATTTAGAATTCATTATTTTTATCTCATCGGACTTTTTTTCTTTTTTCAGTAGATGCATTCATGGCTAG
CCCCTTCTTTTTTTATACCTATACCCCGTTTCATAGATAAAAATTCTGCCTATTTTCCCATCTAGGATTT
ACATATACAACACATACCACTGTCAAGAGTCAATTTCTTATTAGTTAGATATTTCGATTCAAAAAAGGAA
GGGATTAGAAACTTTAAAAACAAGAATTGGGTTGCGCGATACATATGAAAGAATATACAATAATGATGTA
TTTGGCGAATCAAATACCATGGTCTAATAAAGAACCATTCTGATTAGTTGATAATATTAGTTGATAATTT
TGTAAAAGATTCCTGTGAAAGCTTTCATTAATTCCGAATTTCTGTCGAGTAGACCTTGTTGTTGTGAGAA
TTCTTAATTCATGAGTTGTAGGGAGGGACTTATGTCACCACAAACAGAGACTAAAGCTTTTGTTGGATTC
AAAGCCGGTGTTAAAGATTATAAACTGACTTATTATACTCCTGACTATCAAACCAAAGATACTGATATCT
TGGCAGCATTCCGAGTAACTCCTCAGCCTGGTGTTCCGCCTGAGGAAGCAGGGGCTGCAGTAGCTGCTGA
ATCTTCTACTGGTACCTGGACAACTGTGTGGACCGATGGGCTTACCAGCCTTGATCGTTATAAAGGAAGA
TGCTACAACATCGAGCCTGTTGCTGGAGAAGAAAATCAATATATATGTTATGTCGCTTACCCTTTAGACC
TTTTTGAAGAAGGTTCTGTTACTAATATGTTTACTTCCATTGTGGGTAATGTATTTGGGTTCAAAGCCCT
GCGCGCTCTACGTCTGGAGGATCTGAGAATCCCTACTGCCTATATTAAAACTTTCCAAGGCCCGCCTCAT
GGTATCCAAGTTGAGAGAGATAAATTGAACAAGTATGGCCGTCCCCTATTGGGATGTACTATTAAACCTA
AATTGGGATTATCTGCTAAGAACTACGGTAGAGCGGTTTATGAATGTCTTCGTGGTGGACTTGATTTTAC
GAAGGATGATGAGAACGTGAACTCACAACCATTTATGCGTTGGAGAGACCGTTTCTTATTTTGTGCCGAA
GCACTTTATAAAGCACAGGCTGAAACTGGTGAAATCAAAGGGCATTACTTGAATGCTACTGCGGGTACAT
GCGAAGAAATGATGAAAAGGGCTGTATTTGCCAGAGAATTGGGAGTTCCTATCGTAATGCATGACTACTT
AACAGGGGGATTCACTGCAAATACTAGCTTGGCTCATTATTGCCGAGATAATGGTCTACTTCTTCACATC
CACCGTGCAATGCATGCAGTTATTGATAGACAGAAAAATCATGGTATGCACTTCCGTGTACTAGCTAAAG
CCTTACGTATGTCTGGTGGAGATCATATTCACGCTGGTACCGTAGTAGGTAAACTTGAAGGAGAAAGAGA
GATTACTTTAGGCTTTGTTGATTTACTACGTGATGATTTTATTGAAAAAGATCGAAGCCGCGGTATTTAT
TTCACTCAAGATTGGGTCTCTCTACCAGGTGTTTTGCCTGTGGCTTCTGGGGGTATTCACGTTTGGCATA
TGCCTGCTCTGACCGAGATCTTTGGAGATGATTCCGTACTACAATTCGGCGGAGGAACTTTAGGACACCC
TTGGGGAAATGCACCGGGTGCTGTAGCTAATCGAGTAGCTCTAGAAGCATGCGTAAAAGCTCGTAATGAG
GGACGTGATCTTGCTCGTGAAGGTAATGAAATTATCCGCGAGGCTAGCAAATGGAGTCCTGAACTAGCTG
CTGCTTGTGAAGTATGGAAGGAGATCAAATTTGAATTCGAAGCAATGGATACTTTGTAATCCATTAATTT
CCGTTCGTTCTCTTAATTGAATTGCAATTCAACTAAACTCGGCCCAATCTTTTACTAAAAGGATTGAGCC
GAATACAAAGATTCTATTATAGAGATAAGAGATACATATAGATCTAGTATATTTAGACTCTATATCTAGA
TATACAAGATTTCAAAATACAAAATTAATAAAAAATCAAATGCTTCCATTGTTTGTTGTGTTGGATCCAC
AATTCATCCTATGGATCTTTAGGATTGGTCTATTCTTTTATATTCTTTAGTTTCGGTCATGATCGAGGCA
CGTATCACAACTTCTTCTACCCATCCTGTATATTGTCCTTTTCTTCCGTGTTGGAATAGGAATTTATTCC
ATTAGTAATCGACGAGATTTTACGAAAAAAATTATTCATAACATAAGAGAGAACAAATATTTCTTTTTTT
CGATGCGAATTTGACACAAGATGAAAGAAATCCCTATTTCGATTTAGAATTTCAAAATTTTTATAAAAAA
TTAATTCAATTCAATAAGAGTTCCATCATATATATCATCAACTATATCCTATATAGTTATAGGGAAGGAA
TATTCCCGGTTCTCACAAAATAGAATCGTTTTTTTTTCAATACTTACTCCTTATTTTATTAGTTAATAAT
CCTAGTGATTGGATCCATATGCTTATTCTGATAGGAAATGAAATATTCAAATGATTTTTCATCGAATGAC
TATTCATCTATTGTATTTTCATGGAAATAGGGACAAGAAAACTCTATGGAAAAATGGTGGTTCAATTCGA
TGTTGTCTAAGGGGAAATTAGAATACAGGCGTGGCCTAAGTAAATCAAGCGATAGGCTTGGTCCTATTGA
AAATACCAGTGTAAGTGAAGATGCGGTTATAAATGATACGATTCATAGTTGGAGTGCTAGTTCTAGTTAC
AGTAATGGTGATCCTTTAGTAGGTGTCAGGGACATTCGGAATTTTATCTCTGATGACACCTTTTTAGTTA
GAGATAGTAATAGGGATATTTATTCCATATATTTTGATATTCAAAATCAAATTTTTGAGATTGACAATGA
TCCTTCTTTACTGAGTGAACTAGAAAGTTCTTTTTTTAGTTATCGTAATTATAGCTATCTGACGAATGGA
TCTAAGAATAACGATTCCCACTATGATCGTTACATGTATGATGCTAAATATAGTTGGAATAATCACATTA
ATAGTTGCATTGACTCTTATCTTCGTTCTCAAATCTGTATTGAGAGTTCCATTTTAAGTGGTAGTCACAA
TTACAGTGACAGTTACATTTATAATTACATTTGTGGTGAAAGTGGAAATAGTAATGAAAAGGGGAGCTCC
AATATAAGAACTGTCAGGAATACTATTGATTTCAATATAAGAGAAAATTCTACTAATTTCGATTTGACTC
AAAAATATAGGCATTTGTGGGTTCAATGCGAAAATTGTTATGGATTAAATTATAAGAAATTTTTTAAGTC
AAAAATGAATATTTGTGAACAATGTGGATATCATTTGAAAATGAGTAGTTCAGATCGAATCGAACTTTCG
ATTGATCCAGGTACTTGGGATCCTATGGATGAAGACATGGTTTCTCTGGATCCTATTGAATTTCATTCGG
AAGAAGAGCCTTATAAAGATCGTATTGATTCTTATCAAAGAAACACAGGATTAACCGAAGCTGTTCAAAC
AGGCACAGGTCGACTAAACGGTATTCCCATAGCAATTGGAGTTATGGATTTTCAGTTTATGGGGGGTAGT
ATGGGATCCGTAGTAGGCGAGAAAATCACCCGTTTGATCGAGTATGCTACCAATCAATTTTTACCTCTTA
TTCTAGTGTGTGCTTCCGGAGGAGCACGTATGCAAGAAGGAAGTTTGAGCTTGATGCAAATGGCTAAAAT
ATCTGCTGCTTTATATGATTATCAATCAAATAAAAAGTTATTCTATGTATCTATCCTTACATCTCCTACT
ACTGGTGGGGTGACGGCTAGTTTTGGGATGTTGGGGGATATCATTATTGCCGAACCTAATGCCTACATTG
CATTCGCAGGTAAAAGAGTAATTGAACAAACATTGAATAAGACAGTACCTGAAGGTTCACAAGCGGCTGA
ATATTTATTCCATAAGGGCTTATTCGATCCAATCGTACCACGTAATCCTTTAAAGGGCGTTTTGAGTGAG
TTATTGAAGCTTCACACTTTTTTTCCTTTGAATTCAAATTCCATTAAGTAGTAAGTAGAGCCTGAAGTTC
AATTATTTTATTTGTAGTGAACAAATAGTTAGTTTATCGGAATCAAAGTCAAAATCCGAAGAATGTATTT
TTTGTTTGGTGACATAAGATTTAATTCCAAATTGTATAAAGTAAAGAATCATGTGGACAATTCTTTTTCT
TTTTTTACCGATATTATTGATTAGTAATCAGGAAACCTCTATCAACAAGATAAAAAAAAGAAAATTCTGC
CTTATGCGAAATTCAAATTAGGCAAATAAACCGAGTTTTCTTTTTCCTTTTTGCTGTGTATGTATATATA
ATTCAAATATAGAAAATATAGCTATAGAGTATCGTATCTTTTCTCCCGAGAAATCTCTATTTTGGCTAAG
AATCCCTCTTGTTGGATCGAATTCTAATGAATCTTTCGGGAATTTCTAATTAAATAAAAATGAAATAAAA
ATTGGAATTCAAATGATAAGACAAGAATGGATTTTATCATACATATATTTTTCTATATCATGTAGAAAGA
TTCATAAGTATTATTTATTTAATTATACATTCTTTAATTAGACATTCCTTGCATTTCTTTATTATATATA
TACTCACTTAGATATACTTAGTATAATTATATACGAATTATTATTATTATAAGATATCTTTATAACAGGT
ACAAATATTACATCGAGGTACCCATTCTATGACAACTTCCAACTTACCCTCTATTTTTGTGCCTTTAGTG
GGCCTAGTATTTCCGGCAATTGCAATGGCTTCTTTATTTCTTTATGTTCAAAAAAACAAGATTGTTTAGA
TCCGATGGGTCCCAATCTCATCTATTTTTAAGACTTAGATATAGATAACACGCATATCTATTTAATAGAA
TATGGTGTAACATATGGCTTCCCCCTCCCATAAATGAGGGAGCTATTGTGTATGTGTAAATCTATGATAT
GGGTAAATGAGTTATGGCTATATTCAAATAGATCGGAATCGAGGCGGATATCTGAAATGTAAAGTCAATG
TATCTATATGGGTGTAGATATCTATGGGAGATCATATAAAGTGAATGTTATTATTTTAGCCCTAACCAAT
TCGATCAATTACTCTTAAAGAGTTACATCAGAATGGCGCTAGTTGATGAGAGTTACTTCGGAAATCAAAA
AAGGAAAGTCAAATCCATTTGGACTATTTTCTCAATTCTAATAAAATGCAACTGGATCTAGTATGAGTTG
GCGATCAGAACATATATGGATAGAACTTATAGTGGGGTCTCGAAAAATAAGTAATTTCTGCTGGGCCTTT
ATCCTTTTTTTAGGTTCATTAGGATTCGTATTGGTTGGAACTTCCAGTTATCTCGGTAAGAATTTGATAT
CTTTAGTTCCGTCTCAGCAAATAAATTTTTTCCCACAGGGGATGGTGATGTCTTTCTACGGGATCGCGGG
TCTCTTTATTAGTTCCTATTTGTGGTGCACAATTTCGTGGAATGTGGGTAGTGGCTATGATCGATTCGAT
AGAAAAGAAGGAATAGTGTGTATTTTTCGTTGGGGATTTCCTGGAAAAAATCGTCGTATCTTCCTACGAT
TCCGTATGAAAGATATTCAGTCCATCAGAATAGAAGTTAAAGAGGGGATTTATGCTCGTCGTATCCTTTA
TATGGAAATCAAAGGACAGGGGGCCATTCCCTTGACGCGTAGTGATGAGAATTTGACTCCGCGAGAAATT
GAGCAAAAAGCTGCCGAATTGGCCTATTTCTTGCGCGTACCTATTGAAGTCTTTTGAAATGAACTGGAAC
TGAAGAAAAATTCTTTCTCAGTGGCAGGGAAAAAATTCAAGAATTCTCTTTTCTTTCTATAGCATAGCTG
CAAGTTTTTTCAAAACGTTCATTCGAGCCAAAGTAGACGTATACGGAACGGCCATAAAACGAAACTTTTT
TGTCTTGTTTTTCACTCATTTTTGATCATGACATCACAATATTCTTCATAAATAGAAATCTGTCTCCATT
TTTACTGTGGGGGTAGCTGGGGGATTTATTTTAGAAATATTTTCTATTTTGATAGAAGGGGAGTTCCTTT
GGTTCGAAATCCGAATAATATTCATTGAAGTGGTTCTTTCAGGAATTTATCGAAAGGGCTTCGAATTTGA
TCAATGGAGGTATCTGGAAACAAGATTTTTTGAATTATTTCTTCATTCGAATTCGAAGTGGGCTCTTATT
CTATTTCTGTATTCTTTCTAGATTCAAGGACTAACCGCTGAATCACAAATAAAAAACAAATAAAAAATAG
GGAATAGATTCATAGGTTAGCTGCCTTGTAATAGAACTTATGGTTGATAGAAAAAAAAAATATTAGATCA
CATAAATTCGACGAATGAGGTGGGTTCATTAACAATTCCAATTCACAGATGAAAAAATGGCAAAAAAGAA
ATCATTTCTTCCTCTTCTATATCTTACATCTATAGTATTTTTACCCTGGTGGATCTCTCTCTCATTTAAT
AAAAGTCTTGAATCTTGGGTTACTAATTGGTGGAATACTAGGCAATCTGAAACTTTTTTGACTGATATTC
AAGAAAAGAGTATTCTAGAAAAATTCATAGAATTAGAAGAACTCTTACTCTTGGAAGAAATGATAAAAGA
AGACCCGGAAAGAGATCTACAAACGCTTCGTATCGGGATCCACAAAGAAACGATCCAATTGATCAAGATG
CACAATGAGGATCATATCCATACGATTTTTCACTTATCGACAAATATAATCTGTTTCATTATTTTCAGTG
GTTATTCTATTCTGGGTAATGAAGAACTTGTTATTCTTAACTCTTGGGTTCAAGAATTCCTATATAACTT
AAGTGACACAATAAAAGCTTTTTCTATTCTTTTATTAACTGATTTATGTATCGGATTCCATTCACCCCAT
GGTTGGGAACTTATGATTGGCTATGTCTACAAAGATTTTGGATTTGCTCATAACGACCAAATTATATCTG
GTCTTGTTTCCACTTTTCCAGTCATTCTAGATACAATTTTTAAATATTGGATCTTTCGTTATTTAAATCG
TGTATCTCCATCACTTGTAGTGATTTATCATTCAATGAATGACTGATCCAACTATAATATGTTACATAAG
CAAAACATTTAAAGACGTACTTACTTTTTCTACCGAGACGAGGATTTCTCCTATTCCTATATTCCAGTAA
AATTATTTCAGTAAATAGCAGAATTGTGGATAGGGACTATACAAGCGACCTACCTAATTTTATTGTAGAA
ATTTTCGGGATCAATGGTTGGACCATGCAAATTAAAAATACCCTTTCTTGGATAAAGAAAGAGATTACTC
GATCTATTTCCGTATCGCTGATGATATATATCATAACTCGGACATCCATTTCAAATGCATATCCCATTTT
TGCACAGCAGGGTTATGAAAATCCACGAGAAGCGACCGGGCGTATTGTATGTGCCAATTGCCATTTAGCT
AATAAGCCCGTGGAAATTGAGGTTCCACAAGCGGTACTTCCTGATACTGTATTTGAAGCAGTTGTTCGAA
TTCCTTATGATATGCAAGTAAAACAAGTTCTTGCTAATGGTAAAAAGGGGGGTTTGAATGTGGGGGCTGT
TCTTATTTTACCCGAGGGATTTGAATTAGCCCCCCCCGATCGGATTTCGCCCGAGATGAAAGAAAAGATA
GGCAATCTGTCTTTTCAGAACTATCGCCCCACTAAAAAAAATATTCTTGTTATAGGTCCTGTTCCTGGTC
AGAAATATAGTGAAATAACCTTTCCTATTCTTTCTCCGGACCCCTCTACTAATAAAGATGTTCACTTTTT
AAAATATCCCATATATGTAGGCGGGAATAGGGGAAGGGGCCAGATTTATCCTGACGGGAGTAAGAGTAAC
AATACAGTTTATAATGCTACTGCGGCTGGTATAGTAAGTAAAATCAATAGAAAAGAAAAAGGGGGATATG
AAATAACCATAACAGATGCGTCGGATGGACGTCAAGTGGTTGATATTATCCCCCCAGGACCCGAACTTCT
TGTTTCAGAGGGCGAATCTATCAAACTTGATCAGCCATTAACGAGTAATCCTAATGTGGGTGGATTTGGC
CAAGGGGATGCAGAAATAGTACTTCAAGATCCATTACGTGTCCAAGGCCTTTTGTTCTTCTTGGCATCTG
TTATTTTGGCACAAATATTTTTGGTTCTTAAGAAGAAACAGTTTGAGAAGGTTCAATTGTCCGAAATGAA
TTTCTAGATTCGCAAATTTATCAGCATCGAGTTCATAAAAAGAATCAAATTCTTGTTGGCAATTATTTGT
ACCGCATTCCTAGTCAGAGTATGTATATTGTGAAGAAGACTATTTTACTTTATTTCTTCTTTCTTTGTTT
TTTCAAGCCAAATTGGAGCAGCATGACTATGTCATTATTGCATTATTGTTTAAATGTCATTGAATAAGTT
CTATTTTCTATTCAATGAACTTATAAAAAAAATGGAAACTTTGATGAGATACTAAATAGAGTAGGGTCTA
TCAGAAAGGATTTGGATAATTTCTGATCTACAGAAATAGATATTGGAGTTGTGTCATTCAGGAAAACGAA
ATCGAGCAATTCCTCCTCTCCTTGCTTCTAACTTTAAAAGTATCAATAGATACTATCCATCGAGTAATAG
ATGTTCTAAATCAATTAATGAAGTTTTCAAAAACATTATAAAAACGAAAATGAAATGATGTTTTTTTAAA
CATCGGGGAAAGTGATCTATTGATACTTTTATATGAATAAAATATTATGAAAGCTTACGAACGCAAAGGG
GATTCTACCCCTTGCGTTCGTAAGCTTTCAGGTCTCCAACTTAGTTCATGGGATTATTAGATTATTACAG
AGATGAGCCTAACCCGGAGTATGAACCATAAAAGAAAATACCTAGTAAACCGATTACAAGAATACCAGTT
ACAGTACCTATTATCCAAAGAGGAATCCTTCCAGTAGTATCGGCCATTTATCCCGCTTCCCTCCACCATT
TCATCAAGTTGTCATGCTAGCGACATAAACAGTCATAGATAATTATGAGATGTGATCCTTCCGAATGGGA
TAAGATAATTCTTACTATTATTTAGTATTTTACTATTCTCTTTTCTTCTCTTACTTAATTGAAGAAATAA
TTGGAAAATAAAACAGCAAGTACAAAAATGAGTAATAACCCCCAGTAGAGACTGGTACGATTCAATTCAA
CATTTTGTTCGTTCGGGTTTGATTGTGTCGTAGCTCTATAATTTGTATTAGGTTTATCGTTGGATGAACT
GCATTGCTGATATTGACCCCAAAAAAGAAACGGTAGGTACAGCTAGTCCATGAACAGCCAACCATCGCAC
TGTAAAAATTGGATAGGTTCGATCTATAGTCATTCGGTCCTCCTAAAAAGATCTACTAAATTCATCGAGT
TGTTCCAAAGAGTCAAAACGGCCAGTTATTAATGGAATTCCTTGTCGGCTCTCTGTAAAATATTCGTTTG
GACGAGGGCTTCCAAACACATCGTAAGCTAAACCCGTGCTGACGAATAACCAACCCGCAATGAATAGGGA
GGGTATAGTAATGCTATGAATAACCCAGTATCGAATACTGGTAATAATATCAGCAAAAGAACGTTCTCCT
GTGCTTCCAGACATGCTGAGCTCCACATATTCTTGTACAATTAAAGGGGGGATCGATTCCGTAAAAGATG
ATATCAGTAAATGGAAATTCACTGAAGTTCCATCCTTGTGAGATCGTCAATATGGTACCAAGGGTGTTTT
TCGAGTATACCGAATCAGTATAGCTATCCTTCTTCTGACACAGCAACGCAGTTTTAATCAGTATTGAAAT
GAAGTACTAAAGAATTTCTTTATTCTTTTCTTATTGCTTGTCGATGTAGAATCATGTATGTACCATTCAA
TATCTAATTTTTCAAATTTCTGTAGTATAAGATTTCTTTCTCTCCATTATTGGCCTCGGACTAGAAAACT
TAAGATAGGATAAAACGTGAATTGAATCCAATGGGTTGCTTTCTAATAATTTATAAAGGAAATTATCATA
TTTCGATAATTCAGTTAGATGCGAAATTGAAAAATCTCCTTTTTTTTAGCTGTAAACTGTAGAAGTTTTT
GTTGGAATCTTTTTTTTTTCATTTTATTTAAGAGGAATTGGTTATTCGTAGAGTAAGAAGTAAGAATAGT
CGATAGTATTAATATAATAAAAAGAACAACGAAAAAAATAGAATTGTATTAATCAATAATTGTAATGCAC
ACATTGTTTTGTTGTATTAAATCGAAAGGTTGTTTCTTGAACTAACTACGAGGGTCGGGATTTATGATAT
GAAAAGACAATTTCTAAGAAATATAGAAAAAATGTAGAACTTAGAAAAGAAAGGATAAAATTATAGTAAT
TACTAGTCTCAGACTAGAGTTGGACGAAAATAGCTGAACGAAAATAAAGATTTTATTTTCGTAATTGATC
TGATCCTGCAATACCTTTTCCTTTATTTACATTTACTTTATTTGATTTGTTTTCAGTTTTACGCATCAAA
TGAAATAGTAGGTTCATTCATATAGTATCTCAAACGAGAGGTATTATAAGGTCACTTTTTATTCTAAAAT
AAAATCTAATCGATACGATTAAAAAAAAAAGATTAAAATAGAAATGATTTTCGAATTTTGTTCCATATGA
ATTCAAAGAAAGTTTCATTTTTTGAATGAAGTTACATGACGTTTTTCTTACTTATTATTATTTTATATTT
GAATATTAGTTTACTCAAGAGTTGTCTAATGAATCCCGCGATTCGGAATCACGGGATGGGTAGATGTTAC
AAATGATTAATTGATTTCTTTTTTTACCCCGCTCCTTCTCTCCTTTTGTTAATACTGTCTATAATGATTG
ATGAGTTAACAACTGTCACGTGAACTTATTCTTTCATTTCAATTGGTATTTTTTCTTAGTATCTTTCAAA
ACTTGAAACTTAGGAAAGTGCTTTATAAGCATATGTATAAAAAGAACATATTTCATTTAGCCCCTTCATC
TTCATGCTTACTATAACTAGTTTTTTCGGTTTTCTACTAGCGGCTTTAACTATAACCTCAGCTCTATTTA
TTGGTCTGACCAAGATACGACTTATTTGAAATTAATTGCATGAATACAACTCATAAAAAGAAATCTTTTT
GTAAGTATTCATATATTCTATAGTTCCTTACCGCATCAATTTCGAATTAGTGGTCATTGAGATTGATGGA
AAATCCGGATTAATATTTAGGGATAGATATTACCTCTCCTTTTTCCCTTTCAAACAAATTGAAATGATTG
AAGTTTTTCTATTTGGAATTGTCTTAGGTCTAATTCCTATTACTTTAGCTGGATTATTTGTAACTGCATA
TTTACAATACAGACGTGGCGATCAGTTGGACTTTTGATTAATTAACATCTTTTTTTTGATTGACCTCCTC
TTTTCTTTAATTCACGGGAGGTCAAATTCAGATTCCTGTTCCATTTGTTGAGTGTAATTTTCGGCTTAAC
CTAACCAAGTAACCAAGACCCGAATCACGCTCTGTAGGATTTGAACCTACGACATCGGGTTTTGGAGACC
CACGTTCTACCGAACTGAACTAAGAGCGCTTTCTTATCACAATAGATAAGACTAGAAGGAAGAGTATTTT
GTTTTGTAACCCCAATACGTCTTGTATGCATATAGTATGATATACTATAAAAAAAGATTATGTATGCACG
ATTTTAATCGATTTCATTACTGCTCAGAGGAGAAGTAATAGGTAGGGATGACAGGATTTGAACCCGTGAC
ATTTTGTACCCAAAACAAACGCGCTACCAAGCTGCGCTACATCCCTATCAATTGGTCTACAGTGTCATTG
TAGAGAATCCTTGTCTTGTTTTCCAAATCCTCATTTTTTTATATCCATTGATATACATACAAGTTATCTT
GCAATTTCTTCTTTTTTTTTTGTCTCATATAAGATATAATAATAGTAGAAGGTTTATATATCTAATATAT
TCTAATAGATATTATCTAATCTTTATTCTTAGATAATATATATCTAAGAATATCTTAATAATATATATTA
TGAAATATATGAATATGAAACCCATCGTAAAAAAAACTAAAAAATGAAGGTTTTTTTGGAATGCTCAGAT
AAAAAGGGATGTATTTTTCGGTTTTCAGAGAGGGAAAATCTTATCTACCGAATCGGTGTACATTTCAATT
GGAATTAGGAATTCCGTGTACAAATACAAGCGGTCCTTAACTACTTACATATACAGCTGATCATATATGT
ATTAAATTAACATTATACATTACAAAAAAGAATAAAGAAGGAGGATTTGAAATGCGAGATCTAAAAACAT
ATCTTTCCGTGGCACCGGTACTAAGTACTCTATGGTTCGGGGCTTTAGCAGGTCTATTGATAGAGATCAA
TCGATTATTCCCGGATGCGTTGACATTCCCTTTTTTTTCATTCTAGTTATTGACATGGGAAGGGGTGAAG
AAGATTAGAGAGAGAATCAAAAGATCTGTGACTAATCCCTCCCCCTCTTTTCTTTTAGATAAAATCGAAT
TACTTACAATTAAGTAAAATAAAGAAGATAAGTAGAATAAAGAAAAGAGGAAAGAGAAATAAAAAAGTAG
ATTCAACCTCGTCGAAATTCGGGTTCTTCAATTCAATTGATAAATAATCTAGTGAAAACGGAAATCGAAA
TGTGTCTAAGACAAGAATATCATACAAGATAGTAAAATGAAATACTATACTTCGACTTAGAATAGAATTC
TATTCTAAATAGAACTGAATAGAGTTCGAAATCATTATTTGAATTAATAGTAATATTTATTTACTATTAC
TTATTATTTATATTGGGTTGTGATTGCAACGAAATAATCTTTCAAAATTTCGAGTTAGCAACTTCTATTT
ATTTTGTATTTTTTTTTCCTTCCTTTTTCCCTTTAAATCGGAAAATCGAAGAGTTGGTTGAATCAAAAAC
TCATCAAAAACTTAAAGAAAGGGGGTTCATGGCCAAGGGTAAAGAAGTCCGCGTAACGGTTATTTTAGAA
TGTACTAGTTGTGTTCGAAAGGGTGTTAATAAAGAATCAACGGGTATTTCCAGATATATTACTCAAAAGA
ATCGCCACAATACTCCTAGTCGATTAGAATTGAGAAAATTCTGTCCCTATTGTTACAAACATACGATTCA
CGGGGAGATAAAGAAATAGATCGAATCAAGGTGTCTGTGTGTCACTTTTTCAGGGAACATGAAAAGGGAC
ATATTCTATATACTATATACTATATTATTATATGGAAATACCTTATTTAGAAATACCATATTAGGTATAG
AACTAGATATATATGTATCTCTTAAATCTATAATAGAACTTAAAAATAGAACTTCAATTAAAATATTAAT
ATAAAAAAGAAATAAATATAAAAAAAACCAAATCAAATCATCTTTTTTAATCCTAAATCGTTTTTGATGA
GATTGAAATAGGGTTTTCGGGATAAGGAATAAACAAACCATGGATAAATCCAAGCGATTCTTTCTTAAAT
CCAAGCGATCTTTTCGTAGGCGTTTGCCCCCGATCCAATCGGGGGATCGAATTGATTATAGAAACATGAG
TTTAATTAGTCGATTTATTAGTGAACAAGGAAAAATATTATCTAGACGGGTAAATAGATTGACCTTAAAA
CAGCAAAGATTAATTACTATTGCTATAAAACAAGCTCGTATTTTATCTTTGTTACCTTTTCTTAATAATG
AGAAACAATTTGAAAGAGGCGAGTCGACCGTCAGAACTATTGGTCTTAGAACCAGAAATAAATAAAAAAA
AAAGCTTACTCTTCAATTGAATCAAAATTCCAATTTGAACTCAAACACAGATTGATGTTTTGTTCGAAAA
ATTCTAGGATCCAGATTGGATTGTCGTATTGTAAGAAAAAAACAAGAATGGGGAAGAAGAAATTTATTTG
TTGTTATTGACTATTCGGCGTGTTCACTCATTTTATTTTGAGCGAATTTATCATATTCTTTTTTTCATAT
TAATTTCTACTCTACCTTCCCGGAGTTCATTCTCCAGCGAAACTCCATTTAAAATATTGTGTCGGATTCC
TTACAATTTACTTATTTTATGATTTCATTGGAAATCATAAAAAGACAATTCCTATTTAATATAGCTATTT
GTGCAAGTATTTTGCGATTCAGAAGCAACTGTCTCTTGTACAGATTGTGTATTAATCTGCTATAACTATA
GCATACCCCATTCTCGCGAATTACTGCATTTATTCGAGTGATCCACAAACGACGAAAATCTCTCTTTTGC
CTATCTCTATCTCGATGAGACGAAACCAAAGCTCTTATTTTCTGTTGAATAATTGTTCGAGTAAGTCTTG
AATGAGCCCCCCGAAAGCTTGATGCAAATAAACGAACTTTTGCTCTACGTCTCCGAGCTATATATCCTCG
TCTAATTCTGGTCATTGATTAAATGAATTTTAATGAATAACTAATTGATTTCTTTTCTTTCAGTTATTCT
TTTCCTCTTTCCTATTAATAACAAAACGGATTCTTCCAATGTATAAAATATAAATTCCAATGGCTTTTGC
TACTATAACCTTCCCGACCACAATTTGTCTTTTTTTATAGGTATTTCACCTCGAACTAAGAAATTGTATT
GATACTAGGTATCAAAAAACATAAAAAAGTAATAAATAGAAATGAATAAAGAAAGAGTGGGTTCCATCGT
TTCTATGGTTACGTCTTAAACGGTGAGGTCCTCTCTATACACCGGAGCCCCTTACTTCATTTAATCAATG
CTATTGGTAACTTGTACAGTTCACATTCTTTGGCTCTACCCATGAATTATCTAGTCATAGGTCTTTCACA
ACGAGATCTACCTATACAGTAACGATATTTAATTATGAAGATTAGCTGGGTAGCTGACCCTCTTAGTCCG
TTTTTGCAAGAGTAGAGACATAAGATTTCGGCTTTGAAAATAGGATTTCCCTCGCTTAATGGATAACCAT
TTGTTACCAATGAGGAATTTTTTTTTCATCTTCAATTCAAAATGGAAATGATTGGATTTGCACCAATGGA
AACCATAAATTTCAACACAATACAATAGAAGGATATAATAGATCTTTTTTTTAGATAGTGAATGGCCTTT
TTCCTTCCATTTTTTCCTCTTCACTGGTACTGATCATTGATACTGGAAAATGGGTTTCCTTTAGTTTGTC
CCAGCGAGGATCTGAACGAGTCGCACATACACCCTAGTACATGTTCCTCGGCGCTGAGGACATCCCCGAA
GAGCAGGGGATTTCGTGACATTTCTGATTGGCTGTCTTGTGTTTCTAATAAGTTGTTTAATAGTTGGCAT
GTTGAATCGTATACATAATGAATGGGCTGGTTTAGATCGATCCTAACCGGCTGCTTATGAATTAGTTCTC
TATTTAATAGATGAATAGAATATTATTAAACCCGTAATAAGTAAAAAATCTCAAGTTGCGGATTTGCGCA
GGATTACTGCTATTTTTAGTCAACCGCTACAAGATCAACAATTCCATAAGCTTGGGCTTCTGTTGCTGAC
ATAAAAACATCCCTTTCCATATCTTCGGATACAACCCATAAAGGTTTGCCTGTTCTTTGTACATAAACCC
TTGTGATGCTTTCGCGCAGTTTCAATAGTTCTTCTGCTTCCAGGATAAATTCTCCCGTTTGTGCCTCATA
AAAAGAACTCGCAGGTTGATGTATCATTACCCTGATGATATAATAAACAAAAGGTTCCTCTATCTCGGAT
GATGAGGTGAGGAGAAGAGATAAAGAATTAAAAAAAGATAGAATTGAGCAACCGTACAGGCATAGGCATC
TTTTGCACATTGCATACGGCTCCACAATGGGATTCGCTTTGACCTTCCATCAAAGAAAGAGAAAAAAAAA
TATATATAGATATAGGGTTTTTTTTCTCAGATCCGGATCGGCAAATGATCCAATTACCATCCTTCCCTTC
GGGACAGTTAAAAAATACTATGATGGCTCCGTTGCTTTTTATATATTTATCTCGTTTGTGATTCAGCAAT
CCCAAAGTGATTTTCGTACTCTTTCATAACAATACCAACAATATTGTTAAAAGTCTTCAGTGTGAAAACA
AAAAAGTTTGTGACGCTGAAAAGGCCCCGGATAAAATCGGGAATACCCTTTATTTTATACTAATTTCATA
CTCCTCTTTCGATATATAATCTATGTTTAAAAAAAATGCATATCGAATTCGAAGTGCCATGCTATTATTA
CTTAATATTCATATTTTATATGGCGAAGGCATAGTCTTTTTTTCTTAAAAAACTCATTGGCGCCAAGCGT
GAGGGAATGCTAGACGTTTGGTAATCTCTCCTCCAACCAGGATAAAAGATCCCATTGAAGCGGCTAATCC
CATGCATATTGTATGCACATCAGGTTGCACAAATTGCATAGTATCATAAATAGCTACCCCGGGTATTACC
CATCCGCCGGGAGAGTTTATAAACAAATAAAGATCTTTGTTATCATTCTCTATACTGAGATATACCATAA
GACCAATAAGTTGATTCGAGATCTCGCTATCAACCTCTTGGCCTAAAAAAAGTAATCTTTCTCGATAAAG
TCGGTTGATTAGGATAAAATTTGTATCCCTTAAGAGCCGTACATGCACCTTTTGATGCATACGGTTCAAC
AAAAATTGCGAAAAAAAGAATCAATGTGTAGATTCCAGCCCTCTTTCTTTTTTTTTCATAGCGGGACACC
TTTCTAATTTCATTTTCGAATTTATTAACGATTTTCTTCCCCTTTTCAAGAAAGATGGGTTTTGTACTCT
TTCCCTATAAAAAAAAATCCATTAAACTTATCGAACTAACTTCTCATTGATGTATTGTTTCATCGAGATC
TAATCCAAATCACGATGTCATTTTCTTGTTCCTGAATGGGCTTTTTCAATTCTTTTAGGTTTATGCTCTA
CTCCGAGTAAAAAAAACCGATTTTGATTTGCACATATAGGACAAATGCTACTAATACTACGCCTTTTTCC
TACGACTTACTTCTTTTTCAATTCATTTCATATCTTCTGCCAAATATTCGACGTATTTATCTTATCATAT
TGTATTTATCATATTATTCGTTTGATTAAAAGTTTGAGATTATTCTATTATTCAATAAAAAAAAATCTTT
TATGATCTATGATATAAGTATTAATAATCAGAAATATATTACCAATTGGGTTTTTTCTAAACGGAGCCTG
GATACTTCATTTTATTGGTCCAACCAAGCTAACCATAAATTCTTTTAATTGATAATATTCATTTTAATAC
CCCTCAAAATACATCTAATTGCACTTCACGCTCCAAATTTTGGATAATTCCATCTTTCTTGGGCGAAACA
GAGGATATCTCGATCGGGGGAGAGAACGGGGAAATCCCATATGACCCAATATATCTGACAAGCCGCACTA
TACGTCAACCCAAGAGGCATCTTCCTCTCCAGGACTTCGAAAAGGCACTTTTGGAACACCAATAGGCATA
AAATGAAAGAAAAAAGAATTAAGTACTATATTTCACTTTGATGTGGAAGCGTAACAATGTCTTTGTTGTC
TTAATAATATTGTCTTTTATCATATTTTATTCATAGACTAAGAAAATATTCTTACGAATAGGTCTTTTGA
ATGATTAACAAATATGTATGCATTCGTTCATAGAAAATGGGATCAACCCCCATTGCGTATTGGTACTTAT
CGGATATAGAATAGATCTGCTTATCTTTGTTCCTACGAACCGAATTGTTCCATTTTTACTAAAAAAAAAC
AAGAATAAAACAAATATTAATACTTTCTCCGAGATAATTCACTGAGACAGTTCGGTCCATAGCATAGTTT
TTTCCAATGCAATAAAGTTACATAGTGTCTATTTTTCGTTGAAAAAGGGGTATTTACATGGGTTTGCCTT
GGTATCGTGTTCATACCGTCGTATTGAACGATCCCGGTCGTTTGCTTTCTGTCCATATAATGCATACAGC
TTTGGTTGCTGGTTGGGCCGGTTCGATGGCTTTATATGAATTAGCAGTTTTTGATCCCTCTGACCCCGTT
CTTGATCCAATGTGGAGACAAGGTATGTTCGTTATACCTTTCATGACTCGTTTAGGAATAACCAATTCAT
GGGGCGGTTGGAGTATCACAGGAGGGACTATAACGAATCCGGGTATTTGGAGTTACGAAGGCGTGGCCGG
TGCACATATTGTGTTTTCTGGCTTGTGCTTCTTGGCAGCTATTTGGCATTGGGTGTATTGGGATTTAGAA
ATATTTTGTGATGAACGTACAGGAAAACCTTCTTTGGATTTGCCCAAGATCTTTGGAATTCATTTATTTC
TTTCAGGAGTAGCTTGCTTTGGTTTTGGCGCATTTCATGTAACAGGGTTGTATGGTCCTGGAATATGGGT
ATCCGATCCTTATGGACTAACTGGAAAGGTACAACCTGTAAATCCAGCGTGGGGTGTAGAAGGTTTTGAT
CCTTTTGTTCCGGGAGGAATAGCCTCTCATCATATTGCAGCAGGTACTTTAGGTATATTAGCGGGCCTAT
TTCATCTTAGTGTCCGCCCGCCCCAACGTCTATACAAAGGATTACGTATGGGAAATATTGAAACCGTCCT
TTCCAGCAGTATCGCTGCTGTCTTTTTTGCAGCTTTTGTTGTTGCTGGAACTATGTGGTATGGTTCAGCA
ACTACCCCTATCGAATTATTTGGCCCCACTCGTTATCAATGGGATCAGGGATACTTCCAGCAAGAAATAT
ATAGAAGAGTTGGCGCTGGGCTAGCCAAAAATCAAAGTTTATCAGAAGCTTGGTCTAAAATTCCTGAAAA
ATTGGCTTTTTATGATTACATCGGCAATAATCCTGCAAAAGGGGGATTATTCAGAGCGGGCTCAATGGAC
AACGGAGATGGAATAGCCGTTGGGTGGTTAGGACATCCTATCTTTAGAGATAAAGAAGGGCGTGAACTTT
TTGTACGTCGTATGCCTACTTTTTTTGAAACATTTCCGGTTGTTTTGGTAGACGGAGACGGAATTGTTAG
AGCCGACGTTCCTTTTAGAAGGGCAGAATCGAAGTATAGCGTCGAACAAGTGGGCGTAACTGTTGAGTTC
TATGGTGGTGAACTCAATGGAGTCAGTTATAGCGATCCCGCTACTGTGAAAAAATATGCTAGGCGCGCCC
AATTAGGTGAAATTTTTGAATTAGATCGTGCTACTTTGAAATCTGATGGGGTTTTTCGTAGCAGTCCGAG
GGGTTGGTTTACTTTTGGACATGCTTCTTTTGCTCTGCTTTTCTTCTTCGGGCACATTTGGCATGGTGCT
AGAACCTTGTTCAGAGATGTTTTTGCTGGTATTGACCCAGATTTGGATGCTCAAGTGGAATTTGGAGCAT
TCCAAAAACTTGGAGATCCAACTACAAGAAGACAAGTAGTCTGATACAAGATTTCTCTGTTATTTTTTTC
TTTATTTTTCTGATTTGACATAAGTTAACCGAAAAATCTTGATTGGAATCTTCGCCTTTTCTTTGACTCT
TGCTTTTTTTCTTTATGCGTGAGAGAATCCCCAATAATAAATAAATAGGTATGGAAGCTATAATTGTAAA
GCACGATCGAATTTATGGAAGCATTGGTTTATACATTCCTCTTAGTCTCCACTCTAGGGATAATATTTTT
CGCTATCTTTTTTCGAGAACCACCTAAAGTTCCAACTAAAAAGATGAAATGATTTTTCATTATATCAATT
GACGTAATAAGCCTCCCAATGTTGGGAGGCTTATTACGTCAACTAGTCCCCGTGTTCCTCGAATGGATCT
CTTAGTTGTTGAGAGGGTTGCCCAAAAGCAGTATATAAGGCGTACCCAGTAAAACTTACAAGTAAACCAG
ATATAGAGATGGCGACTAGGGTTGCTGTTTCCATTATTATATAATTTCAAGACCAAAATGGATCTATGAT
AAAATCGTTTATTTACCACGGAATGGTATACAAAGTCAACAGATCTCAATGAATACAAAATAGGATTTAT
GGCTACACAAACCGTTGAGGGTAGTTCTAGATCTGGACCAAGACGAACTGCTGTAGGGGATTTATTAAAA
CCATTGAATTCAGAATATGGTAAAGTAGCTCCTGGGTGGGGAACTACTCCTTTGATGGGTGTTGCAATGG
CTCTATTTGCAGTATTCCTATCTATTATTTTGGAAATTTATAATTCTTCCGTTTTATTGGACGGAATTTC
AATGAATTAAATTAGATTCACGAGAACCGCGAATTCTTAACTTTTTAATACAAAGTAAAGCATTGTTGTT
TCGGGTTTTATCTCATTATATTATTTTCTTATTGGTAGTTCGATCGTGGAATTTCTTTCTTTCTGTATTT
CCGGAATATGAGTGTGTGACTTGTTATAACGGATCCTATTGATAGTACAGAGAATGGGTCTGTCATCTTG
ATAGAGATGGTTTTACTTCGTCGGATATTCATTCTAGTATCTGGAGCACGGAATATATGAAATAGATCGC
AAAAAATAGTAACTATGATTCCTACTTAATAGTTAGACCCCGTGACCGGACTCCAACAAATCCTTCAAAG
AGTTCTAAGTTATAAATCGAAAGATTTTTATTTTTTTTTTTTAATTCCCCTTTTTTATTATTATAAAGGA
CAAAACTTTCTTTGGATTTTGAGTCATTATATCTATTCATTCAGTGATGATCCAATGGTTTTTACTCAGG
GAATCTTTGGGCTTAGCTTGAAGTGAATCATCGTGGTTCTAGTATGAATCTGGGGTTTCAATCGATTCAT
AGGGTCTTAACAAGAGAATTCCTATCAATTATAAAGAAAACAATAGTAAACACAAAAAAAAGCAAATTAA
AGAAAAAGAAGTAGGTAAAGAGAAGATTCAAGAGGCCTGTAACAATCAACTGAGCCGACTTGATATTTTG
GCATTATAACTACAAATAAGAACTTTCGAATTTTTACTTCTTCGTATTTTCAGAGAAGTGATAGAAGGTT
GATTATGAAGTTTACAATTTTCTATTAAATATCATATCCCTTGCAACCAAAGAAAGCAATATTTTGGGTT
TTTGTTTGAGCCGTACGAGATGAAAGTCTCAGATACGGTTCTCAGAGGGGGATTACTATTGGTTTACCTA
TCTCAATAAAGTCTATGATTGGTTCGAAGAACGTCTCGAGATTCAGGCGATTGCAGATGATATAACTAGT
AAATATGTTCCTCCCCATGTCAATATATTTTATTGTCTAGGAGGAATTACGCTTACTTGTTTTTTAGTAC
AAGTAGCTACGGGGTTTGCTATGACTTTTTACTACCGTCCAACTGTTACTGAGGCTTTTGCTTCTGTTCA
ATACATAATGACTGAAGCTAACTTTGGTTGGTTAATCCGATCAGTTCATCGATGGTCGGCAAGTATGATG
GTCCTAATGATGATCTTGCACGTATTTCGTGTGTATCTCACGGGTGGTTTTAAAAAACCTCGCGAATTAA
CTTGGGTTACAGGTGTGGTTCTAGCCGTATTGACCGCATCCTTTGGTGTAACTGGTTATTCCTTACCTTG
GGACCAAATTGGTTATTGGGCAGTCAAAATTGTAACAGGCGTACCGGAAGCTATTCCTGTAATAGGATCT
CCTTTGGTAGAGTTATTACGCGGAAGTGCTAGTGTGGGACAATCGACTTTGACTCGTTTTTATAGTTTAC
ACACTTTTGTATTACCCCTTCTTACTGCCGTATTTATGTTAATGCATTTCCTAATGATACGTAAGCAAGG
TATTTCTGGTCCTTTATAGAGAATATAGATCGTAGATATTTGTAATCAATCATTTATCACTTGAGGAGGA
ACAATAGCATTTCATTGCTACAAATATGGATTATTGAAAATAATAAGACATGTATTTGGATATTTCCCTT
CAACTATACAATATAGTCTTCTATATTTGATACGAATAGTTCTAGTTGAAGTGAATTCTCCGAAGAGAAA
ATGGATTATGGGAGTGTGTGACTTGAACTATTGATTGAGCCGTGCAGATAGATGCCCTTATCTGCCACAT
TGGAATTCACAACCAAATGTGTCTTTGTTCCAACCACCCCGTATGAGCCCCATACAGAGGAGAGGCTGGT
TTGTTTGAAGAGAATCTTTTCTATGATCTAGGATCATATCCTGTACATGAGCAGGCTCCGTAAGATCCAG
TAGAATAAGTGATGTGGCCTACGACAGATTTTGTTTTAGCTATTTTACTTACTTAATAGTATAGAAATGC
AGCCATTTCCTCTGCATTGACCTGATTTATGATACTATCGGAGTGAAACAGGGGGTCTAAAGAAAAGCAG
AGGCTAGACTCTATTAGTAACAAGTAAATCCTTTGTATGTAATGGAATGGAAAAAGTTTCAAGATATTTG
GGGGATAAAGTCAAATTGCAAGGTCTGAGACAACCCAGAAAGCACTTGATTATGATGAACTTTTGTAAGC
TTACTTGGGTATTGAGCATTTACTTGTAAGAACTAAATTCTTTGCAATGGGTAGTTGCAACTGCGAAAAA
TCGAATCTGGTCCATTTTTTCTTACATGGATCAGTCATATATGCGTAGATACTATATAGAATAGATTTTG
ACTATATAGATCCATTTGGTTCGTTTGATTCTTGCTCGAGCCGGATGATGAAAAATTATCATGTCCGGTT
CCTTCGGGGGATGGATCTATAAGAATTCACCTATCCCAATAACAAAAAAACCTGACTTGAATGATCCTGT
ATTAAGAGCTAAATTGGCTAAAGGGATGGGTCATAATTATTACGGAGAACCCGCATGGCCCAATGATCTT
TTATATATTTTTCCGGTAGTAATTCTAGGTACTATTGCGTGTAACGTAGGCTTAGCGATTCTAGAACCAT
CAATGATTGGCGAACCCGCGGATCCATTTGCAACTCCTTTGGAAATATTACCCGAATGGTATTTCTTTCC
CGTATTTCAAATACTTCGTACAGTACCCAATAAGTTATTGGGTGTTCTTTTAATGGTTTCAGTACCTGCG
GGATTATTAACAGTACCTTTTTTGGAAAATGTTAATAAATTTCAAAATCCATTTCGTCGTCCAGTAGCGA
CAACTGTCTTTTTGATTGGTACCGTAGTGGCCCTTTGGTTGGGTATTGGAGCAACATTACCTATTGATAA
ATCCCTAACTTTAGGTCTTTTTTAAATTAAAATCAATTGGGAAATAACATATCACGACTTGTGTATCTAG
GGAATAGTCGCTTTAAAGTGAATTTTCCCTAGATACATCTATTCTATTCAATTCTTAATTTATTCCGAAT
ATATAGATTATGCCAATTGTTTCGAACTTTCTATTTCTAGAATGTCCAATATCTGTTTTACATCTTCTCT
ACGAAAATGTTTCATTTTCATAAGGTCTTCTTGACTCTTATTCAAAAGGTCCAATAATGTATGTATGTTG
GACTTTTTGAGGCAATTATAGATCCTGGGAGGCAATTCTAATTGGTCAATAAAAATAGATTTCAATGCTT
TTTCTTTTTTCGTTTTTCTTAACTTAGCCAATCTATCATGAAAAGTAAAAAGGGGTAAAGTAACCTTGTA
CTGATTGTTCTCTAAATATAAGTTTTCTTCTTCCGCATGCAGAAAAGGAATCAATAAATCAATTAAATTC
CGGGAGGCTTCATGAAGTGCTTCTTTAGGAGTTAAACTTCCATTTGTCCATATTTCGAGAAAAAGTATCT
CTTGTTTTTCATTTCCATTCCCATAAGAATGAATACTATGATTCGCATTTCGAACAGGCATGAATACAGC
ATCTATAGGATAACTTCCGTCTTGAAAGTTATTTGGTGTTTTTATATGATATCCTCGATTCCTCTCAATT
TGTAATCCAATACACAAATTAATTGGTTCCATTAGGCTAGCTATATGCTGTGTGTTATCAATGATTTCCA
CAGAAGGTGGTAAGATTATGTCTTGAGCAGTTACACATCCAGGGCCTTTGACACAAATAGACGCGTTGCA
AGTTCCATACAGATTACTTCTCAATACAATTTCTTTCAAATTCATTAAAATTTCATGTACTGATTCTTGA
ATACCTACTATGGTAGAATATTCATGTGGTATTTTTTCAAATTTTGCACGGGTGATACATGTTCCTTCTA
TTTCCCCAAGCAAAGCTCTTCGCATCGCAATGCCTATTGTATCGGCTTGTCCTTTCATAAGTGGAGACAG
AATAAAGCGTCCATAATAAAGACGCTTATTGTCTACTCTTGATTCAACACACTTCCACTGTAGTGTCCGA
GTAGATACTGTTACTTTCTCTCGAACCATATTAATATGATTTGATCAGATCATTGAATCATTTATTTCTC
TTGAAATGAAATTTCTTTCATTTTTTTTTTCTACACACGTCTTTTTTTAGGGGGTCTACAGCCATTATGT
GGCATAGGGGTTACATCACGTACGAAACTTAATAGTATACCGCTTCTACGAATAGCTCGTAATGCTGCAT
CTCTTCCGAGACCAGGACCTTTTATCATGACTTCTGCGCGTTGCATACCTTGATCGACTACTGTCCGAAT
AGCATTTCCTGCTGCGGTTTGAGCAGCAAATGGCGTACCTCTTCTTGTACCCTTGAATCCACAAGTACCG
GCAGAGGACCAAGAAATTACCCGACCCCGTACATCTGTAACAGTCACAATGGTGTTGTTGAAACTTGCTT
GAACATGAATAACTCCCTTTGGTATTCTACGTGCACTTTTACGTGAACCACTACGCCCATCCCTACGTGA
ACCCGTTCTTGCTAGAGATTTTGCCATACTTTATCATCGAAATCAGAGATATATGGATATATCCATTTCA
TGTTAAAGGAGATCTTCTATTTTTCATTGGATCGGATCCTTTATGTTAGAGAGTCCATTTTAACAAGATT
AGCCCTGTCTTTGTTTATGTCTCGGGTTGGAACAAATTACTATAATTCGCCCCCTCCTACGGATCAGTCG
ACATTTTTCACAAATTTTACGAACGGAGGCCCTTATTTTCATAGTTGTCGTTCCTTAATTCCGAATATAC
TTTTTGATTGGAAGAAAATAAGTTTCTTGAAATTTGAAACCTCGAATTCTAGCTCGATGAGGGTATGTTG
AAGTTGAAAAAACCCCCTAATCTTTCGAATCCTTGTTGTGGAGTCTATAAATTATACGTTTTCTGGTTGA
AGCATAACATAAAGACTTACTTCAACCTTGACTGCTATTATACGTATCAAACTAAAACTCCGTGGGATAC
TTCCTGAAACATAACCTAGAATTAGATCTTCATTATCTAAATGAAACCTGAACATACCATTAGGTAGTGA
TTCACTAATTTAAGCTTCATGAATAATTTTTTTTTGTTCTTTCATTTTAGCATTCTAGGTAAAACCCCTA
GAAGTATCAACTAATGTAGGAAGAGTGATATCAACTACTCCGCCCCTTTTCGTTGACAAATAATAAATTC
CGAATACAATTCGGATATCATAAAGATTACCATATATAACACAAAATTTCTCCGCCGATTCCTTGTAGTC
GAGCCTCTCGGTCTGTCATTATACCTCGAGAAGTAGAAAGAATTACAATCCCCATCCCGCCTAGAATTCT
AGGAATTCGTTGATAGTTAGAATAGATTCGTAGGCCAGGTCTACTAATCCGTTTTAAATTTAAAATAGTT
CTAGATGGTCCTTTCCTATTCCTTCTATGCCGTAGGGTTAAAACAAAAAAATATTTGTTGTTTTCCTGAT
GTTTTCTCACGTTTTCGATAAAACCTTCTCGTAAAAGTATTTTAACAATGTTTTCGGTGCTCTTAGTAGA
TGCTATTCGAACCGTCCCTTTTCTATTCATGTCGGCATTTCGTATAGAAGTTATTATGTCAGCAATAGTG
TCCCTACCCATGATAAACTTAAATTACTCTTTCCTCCCATTTTTGATATAATCAACATGTTTTTATTTCC
ATTTTTAAAAAATATTTAATATTTCTATTTATTTAACATAGTATTTAAAAATTCTTTAATTATGTTAAAT
ATAAGGTATATGCGTGAGATACAATCTAATTTCATACAAATATTATGTATAATAGAACTATCATCTTATA
ATACCTCAGGAGCTAATGAAACTATTTTAGTGAAACTTAACTGTCTCAACTCTCGGGCAATCGCACCAAA
AACTCGAGTTCCTTTTGGATTTCCTTCTTGATCAATAACAACTGCAGCATTGTCATCATATCGTATTATC
ATACCGTTGTCACGTTTAAGTTCTTTACAAGTGCGTACAATTACAGCTCTGATCACTTCTGATCTTTCTA
GAGGTGTGTTTGGTAATGCTTCCTTGATCACAGCAACAATAATGTCACCGATATGAGCATATCGGCGATT
ACTAGCTCCGATGATTCGAATACACATTAATTCTCGAGCCCCGCTGTTATCGGCTACATTCAAATGGGTT
TGAGGTTGAATCATATCATTTTGTAATCTGTTCTTTCAATGCAAAGAGTGAAGGAAAAAAAAGAAATATT
GTTTGTCCAAAAAAAAGAAACCTGCAATTTTTCCCCAAGACTTTTTTGATTATGGATCTACGTTCCTATT
TATCCCGAAATAATGAATTGAGTTCGTATAGGCATTTTTGAGGCCGCTATTGAAATAGCCTTTCTGGCTA
TATTTTCTGCTACTCCACCCATTTCATAAAGTATTCTACCTGGTTTAACGACAGCTACCCAATATTCGGG
GGATCCTTTCCCCGAACCCATACGTGTTTCTGTAGGTCTTACTGTAACTGGTTTGTCTGGAAATATACGT
ACCCATATTTTTCCACCACGCCGCACATTTCGTGTCATTGCTCGTCGCCCTGCTTCTATTTGTCTAGATG
TGATCCAAGCCGGTTCAAGTGCCTGAAGAGCATATTTACCGAAAGAAATACGATTGCCTCGATAAGATAT
CCCTTTCATTCTTCCTCTATGTTGTTTACGAAATCTGGTTCTTTTGGGGTTATAGTTGATGATTCTTTTT
CAATTCCATCTCTACTACAAAACCGGACATGAGAGTTTCTTCTCATCCGGCTCCTCGCGAATTAAAGGAT
TCAATTTGAATGAAAATATACTTTTTTTTGGACAAACAATATTTCTTTTTTTTCTTTTTCAATAATATAC
ATAATGTCTTTTTTTTATAACGAATCGTTTTTTTGTTTTGTCTTTTATCATATTGGATCAAACAAGATTG
ACTAATCTAAAAAAACCTTCGCGGGCGAATATTTACTCTTTCAATACCTATTTCCGTTGTAGGGTTAGCT
CATAATTTCTCGGAAAAAATGAATTGGCCTCGGTTCGTTCCGCCATCCCACCCAATGAATTATTCGGATT
CGTTTTTCAATAGAATCCTATGTATTCATTGGTTCCGTCGTTCCCATCGCTTCTCAATTAATGGTTAGGT
TTGAATTCTACAATGGAGCTCTCATGAAATTTGTTCTTGAGTCAATCTTCTCAGTCTTTATTGGCTCGAG
GCTCTTTATTTTTTTTATGAACAGATTTATCTAGTTATGGGTGAATCAGTATTGATGCGTTCTAACACTG
CCTTTTCTGAGATGACTCATAAACCTTACATATATTGGAATGGGTGATATATCATTGATATTCTTTTTCT
TTCTTTCTCTCACCCTTCCATTTATCTGCATACTTTTCTATCAAAATCAGATTGGTTTTTCTTTTGTTTA
TGCAAATAAAATTCAGCTGCTACAATGATATGACCAATATATCATATCTTGACTGGTTTTTTGTATCCAG
ATAATGCGAAGCAATGAGTTGGTTATTAGTTCTATAGTTATTAGTTCATAGTAGGGGTCGGTCCATGGAT
TTTTTGAATCCTATCCTCTAAAAAAAACCAACGAGTCACACACTAAGCATAGCAATTATATAAACTGATC
AATCCAATTTTTATTCAACCCTATAGAATTGAGAATTGCTCATTTTTTATTTTTAAGAGAAAAAGAATGA
AAGGAAAGAGGTTATTGTTTTTTATTCTATTTTTCAATGAATATAGTATAAAGACAAGTAAAGTATTCTT
ATTCCTCTTCTATAAATATCCAAATTTTGATGCCTAATACCCCATAGATAGTTCGGGCTGTATAGCAACA
ATAATCAATTTTAGCTCGAATGGTTTGTAGAGGAACCCTACCTTCTCGGAGCCATTCGACACGTGCAATT
TCTTTTCCGTCGATACGCCCTGCAATTTGTACTTGAATTCCTTTTGTATCCGCCTGCTCGGTTAATTCAA
TAGCCTTTTTCATTGCTTTGCGAAATGAAACTCTATTCTTTAATTGTCCAGCTATAAATTCTGCAAGAAT
AGTAGGGTGTCCATAAGGGTTTGTAATTCTTGTAATAGTAATGTTGACTTTTCGGTTGACATAATTTAGT
TCTTTTTGTACGGCCGTCTGTAATTCTTCGATTCTTCGCGTCTTCCCTTCTATTAATAACTTTGGGAATC
CCATATAGATTATGACTTGAATTAGATCAATTCTTTTTTGAATTTCTATGCGTGCAATTCCCTCGACCCC
AGAGGGTATTTTCATATTTTTTTGTATAAAATTTTTGATACAATCTCGTATTTTTTGATCTTCTTGTAGA
CCCTCGGAATAATTTTTTGGTTGTGCAAACCAAATAGAATGATGACTTTGAGTTGTACCAAGTCTGAAAC
CAAGTGGATTTATTTTTTGTCCCATAATCCCCCGCTATTATACATATCATGACATGTCATATCTTTGTAC
TTATTTTTCCATTCACCCTTTTTTAAGCAGAAGAAATATTCTTCATATTCATATAAAGATGTATCTTGCA
ATACAATTCGTATATGGCAAGTGGGTCTTCTTATTGGATAACCCCGTCCTCGAGCTCGAGGTTTCCATTT
TTTCAAAGCAGTTCCCTCGTTGACTTCTGCTTTACTAATAACTAAACTTGCTTCATTGAAACCCATATTG
TGACTAGCATTTGCTGCTGCAGAATAAACCAATTTAAAAATGGGATAACACGCTCGATAAGGCATAAGTT
CTAGTATCATAAGTGTTTCTTCGTAGGAACGTCCACGAATCTGATCAATAACTCTTCGTGCTTTGTGAGC
AGACATAGATATATGTTGACCTAAAGCGTATACTTCTCCATATGGTTTCTGCTTTCTCATAAGGTTCCCC
TCTTACTAATGAGCAATAATCATCTATTTTCATTTTTTTAACGACGAGATCTATTATCATTTTTCGCATG
TCCACGGAAATTGATAGTAGGTGAAAATTCTCCCAATTTATGGCCTACCATACGATCCGTTATATAAATA
GGCAAATGTTCTCTTCCATTATGGATAGCAATAGTATGGCCGATCATTGTAGGTATAATGGTAGATGCCC
GAGACCACGTTATTATTATTTCTTTTTCTGCCTTTGTATTAAGTTTCTCAATTTTTTTTAATAAAGAATT
CGCTACAAAAGGATTTTTTTTTAGTGAACGTGCCACAGTTAATTACTCCTTTTTTTTCTTTTTTTGTAAA
GACGAAGAAAGAAATTAGATTTTCTCTCCTATTTACTACGGCGGCGAAGAATCCAATTTTCACTATATTT
ATTCCTTTTTCTACTTCTTCTTCCAAGTGCAGGATAACCCCAAGGGGTTGCGGGTTTTTTTCTACCAATT
GGGGCCCTTCCTTCACCACCCCCATGGGGATGGTCTACGGGGTTCATAACTACTCCTCTTACTACAGGAC
GCTTACCTAGCCAACATTTAGATCCGGCTCTACCCAAACTTTTCTGGTTCACCCCAACATTCCCCACTTG
TCCGACTGTTGCTGAGCAGTTTTTGGATATCAAACGGACCTCCCCAGAAGGTAATTTTAATGTGGCCGAC
TTCCCCTCTTTTGCAATCAGTTTCGCTACAGCACCCGCTGCTCTAGCTAATTGTCCACCCTTTCCAAGTG
TGATTTCTATGTTATGTATGGCCGTGCCTAAGGGCATATCGGTCAAAGGTAGGGCATTTCCCATTTTTAT
AGGAACTTCTGTACCAGAAACAATGGTATCTCCAATTATAGCCCCTCTGGGATGTAAAATATATCTCTTC
TCACCATCCCCATAGTGTATGAGACAAACGTATGCATTTCGATTAGGGTCGTATTCTATGCTTACGATTC
TACCATATATGTCTTTTTCATTCCGTCGAAAATCGATTTTACGGTATAGACGCTTATGACCTCCCCCTCT
ATGCCCTGCGGTAATGATTCCTCTGGCATTACGACCTTTACTACAACGATGCTGTCCATAGATCAAATTA
TTTCGTGTATTGGATTTCACTTGACTGTCTACGGCTCCATTGCGTGTGCTTGGGGTAGAAGTTTTGTATA
AATGTATCGTCATGCTATTAAGTATTTTGATTTAAGTTCTTTTCTTTCTAAGAGGTGGAATAGAATAACC
CGGTTGAAGCGTAATGATCATACGTCTGTAATGCATTGTATGTCCCATAATAGGTCCCATTCTTCTACCC
CTTCCCGGGAGTCGATGACTATTCATAGCTTTTACCTTGACACCAAAGAAGAGTTCGACCCAATGCTTTA
TTTCTGTCCTAGTTGATCCTGATTCGACATTAAAAGTATATCGATTTTTCACCAATAACCGAATACTTTT
GTCCGTAAGTACTGCATATTTGATTCCATCCATAAATCGATTTTCTTCCCTATGAGTTCTAGTCTCAATA
AGACTGCTAGTTCTTACTGTTCATATGTTATGATATGAATATACCACACCAATTCGTTATGTATGGATGA
TGAGATTCCATTGATACAGAGCCAATTCCAATAGACTTATTGGAGGGTCCCATTGGCGTGCATCCAGTAG
GAATTGAACCTACGAATTCGCCAATTATGAGTTGGGCGCTTTAACCATTCAGCCATGGATGCTTAGCGGG
GATCCTCGTACATGGTGAATAACCAAATTCCAATTGAAATGAAATCTTTAGGATAAATCAATGCAATTTC
GGATAAATCAATGCAATTTCGGATAAATCAATTCAATTTAGGAGAAATCAATGAAGGGGCATCAATTCCA
ATCCTGGATTTTCGAATTGAGAGAGATATTGAGAGAGATCAAGAATTCTCACTATTTCTTAGATTCATGG
ACCCAATTCAATTCAGTGGGATCTTTCATTCACATTTTTTTCCACCAAGAACGTTTTATAAAACTCTTGG
ACCCCCGAATTTGGAGTATCCTACTTTCACGCAATTCACAGGGTTCAACAAGCAATCGATATTTCACGAT
CAAGGGTGTAGTACTATTTGTAGTAGCGGTCCTTATATATCGTATTAACAATCGAAATATGGTCGAAAGA
AAAAATCTCTATTTGACAGGGCTTCTTCCTATACCTATGAATTCCATTGGACCCAGAAATGATACATTGG
AAGAATCTTTTGGGTCTTCCAATATCAATAGGTTGATTGTTTCGCTCCTCTATCTTCCAAAAGGAAAAAA
GATCTCTGAGAGCTGTTTCCTGGATCCGAAAGAGAGTACTTGGGTTCTCCCAATAACTAAAAAGTGTATC
ATGCCTGAATCTAACTGGGGTTCGCGGTGGTGGAGTAACTGGATCGGAAAAAAGAGGGATTCTAGTTGTA
AGATATCTAATGAAACCGTCGCTGGAATTGAGATCTCATTCAAAGAGAAAGATATCAAATATCTGGAGTT
TCTTTTTGTATATTATATGGATATGGATGATCCGATCTGCAAGGACCATGATTGGGAATTTTTTGATCGT
CTTTCTCCGAGTAAGAGGCGAAACATAATTAACTTGAATTCGCGACAGCTATTCGAAATCTTAGTTAAAG
ACTGGATTTGTTATCTCATGTTTGCTTTTCGTGAAAAAATACCAATTGAAGTGGAGGGTTTCTTCAAACA
ACAAGGAGCTGGGTCAACTATTCAATCAAATGATATTGAGCATATTTCCCATCTCTTCTCGAGAAACAAG
TGGGCTATTTCTTTGCAAAATTGTGCTCAATTTCATATGTGGCAATTCCGCCAAGATCTCTTCGTTAGTT
GGGGGAAGAATCCGCACGAATCGGATTTTTTGAGGAACATATCGAGAGAGAATTGGATTTGGTTAGACAA
TGTGTGGTTGGTAAACAAGGATCGGTTTTTTAGCAAGGTACGGAATGTATCGTCAAATATTCAGTATGAT
TCTACAAGATCTAGTTTCGTTCAAGTAACGGATTCTAGCCAATTGAAAGGATCTTCTGATCAATCCAGAG
ATCATTTTGATTCCATTAGTAATGAGGATTCGGAATATCACACATTGATCAATCAAAGAGAGATTCAACA
ACTAAAAGAAAGATCGATTCTTTGGGATCCTTCCTTTCTTCAAACGGAACGAACAGAGATAGAATCAGAC
CGATTCTCTAAATGCCTTTCTGGATATTCCTCAATGTCCCGGCTATTCACGGAACGTGAGAAGGAGATGA
ATAATCATCTGCTTCCGGAAGAAATCGAAGAATTTCTTGGGAATCCTACAAGATCCATTCTTTCTTTTTT
CTCTGACAGATGGTCAGAACTTCATCTGGGTTCGAATCCTACTGAGAGGTCCACTATAGATCAGAAATTG
TTGAAGAAAGAACAAGATGTTTCTTTTGCCCCTTCCAGGCGATCGGAAAATAAAGAAATAGTTAATATAT
TCAAGATAATTACGTATTTACAAAATACCGTCTTAATTCATCCTATTTCATCAGATCCGGGATGGGATAT
GGTTCCGAAGCATGAACTGGATATGGACAGTTCCAATAAGATTTCATTCTTGAACAAAAATACATTTTTT
GATTTATTTCATCTGTTCCATGACCGGAACAGGGGGGGATACACGTTACACCACGATTTTGAATCAGAAG
AGAGATTTCAAGAAATGGCAGATCTATTCACTCTATCAATAACCGAGCCGGATCTGGTGTATCATAAGGG
ATTTGCCTTTTCTATTGATTCTTACGTATTGGATCAAAAACAATTCTTGAATGAGGTATTCAACCCCAGG
GATGAATCGAAAAAAAAATCTTTATTGGTTCTACCTCCTGTTTTTTATGAAGAGAATGAATCTTTTTATC
GAAGGATCAGAAAAAAATGGGTCCGGATCTCCTGCGGGAATGATTTGGAAGATCCAAAACCAAAAATAGT
GGTATTTGCTAGCAACAACATAGTGGAGGCAGTCAATCAATATAGATGGATCCGAAATCTGATTCAAATC
CAATATAGCACCTATGGGTACATAAGAAATGTATTGAATCGATTCTTTTTAATGAATAGATCTGATCGCA
ACTTCAAATATGGAATTCAAAGGGATCAAATAGGAAATGAGACTCTGAATCATAGAACTATAATGAAATA
TACGATCAACCAACATTTATCGAATTTGAAAAAGAGTCAGAAGAAGAAGAAATGGTTCGATCCTCTTTTT
TTTATTTCTCGAACCGAGAGATCCGTGAATCGGGATCCTAATGCATATAGATACAAATGGTCCAATGGGA
GCAAGAATTTCCAGGAACATTTGGAACATTTCGTTTCTGAGCAGAAGAGCCGTTTTCAAGTAGTCTTCGA
TCGATTACGTATTAATCAATATTCGATTGATTGGTCTGAGGTTATCGACAAAAAAGATTTGTCTAAGTCA
CTTCGTTTCGTTTTGTCCAAGTTGCTTCTCTTTTTGTCCAAGTTGCTTCTTTTTTTGTCTAACTCGCTTC
CTTTTTTCTTTGTGAGTTTCGGGAATACCCCCATTCATAGGTCCGAGATCCACGTCTATGAATGGAAAGG
TTCGAATGATCAACTCTGCAATCAGTTGTTAGAATCAATAGGTCTTCAAATCGTTCATTTGAAAAAATTG
AAACCATTATTATTGGATGATCATGATACTTCCCAAAAATCGAAATTATTGATCAATAGAGGAACAATAT
CACCATTTTTGTTCAATAAGATACCAAAGTGGATGATTGACTTATTCCATACTAGAAATAATCGTAGGAA
ATCTTTTGATAACACGGATTCCTATTTCTCAATGATATCCCACGATCAAGACAATTGGTTGAATCCCGTG
AAACCATTTCATAGAAGTTCATTGATATCTTCTTTTTATAAAGCAAATCGACTTCGATTCTTGAATAATC
CACATCACTTCTGCTTCTATTGTAACAAAAGATTCCCCTTTTATGTGGAAAGAGCCCGTATCAATAATTA
TGATTTTACGTATGGACAATTCCTCAATATCTTGTTCATTCGCAACAACCAATTTTCTTTGTGCGTCGGT
AAAAAAAAACATGCTTTTTTGGAGAGAGATACTATTTCACCAATCGAGTCACAGGTATCTAACATATTCA
TACCTAACGATTTTCCACAAAGTGGTGACGAAAGGTATAACTTGTACAAATCTTTCCATTTTGCAATTCG
ATCCGATCCATTAGTTCGTAGAGCTATTTACTCGATCGCAGACATTTCTGGAACACCTCTAACAGAGGGA
CAAATAGTCAATTTGGAAAGAACTTATTGTCAACCTCTTTCAGATATGAATCTATCTGATTCAGAAGGGA
AGAACTTGTATCAGTATCTCAATTTCAATTCAAACATGGGTTTGATTCACACTCCATGTTCTGAGAAATA
TTTACCATCCGAAAAGAGGAAAAAACAGAGTCTTTGTCTAAAGAAATGCGTTGAGAAAGGACAGATGTAT
AGAACCTTTCAACGAGATAGTGCTTTTTCAACTCTCTCCAAATGGAATCTATTCCAAACATATATGCCAT
GGTTCCTTACCTCGACAGGGTACAAATATCTAAATTGGATATTTTTAGATACTTTTTCAGACCTATTGCC
AATACTAAGTAGCAGTCAAAAATTTGTATCCATTTTTCATGATATTATGCATGGATCAGATATATCATGG
CGAATTCTTCAGAAAAAATTGCGTCTTCCACAATGGAATCTGATAAGTGAGATTTCGAGTAAGTGTTTAC
ATAATCTTCTTCTGTCCGAAGAAATGATTCATCGAAATAATGAGTCACCATTGATATCGACACATCTGAG
ATCGCCAAATGTTCGGGAATTACTCTATTCAATCCTTTTCCTTCTTCTTGTTGCTGGATATCTCGTTCGT
ACACATCTTCTCTTTGTTTCCCGAGCCTATAGTGAGTTACAGACAGAGTTCGAAAAGGTCAAATCTTTGA
TGATTCCATCATACATGATGGAGTTGCGAAAACTTCTGGATAGGTACCCTACATCTGAACTGAATTCTTT
CTGGTTAAAGAATCTCTTTCTAGTTGCTCTGGAAAAATTAGGAGATTCTCTAGAAGAAATACGGAGTTCT
GCTTCTGGCGGCAACATGCTATGGGGTGGTGGTCCCGCTTATGGGGTCAAATCAATACGCTCTAAGAAGA
AATATTTGAATATCAATCTCATCGATATCATCGATCTCATCAGTATCATACCAAATCCCATCCATCGAAT
CACTTTTTCGAAAAATACGAGACATCTAAGTCATACAAGTAAAGAGATCTATTCATTGATAAGAAAAAGA
AAAAATGTGAACGGTGATTGGATTGATGATAAAATAGAATCCTGGGTCGCGAACAGTGATTCGATTGATG
ATAAAGAAAGAGAATTCTTGGTTCAGTTTTCCACCTTAACGACAGAAAAAAGGATTGATCAAATTCTATT
GAGTTTGACTCATAGTGATCATTTATCAAAGAATGACTCTGGTTATCAAATGATTGAACAACCGGGAGCA
ATTTACTTACGATACTTAGTTGACATTCATAAAAAGTATCTAATGAATTATGAGTTCAATACATCCTGTT
TAGCAGAAAGACGGATATTCCTTGCTCATTATCAGACAATCACTTATTCACAAACCTCGTGTGGGGCTAA
TAGTTTTCATTTCACATCTCATGGAAAACCCTTTTCGCTCCGCTTAGCCCTATCCCCCTCTAGGGGTATT
TTAGTGATAGGTTCTATAGGAACTGGACGATCCTATTTGGTCAAATACCTAGCGACAAACTCCTATCTTC
CTTTCATTACAGTATTTCTGAACAAGTTCCTGGATAATAAGCCTAAAGGTTTTCTTATTGATGATAGTGA
CGATATTGATGATAGTGACGATATTGAGGATAGTGACGATATTGAGGATAGTGACGATATTGAGGATAGT
GACGATATTGAGGATAGTGACGATATTGTTGATACGGAGCTGGAGCTTCTAACTATAATGAATGCGCTAA
CTATGGATATGATGCCGGAAATAGACCGATTTTATATCACCCTTCAATTCGAATTAGCAAAAGCAATGTC
TCCTTGCATAATATGGATTCCAAACATTCATGATCTGGATGTGAATGAGTCGAATTACTTATCCCTCGGT
CTATTAGTGAACTATCTCTCCAGGGATTGTGAAAGATGTTCCACTAAAAATATTCTTGTTATTGCTTCGA
CTCATATTCCCCAAAAAGTGGATCCCGCTCTAATAGCTCCGAATAAATTAAATACATGCATTAAGATACG
AAGGCTTCTTATTCCACAACAACGAAAGCACTTTTTCACCCTTTCATATACTAGGGGATTTCACTTGGAA
AAGAAAATGTTCCATACTAATGGATTCGGGTCCATAACCATGGGTTCCAATGTACGAGATCTTGTAGCAC
TTACCAATGAGGCCCTATCGATTAGTATTACACAGAAGAAATCCATTCTAGACACTAATACAATTAGATC
TGCTCTTCATAGACAAACTTGGGATTTGCGATCCCAGGTAAGATCGGTTCAGGATCATGGAATCCTTTTC
TATCAGATAGGAAGGGCTGTTGCACAAAATGTACTTCTAAGTAATTGTCCCATAGATCCTATATCTATCT
ATATGAAGAAGAAATCATGTAACGAGGGGGATTCTTATTTGTACAAATGGTACTTCGAACTTGGAACGAG
CATGAAGAAATTAACGATACTTCTTTCTCTTTTGAGTTGTTCTGCCGGATCGATCGCTCAAGACCTTTGG
TCTCTACCCGGACCCGGTGAAAAAAATGGGATCACTTCTTATGGACTCGTTGAGAATGATTCGGATCTAG
TTCATGGCCTATTAGAAGTAGAAGGCGCTCTGGTGGGATCCTCGCGGACAGAAAAAGATTGCAGTCGGTT
TGATAATGATCGAGTAACATTGCTTCTTCGGCCCAAACCAAGGAATCCCTTAGATATGATGCAAAATGGA
TCTTGTTCTATCGTTGATCAGAGATTTCTCTATGAAAAATACGAATCGGAGTTTGAAGAAGGGGAAGGAG
AAGGAGTCCTCGACCCGCAACAGATAGAGGAGGACTTATTCAATCACATAGTTTGGGCTCCTAGAATATG
GCGCCCTTGGGTCTTTCTATTTGATTGTATCGAAAGACCCAATGAATTGGGATTTCCCTATTGGGCCAGG
TCATTTCGGGGCAAGCGGATCATTTATGATGAAAAGGATGAGCTTCAAGAGAATGATTCGGAGTTCTTCC
AGAGTGGAACCATGCAGTACCAGACACGAGATAGATCTTCCAAAGAACAAGGCTTTTTTCGAATAAGCCA
ATTCATTTGGGACCCTGCAGATCCACTCTTTTTCCTATTCAAAGATCAGCCCCCTGTCTCTGTGTTTTCA
CATCAAGAATTCTTTGCAGATGAAGAGATGTCAAAGGGGCTTCTTACTTCCCAAACGGATCCCCCTACAT
CTATATATAAACGCTGGTTTATCAAGAATACGCAAGAAAAGCACTTCGAATTGTTGATTCATCGCCAGAG
ATGGCTTAGAACCAATAGTTCATTATCTAATGGATTTTTCCGTTCTAATACTCCATCCGAGAGTTATCAG
TATTTATCAAATCTGTTCCTATCTAACAGAAGGCTATTGGATCAAATGACAAAGACATTGTTGAGAAAAA
GATGGCTTTTCCCGGATGAAATGGTTGTTGCTATCTGTTCCAATAACGAATCATTGGTTTAAGTTTAACT
GAATAACTAAATAAAATAGATAGACTTTTCTCTTCGTCTCAGGTCGAAGGATCAGAAAAAAATGGGTCCG
GATCTCCTGCGGGAATGATTTGGAAGACCCCCTATATGGATAATACACATTCCAGTTGACCGAGCCTAAT
TCTAATTGTTTTGTTCCGAAGCAAAGATATCCACGGAGCGGTTCGTACTATTCAGATATTCACGACCAAG
AAGTACTGTATTCTCTTTCGGATAGGCCCTGAAAGGAGAAGGAAGGCTGGAATGCCAACAGGCGTCTAGT
ATTGAATTCACCCGATCCGATAGTACCCATTTTGGGAACGTCCAGTGCCAAAGTCACTGAATCGGTAAGT
CGCCAATCCCTAAAACGGACTATGTCATGTACTTTATCTGCTGGGTTACGGGCGGGCATTTTAAAGCGGA
CTCTCCATTCATTAGATAGAGAAGATCGCCAAGATTTCGTGATCCGCTGCCGAACTTATTCCAATTCCAA
GAGCTCGGATCGAATCGATATTGATATACCAATAAGTTGATCCGAGATCTCTTATTGAATTGCTCATTCA
ATGAGTATTCTCAATATTATGCCTTGAAGAGGACTCGAACCTCCACGCTCTTTAGCACGAGATTTTGAGT
CTCGCGTGTCTACCATTTCACCACCAAGGCATCTTGAAACTGAATCGTATTCCATGAATATGATATCTAT
CTAGTGTGATGTATGGAATATATGACAAAGGTGGAGTATTGGAGTATTTCTATTGATCGGTCATGTCATA
TAGGCCCAAGTCGGACATCCAATTGTCTCGATTTGAATTATCCGGAGGATGCCTTACATATATTAATATT
ATATCAAATCAAAAAGATGGACAATCAAACCTATTTCTCGATTCAATAGAAGCCAAAAGAGTTGAATAGG
GTCCCAAATAAGGAGAGATATTTAAAAAGCGGGTCCGATTATGCCTATTCCTAATCCTAAATGGAATGTA
ACGACGTAGGGATCCATATGTAAACATAGTATCTATTTAGATACGCTCGAATGACCCCTTCTCATAATGA
GAATGTATATAACCCTATTCCGGTCCGGTCCGGTATGGAATGAACTTATAATCATGGAATCGACTCGATC
ATCAGATTATAGATTATAAGTTCATAACCCTAGCCCATTCCTATTTTGGGCGGAACAGATCTACTAATTC
TTTGATTCCAGTTAGTAAGAGGGATCTTGAACTAAGAAATAGATTCTAGAAGCTAAAAAAGGGTATCCTG
AGCAATTGCAATAATCGGGTTCATTGAGATTCCTGGTATAGTAGATGCTATCACACATACAATCATACTC
AATTCGATGGAATTGTTTGATCTTAAAGGGGATCTTCTATAATTTCGCACGTGAGGTGTTATTTCTTGGT
TTCGTCCAGTCATTAATAACTTGATTATTTTTAGATAATAGTAGATAGAAACAACGCTCGTAAGGAGTCC
TATTGAAACCAAGAAGTATAGGCCTGCCTGCCATCCACACCAGAATAAATGGAGTTTTCCGAAAAAACCT
GCTAGTGGAGGAAGACCTCCTAGGGATAAGAGACATAGGGCTAAAGAGAGAGCCAAAAAAGGATCTTTCG
TGTATAATCCTGCATAATCTCGAATGTTATCAGTTCCGGTTCGTAGACCAAATAATACAATGCAAGCAAA
AGTTCCTAGATTCATGGAGATATAGAACAGCATATAAGTTATCATGCTCGCATATCCACCATTTGAGTCT
CCAACAATTATTCCAATAATTACATATCCGATTTGACCTATGGACGAATATGCAAGCATACGTTTCATGC
TTGTTTGAGTAATAGCAATGAGATTCCCCAATATCATGCTAAGAATAGCTAGGATTTCCAGAAGAAGATG
CCATTCGTTTGATGAGAAATAAAAAGGAATATCGAAAATTCGAGTGGCTGAAGCTGAAGCAGCTACTTTC
GAAGTAACAGAAAGAAAAGCAACGACTGGAGTGGGAGAGTCAGAGTCGAAAAGAGGATTCCTCACTTCTT
TCTCTCATTCAAAACCGTGCATGAGACTTTCATCTCGCACGGCTCCTAAGTGATAAAAGAAAGAAGAACT
CATTTTCTTTCTTTTTTGATTACCTTCCTCGCGTATGTATAAGACCGAATCCATTCGATTTCTAAAAAGG
ATTACTAATCCTTAACTTTTCGAGGAATCCTTCATCAGTGGTTGTGAATGACTGATTTTTTTTTTTCAAT
CTTTTCGACCTTGGTTCCGTAGGAGCAAGTCAGAAAGATTGAGAAATAGAACCATCTGATTTGATTCGTT
CTCAATAGCCATGAGATGATCATCTTAGGGTGATCCTTTTGTCGACGGATGCTCCTATTACACTCGTAGT
CTCTGAAGGATGAGAACCAACTATGTAGCATCTACACCGAGAATTCAAGTATTGTATACGTCATTAGTCC
GATCCTTTGTCGAAACTACCCGTAATAACGAACTTGCAAAATGGATCTGTTTATCATAAAGAGATTCGTT
GTTCCTGACCCTGCTTTACCTTAATTGTTATTTGAACAAGTAAAAGTTATGTCTTGGTCCGAGTGGGGAT
AGCATTTCTCTTCTGCATGTCCATGGAGTTTTGAAAATTCCAAACATCTCAGAGATAGATAGAGAGGTAG
GAATTTATCGAACGAACCGCACTCCTTCGTATACGTCAGGAGTCCATTGATGAGAAGGGGCTGGGGAAAG
CTTGAACCCAATTCCTACAGTGATGAATATAAGCGCAATTGAAATTCCTGGGGAGTTATACATTTGTGTA
TTGATAAGACCATTCACTATTTCTTGAAGCTCGATCTCTCCCCCGGATGAACCATATAGCCAAGAGAAAC
CATGAACCAGAATAGAAGAGCTTGCCCCACCCATGAGTAAATATTTCATAGTAGCCTCATTAGACCGTAC
ATCTTTCTTGGTATATCCAGATAATAGGTAGGAGCATAAACTGAAACATTCTGGAGCTACAAAGATAGTT
ATTAAATCGTTAGCACCGCATAAAAACATTCCTCCTAGAGTAGCTGTTAATACGAATAACAGAAACTCTG
TTATAGCCATTTCTGTACATTCAATGTACTCTACGGATAGAGGAATACATAGAGTTGAACATAGTAAAAT
AAGAAATTGAAAGATTTCGTTGAAATTGTTCGTTTGGAAATTTCCTGAAAAGATAATCATAGGTTCTTCT
CTCCATCGGAACAATAGGGCCGTTATGCTCATTACTAAACTTGTTGAAGAGATGAAATATAACCAAGGTA
TATCTTTTTGATCAGAGGTTAAATCGATCATCAGAAGAAGAATTAGGCCAAAAATGAGGATACATTCTGG
GAAAATAAAACTTCCATCGAAGAGAAGCAAATGCAAGGCTTTCATAAAAATTCTCGTAGAATCGAGAATG
AGGTTTTCATTCTGTACATGCCAGATCATGAATTAGTAACCGCATCCAATCTCCAAAAAAATGCCAATTG
TTTCGAACTTTCTATTTTTGGAATGGAATATTTACGGAATCCCCACGAATAGGATCAAACCTTATTCCAT
GGTATTTACATGAGATTCCTCTTTCTTATTCTTAAGCAAGCCCCCGAGATGGCTTAGTTGATCTATGATT
TATGTTTCATCTTTCGTTTCTTTTTTGTTTGTTTCGAGAAAGATATCGATCAATTCCGATTCTTTCTTTT
TCTATTGATTCTTTTCCGATCGAGATATATGGATCCACGGATCTATGTGTCTATATAGATCCTCTGTTCA
TGGATTAACGAAAATGCGCAAAAGCTCTATTTGCCTCTGCCATTCTATGAGTCTCTTCCTTTTTGCGTAT
GGCATCGCCACTCCCTTTGGCAGCATCCACTAATTCGGAACTTAATTTGAAAGCCATATTTCGACCCGGA
CGTTTTCGGGATGCCCCTAATAACCAACGAATGGCAAGTGCTTTTCCTTGTGTGGATCCTATTTCAATGG
GAACTTGATGCTTCGATCCGCCTACACGTCTTGCTTTTACTGCTATATCGGGAGTTACTCCACGTATTGC
TTGACGTAAAACGGATAGTGGATTTGTTTCTGTCTTTTGTTGAATCTTTTTCATGGCTCGATAGATAATT
TGATAAGCCAATGATTTTTTTCCGTGTTTCAGAATACGGTTAACCAACATGTTAACTAATCGATTACGAT
AAATTGGATCGGATTTTGCAGTTTTTTCTTCTGCAGTACCTCGACGTGACATGAGCGTGAAAGGTATTCA
AGAATCAGTTTTCtttTTATAAGGGCTAAAATCATTTATTTTGGCTTTTTGACCCCATATTGTAGGGTGG
ATCTCGAAAGATATGAAAGAAAGATCTCCCTCCAAGCCGTACATACGACTTTCATCGAATACGGCTTTCC
ACAGAATTCTATATGTATCCGTGAGATCGAGTATGGAATTCTGTTTACTCACTTGAAATTGAGTATCCGT
TTCCCTCCCTTTCCTGCTAGGATTGGAAATCCTGTATTTTACATATCCATACGATTGAGTCCTTGGGTTT
CCGAAATAGTGTAAAAAGAAAAAGAAGTGCTTCGAATCATTGCTATTTGACTCGGACCTGTTCTAAAAAA
GTCGAGGCATTTCGAATTGTTTGTTGACACGGACAAAGTCAGGGAAAACCTCTGAAATTATTTCAATATT
GGACCTTGGACATATAATAGTTCCGAATCGAATCTCTTTAGAAAGAAGATCTTTTGTCTCATGGTAGCCT
GCTCCAGTCCCCTTACGAAACTTTCGTTATTGGGTTAGCCATACACTTCACATGTTTCTAGCGATTCACA
CGGTATCATCAAATGATACAAGTCTTGGATAAGAATCTACAACGCACTAGAACGCCCTTGTTGACGATCC
TTTACTCCGACAGCATCTAGGGTTCCTCGAACAATGTGATATCTCACACCGGGTAAATCCTTAACCCTTC
CCCCTCTTACTAAGACTACAGAATGTTCTTGTGAATTATGGCCAATACCGGGTATATAAGCAGTGATTTC
AAATCCAGAGGTTAATCGTACTCTGGCAACTTTACGTAAGGCAGAGTTTGGTTTTTTGGGGGTGATAGTG
GAAAAGTTGACAGATAAGTCACCCTTACTGCCACTCTACAGAACCGTACTTGAGATTTTCACCTCATACG
GCTCCTCGTTCAATTCTTTCGAAGTCATTGGGTCCTTTTCCTCTTTCTCTATCCCTATCCCATAGCATAG
GTACAGCCCTTGAATCAATAGAGAGCCCTTTCTTCTCTATCTGTATGAATCGATATTATTCCATTCCAAC
TAATTCCCGATACCTCCCAAGGAAAATCCCGAATTGGATTCAAAATTGACGGGTTAGTGTGAGCTTATCC
ATGCGGTTATGCACTCTTCGAATAGGAATCCATTTTATGAAAGATCCTGGCTTTCGTGCTTTGGTGGGTC
TCCGAGATCCTTTCGATGACCTATGTTGTGTTGAAGGGATATCTATATGATCCGATCGATTGCGTAAAGC
CCGCGGTAGCAACGGAAGCGGGGAAAGTATACAGAAAAGACAGTTCTTTTCAATTATATTAGTATTTTCT
ATTCTCTTAGTATTAGATTAGTATTAGATTAGTATTAGTTAGTGATCCCGGTTCAGTGAGTCCTTTCTTC
CGTGATTAACTTTTGGCACCAGTCCTACATTTTGTCTCTGTGGACCGAGGAGAAAGGGGGCTCAGCGGAA
AGAGGGTTGTATCATGAGAGAAGCAAGGAGATCAACCTCTTTCAAATATACAACATGGATTCTGGCAATG
CAATGTAGTTGGACTCTCGTGTTGATACGAATGAATCATCCTTTCCGCTGAGTTATATCCATTGCCTGCT
AGGCAAGAGGATAGCAAGTTACAAATTTTGTTTCGGTAGGACATGTATTTCTATTACTATGAAATTCATA
AATGAAGTAGTTAATGGTAGGGTTACCATTATCCTTTTTGTAGTGACGAATATTGTATGTGTTCCTAAGA
AAAGGAATTTGTCCATTTTTCGGGGTCTCAAAGGCGCGCCGCGCGGAAACACATAAGCACTTTTGAATTG
AAAGGGAAAAGAAATGGAACTCCAGTTCCTTCGGAAATGGTAAGATCTTTGGCGCAAGAAGAAAGGGGTT
GATCCGTATCATCGTGACTTGGTTCTGATTTCTCTATTTTTTTAAGAATACCGATACGGGTTCTTTTCCT
ACCTGTATCGAATAGAACATGCTGAGCCAAATCTTCTTCATGTAAAACCTGCTTGATTTAGATCGGGAAA
ATCGTTAGGTTTTATGAAACCATGTGCTATGGCTAGAATCCGTTACTTGAACGAAACGAAGGCCCGCCTC
ATGGTATCCAAGTTGAGAGAGAATAGTGGCGTTGAGTTTCTCGACACTTTGTCTTAGGATTAGTCAGTTC
TCTTTCTGTAGAGGGGGCAGGAAAGGGATATAACTCAGCGGTAGAGTGTCACCTTGACGTGGTGGAAGTC
ATCAGTTCGAGCCTGATTATCCCTAAAACCAATACGAGTTTTTCTATTTTGACTTACTCCCCCCGCCGTG
ATCGAATGAGAATGGATAAGAGGCTCGTGGGATTGACGCGAGGGGGTGGGTATGGCTATATTTCTGGGAT
CGAACTCTATGCGAATATGAAGCGCATGGATCCAGGTTATGCCTTGGAATGAAAGACAATTCCGAATCCG
CTTTGTCTACGAACAAGGAAGCTATAAGTAATGGAACTATGAATCTCATGGAGAGTTCGATCCTGGCTCA
GGATGAACGCTGGCGGCATGCTTAACACATGCAAGTCGGACGGGAAGTGGTGTTTCCAGTGGCGGACGGG
TGAGTAACGCGTAAGAACCTGCCCTTGGGAGGGGAACAACAGCTGGAAACGGCTGCTAATACCCCGTAGG
CTGAGGAGCAAAAGGAGGAATCCGCCCGAGGAGGGGCTCGCGTCTGATTAGCTAGTTGGTGAGGCAATAG
CTTACCAAGGCGATGATCAGTAGCTGGTCCGAGAGGATGATCAGCCACACTGGGACTGAGACACGGCCCA
GACTCCTACGGGAGGCAGCAGTGGGGAATTTTCCGCAATGGGCGAAAGCCTGACGGAGCAATGCCGCGTG
GAGGTAGAAGGCCCGCGGGTCGTGAACTTCTTTTCCCGGAGAAGAAGCAATGACGGTATCTGGGGAATAA
GCATCGGCTAACTCTGTGCCAGCAGCCGCGGTAATACAGAGGATGCAAGCGTTATCCGGAATGATTGGGC
GTAAAGCGTCTGTAGGTGGCTTTTTAAGTCCGCCGTCAAATCCCAGGGCTCAACCCTGGACAGGCGGTGG
AAACTACCAAGCTGGAGTACGGTAGGGGCAGAGGGAATTTCCGGTGGAGCGGTGAAATGCACAGAGATCG
GAAAGAACACCAACGGCGAAAGCACTCTGCTGGGCCGACACTGACACTGAGAGACGAAAGCTAGGGGAGC
GAATGGGATTAGATACCCCAGTAGTCCTAGCCGTAAACGATGGATACTAGGCGCTGTGCGTATCGACCCG
TGCAGTGCTGTAGCTAACGCGTTAAGTATCCCGCCTGGGGAGTACGTTCGCAAGAATGAAACTCAAAGGA
ATTGACGGGGGCCCGCACAAGCGGTGGAGCATGTGGTTTAATTCGATGCAAAGCGAAGAACCTTACCAGG
GCTTGACATGCCGCGAACCCCCTTGAAAAGGGGGGGTGCCTTCGGGAACGCGGACACAGGTGGTGCATGG
CTGTCGTCAGCTCGTGCCGTAAGGTGTTGGGTTAAGTCCCGCAACGAGCGCAACCCTCGTGTTTAGTTGC
CACCGGTATGAGAGTGGAACCCTGAACAGACTGCCGGTGATAAGCCGGAGGAGGGTGAGGATGACGTCAA
GTCATCATGCCCCTTATGCCCTGGGCGACACACGTGCTACAATGGCCGGGACAAAGGGTCGCGACTCCGC
GAGGGTGAGCTAACTCCAAAACCCGGCCTCAGTTCGGATTGCAGGCTGCAACTCGCTTGCATGAAGCCGG
AATCGCTAGTAATCGCCGGTCAGCCATACGGCGGTGAATTCGTTCCCGGGCCTTGTACACACCGCCCGTC
ACACTATGGGAGCTGGCCATGCCCGAAGTCGTTACCTTAACCGCAAGGAGGGGGGTGCCGAAGGCAGGGC
TTGTGACTGGAGTGAAGTCGTAACAAGGTAGCCGTACTGGAAGGTGCGGCTGGATCACCTCCTTTTCAGG
GAGAGCCGATGCTTTTTGGGGAATATGGTTTGACATTGCTTTACACCCAAAATGGGGAAGAAGTTTGTAA
GACCAATCTCCTGGGCTTATTATCCTAGGTCGGAACAAGTTGATAGGATCAACTTTTTGACGTCCCCATG
CCCTTCCCGCATGGCGACATGGGGGCGAAAAAAGGAAAGAGGGGGATGGGGTTTCTCTCGCTTTTGACAT
AGCGGGCCCCGGCGGGAGGACCGCACGACGGGCTATTAGCTCAGCGGTAGAGCGCGCCCCTGATAATTGC
GTCGTTGTGCCTGGGCTGTGAGGGCTCTCAGCCACATGGATAGTTCAATGTGCTCATCAGCGCCTGACCC
TGAGATGTGGATCATCCAAGGCACATTAGCATGGCGTACTTCTCCTGTTCGAACTGGGTTTGAAACCAAA
CCTCTCCTCAGGAGGATAGATGGGGCGATTCAGGTGAGATCCAATGTAGATCCAACTTTCTATTCACTCG
TGGGATCCGGGCGGTCCGGGGGGGACCACCGCGGCTCCTCTCTTCTCGAGAATCCATACATCCCTTATCA
GTGTATGGACAGCTATCTCTCGAGCACAGGTTAGGTTCGGCCTCAATGGGAAAATAAAATGGAGCACCTA
ACAACGTATCTTCACAGACCAAGAACTACGAGATCGCCCCTTTAATTCTGGGGTAACGGAGGGATCGTAC
CATTCGAGCCCCTTTTCATGCCCCCTCTACAGAAAGAGAAGAACGTGAAATTCTTTTTCCTTTCCGCAGG
GGCCAGGAGATTGGATCCAGCCGTAAGAAGAATGGTTGGCTGATAAATAACTCACTTCTTGGTCTTCGAC
CCCCTCAGTCACTACGAAGGCCCCCGATCAGTGCAATGGGATGTGTCTATTTATCTATCTCTTGACTCGA
AATGGGATCAGGTTTGAAAAAGGATCTTAGAGTGTCTAGGGTTGGGCGAGGAGGGTCTATTTACGCCTTC
TTGTTTCTTCTCATCGGACTTTTTTTCACAAAGGCAAGCCTTTGTAAGGAAGAAGGGGGAAACAAGCACA
CTTAGAGAGCGCAGTACAACGGAGAGTTGTATGCTGCGTTCGGGAAGGATGAATCGCTCCCGAAAAGGAA
TCTATTGATTCTCCCCCAATTGGTTGGACCGCGGGTGCGATGATTTACTTCACGGGCGAGGTCTCTGGTT
CAAGTCCAGGATGGCCCAGCTGGGCCAAGGAAAAGAATAGAAGAAGCATCTGACTCCTTCATGCATGCTC
CACTTGGCTCGGGGGATATAGCTCAGTTGGTAGAGCTCCGCTCTTGCAATTGGGTCGTTGCGATTACGGG
TTGGATGTCTAATTGTTCCAGGCGGTAATGATAGTATCTTGTATCTGAACCGGTGGCTCACTTTTTCTAA
GTAATGGGGAAGAGGACCGAAACATGCCACTGAAAGACTCTACTGAGACAAAGACGGGCTGTCAAGAACG
TAGAGGAGGTAGGATGGGCAGTTGGTCAGATCTAGTATGGATCGTACATGGACGGTAGTTGGAGCCGGCG
GCTCTCCTAGGGTTCCCTCATCAGGGATCCCTGGGGAAGAGGATCAAGTTGGCCCTTGCGAACAGCTTGA
TGCACTATCTCCCTTCAACCCTTTGAGCGAAATGCGGCAAAAGGAAGGAAAATCCATGGACCGACCCCAT
CGTCTCCACCCCGTAGGAACTACGAGATCGCCCCAAGGACGCCTTCGGCATCCAGGGGTCGCGGACCGAC
CATAGAATCCTGTTCAATTCAATAAGTGGAACGCATTAGCTGTCCGCTCTTAGGTTGAGCAGTAAGGGTC
GGAGAAGGGCAATCACTCATTCTTAAAACCAGGACCCCTTGAGATTTTGAGAAGAGTTGCTCTTTGGAGA
GCACTGTACGATGAAAGTTGTAAGCTGTGTTCGGGGGGGAGTTATTGTCTATCGTTGGCCTCTATGGTAG
AATCAGCCGGGGGGCCGGAGAGGCGGTGGTTTACCCTGTGGCGGATGTCAGCGGTTCGAGTCCGCTTATC
TCCAACTCGTGAACTTAAACTTAGCCGATACAAAGCTATACGATAGCACCCAATTTTTCCGATTCGGCAG
TTCGATCTATGATTTATCATTCATGGACGTTGATAAGATCCTTCCATTTAGCAGCACCTTATGATGGCAT
AGCCTTAAATTAAGGGCGAGGTTCAAACGAGGAAAGGCTTACGGTGGATACCTAGGCACCCAGAGACGAG
GAAGGGCGTAGTAAGCGACGAAATGCTTCGGGGAGTTGAAAATAAGCGTCGATCCGGAGATTCCCGAATA
GGTCAACCTTTCGAACTGCTGCCGAATCCATGGGCAGGCAAGAGACAACCTGGCGAACTGAAACATCTTA
GTAGCCAGAGGAAAAGAAAGCAAAAGCGATTCCCGTAGTAGCGGCGAGCGAAATGGGAGCAGCCTAAACC
GTGAAACGGGGTTGTGGGAGAGTAATACAAGCGTCGTGCTGCTAGGCGAAGCGGTGGAATGCTGCACCCT
AGATGGTGAGAGTCCAGTAGCCGAAAGCATCACTAGCTTACGCTCTGACCCGAGTAGCATGGGGCACGTG
GAATCCCGTGTGAATCAGCAAGGACCACCTTGTAAGGCTAAATACTCCTGGGTGACCGATAGCGAAGTAG
TACCGTGAGGGAAGGGTGAAAAGAACCCCCATCGGGGAGTGAAATAGAACATGAAACCGTAAGCTCCCAA
GCAGTGGGAGGAGCCCGGGGCTCTGACCGCGTGCCTGTTGAAGAATGAGCCGGCGACTCATAGGCAGTGG
CTTGGTTAAGGGAACCCACCGGAGCCGTAGCGAAAGCGAGTCTTCATAGGGCAATTGTCACTGCTTATGG
ACCCGAACCTGGGTGATCTATCCATGACCAGGATGAAGCTTGGGTGAAACTAAGTGGAGGTCCGAACCGA
CTGATGTTGAAGAATCAGCGGATGAGTTGTGGTTAGGGGTGAAATGCCACTCGAACCCAGAGCTAGCTGG
TTCTCCCCGAAATGCGTTGAGGCGCAGCAGTTGACTGGACATCTAGGGGTAAAGCACTGTTTCGGTGCGG
GCCGCGAGAGCGGTACCAAATCGAGGCAAACTCTGAATACTAGATATGACCTCAAAAAAAGAGGGGTCAA
GGTCGGCCAGCGAGACGATGGGGGATAAGCTTCATCGTCGAGAGGGAAACAGCCCGGATCACCAGCTAAG
GCCCCTAAATGACCGCTCAGTGATAAAGGAGGTAAGGGTGCAGAGACAGCCAGGAGGTTTGCCTAGAAGC
AGCCACCCTTGAAAGAGTGCGTAATAGCTCACTGATCGAGCGCTCTTGCGCCGAAGATGAACGGGGCTAA
GCGATCTGCCGAAGCTGTGGGATGCAAAAATGCATCGGTAGGGGAGCGTTCCGCCTTAGAGGGAAGCACC
CGCGAGAGCAGTGGTGGACGAAGCGGAAGCGAGAATGTCGGCTTGAGTAACGCAAACATTGGTGAGAATC
CAATGCCCCGAAAACCTAAGGGTTCCTCCGCAAGGTTCGTCCACGGAGGGTGAGTCAGGGCCTAAGATCA
GGCCGAAAGGCGTAGTCGATGGACAACAGGTGAATATTCCTGTACTACCCCTTGTTGGTCCCGAGGGACG
GAGGAGGCTAGGTTAGCCGAAAGATGGTTATCGGTTCAAGGACGCAAGGTGCCCCTGCTTTTTCAGGGTG
TGAAGGGGTAGAGAAAATGCCTCGAGCCAATGTTCGAGTACCAGGCGCTACGGCGCTGAAGTAACCCATG
CCATACTCCCAGGAAAAGCTCGAACGACCTTCAACAAAAGGGTACCTGTACCCGAAACCGACACAGGTGG
GTAGGTAGAGAATACCTAGGGGCGCGAGACAACTCTCTCTAAGGAACTCGGCAAAATAGCCCCGTAACTT
CGGGAGAAGGGGTGCCTCCTCACAAAGGGGGTCGCAGTGACCAGGCCCGGGCGACTGTTTACCAAAAACA
CAGGTCTCCGCAAAGTCGTAAGACCATGTATGGGGGCTGACGCCTGCCCAGTGCCGGAAGGTCAAGGAAG
TTGGTGACCTGATGACAGGGGAGCCGGCAACCGAAGCCCCGGTGAACGGCGGCCGTAACTATAACGGTCC
TAAGGTAGCGAAATTCCTTGTCGGGTAAGTTCCGACCCGCACGAAAGGCGTAACGATCTGGGCACTGTCT
CGGAGAGAGACTCGGTGAAATAGACATGTCTGTGAAGATGCGGACTACCTGCACCTGGACAGAAAGACCC
TATGAAGCTTTACTGTTCCCTGGGATTGGCTTTGGGCCTTTCCTGCGCAGCTTAGGTGGAAGGCGAAGAA
GGCCCCCTTCCGGGGGGGCCCGAGCCGTCAGTGAGATACCACTCTGGAAGAGCTAGAATTCTAACCTTGT
GTCAGGACCTACGGGCCAAGGGACAGTCTCAGGTAGACAGTTTCTATGGGGCGTAGGCCTCCCAAAGGGT
AACGGAGGCGTGCAAAGGTTTCCTCGGGCCGGACGGAGATTGGCCCTCGAGTGCAAAGGCAGAAGGGAGC
TTGACTGCAAGACCCACCCGTCGAGCAGGGACGAAAGTCGGCCTTAGTGATCCGACGGTGCCGAGTGGAA
GGGCCGTCGCTCAACGGATAAAAGTTACTCTAGGGATAACAGGCTGATCTTCCCCAAGAGCTCACATCGA
CGGGAAGGTTTGGCACCTCGATGTCGGCTCTTCGCCACCTGGGGCTGTAGTATGTTCCAAGGGTTGGGCT
GTTCGCCCATTAAAGCGGTACGTGAGCTGGGTTCAGAACGTCGTGAGACAGTTCGGTCCATATCCGGTGT
GGGCGTTAGAGCATTGAGAGGACCTTTCCCTAGTACGAGAGGACCGGGAAGGACGCACCTCTGGTGTACC
AGTTATCGTGCCCACGGTAAACGCTGGGTAGCCAAGTGCGGAGCGGATAACTGCTGAAAGCATCTAAGTA
GTAAGCCCACCCCAAGATGAGTGCTCTCCTATTCCGACTTCCCTCGAGCCTCTGGTAGCACAGCCGAGAC
AGCGACGGGTTCTCTGCCCCCGCGGGGATGGAGCGACAGAAGTTTTGAGAATTCAAGAGAAGGTCACGGC
GAGATGAGCCGTTTATCATTACGATAGGTGTCAAGTGGAAGTGCAGTGATGTATGCAGCTGAGACATCCT
AACAGACCGGTAGACTTGAGCCTTGTTCCTACATGACCCGATCAATTCGATCAGGCATTCGCCATCTATT
TTCATAGTTCAACTCTTTGACAACATGAAAAAACCAAAAGCTCTGCCCTACCTCTCTATCTATCCAAGGG
ATGGAAGGGCAGAGGCCTTTGGTGTCCCCTCCAGTCAAGAATTGGGGCCTCACAATCACTAGTCAATATG
CTTTTCTCTCATGCCTTTCTTCGTTCATGGTTCGATATTCTGGTGTCCTAGGCGTAGAGGAACCACACCA
ATCCATCCCGAACTTGGTGGTTAAACTCTACTGCGGTGACGATACTGTAGGGGAGGTCCTGCGGAAAAAT
AGCTCGACGCCAGGATGATAAAAAGCTTAACACCTCTCATTCTTATTACTACTTTTTCATATTGAAAAAG
AAAAAAAAAATGAAAAGGTCGTTTTATTCAAAACCCCAATTATGAAATCCCCTCTCTCCCCCTTCACACC
TCGGAACGCACCCTTATTATAGAGAAAAGGGCGGATTCACATCTTCTTAACCCGAAATGGCTGGGGAGAG
GAAAGGTTCCTTTTTTTAGGGTACTCCCGGGAACAGACAGATCCAGTGGAGACGGGGCGGGGCCTGTAGC
TCAGAGGATTAGAGCACGTGGCTACGAACCACGGTGTCGGGGGTTCGAATCCCTCCTCGCCCACAACCGG
CCCAAAAGGGGAAGGACCTTTCCCTATGGGGGTAGGAAAATCATGATCGGGATAGCGGACCCAAGGCTAT
GGAACAAAGGGTTATCCCGGACCTACACCGAGATATTGACGGTGATTCTCAAATATCGAAGAACAGAATG
TGATACGATGAGATAGAATGCAATAGAAACAAAGACACAGGGAACCAACGGGTTACCGTACTCTTAACGG
TCAAAGCGAACCCTTTCATTCTGAATTCTTTAATTCGGAATGAATCAAATCTCCCCAAGTAGGATTCGAA
CCTACGACCAGTCAGTTAACAGCCGACCGCTCTACCACTGAGCTACTGAGGAACAACGGGAGATTAGATC
TCATAGAGTTCAATTCCCGTTCTCAACTCATAACCAATATGAGCTCGAAGTTTCCTTCGTAACTCCCGGA
ACTTCTTCGTAGTGGCTCCGTTCCATGCCTCATTTCATAGGGAACCTCAAAGTGGCTCTATTTCATTATA
TTCCATCCATATCACAATTCCATTCATTTAATATCCCTTTTTTTTGTGTCATTGACATAAGAGATGTCGT
TTCTAGTCTATATCTTTCTATATATGGAAAGTTCAAAAATCATCATATAATAATCCAGAAATTGAAATAG
AAAAGAAAAAGGGGAGGTTTGTGATGATTTTGAAATCTTTTATACTAGGTAATCTAGTATCCTTATGCAT
GAAGATAATCAATTCGGTCGTTATGGTCGGACTCTATTATGGATTTCTGACCACATTCTCCATAGGGCCC
TCTTATCTCTTCCTTCTCCGAGCTCGGATTATGGAAGAAGGAGAGGAAGGAACCGAGAAGAAGGTATCAG
CAACAACGGGTTTTATTGCGGGACAGCTCATGATGTTCATATCGATCTATTATGCGCCTCTGCATCTAGC
ATTGGGTAGACCTCATACAATAACTGTCCTAGCTCTACCCTATCTTTTGTTTCATTTCTTCTGGAACAAT
CACAAACACTTTTTTGATTATGGATCTACTACCAGAAATTCAATGCGTAATCTTAGCATTCAATGGGTAT
TCCTGAATAATCTCATTTTTCAATTATTCAACCATTTCATTTTACCAAGTTCAATGTTAGCCAGATTAGT
CAACATTTATATGTTTCGATGCAACAACAAGATGTTATTTGTAACAAGTAGTTTTGTTGGTTGGTTAATT
GGTCACATTTTTTTCATGAAATGGGTTGAATTGGTATTAGTCTGGATACAGCAAAATAATTCTATTAGAT
CGAATAAGTACATTAGATCTAATAAGTACCTTGTGTCAGAATTGAGAAATTCTATGGATCGAATCTTTAG
TATTCTCTTATTTATTACCTGTGTTTACTATTTAGGCAGAATACCGTCACCCATTGTTACTAAAAAACTG
AAAGAAACCTCAGAAACGGAAGAAAGGGGGGAAAGTGAGGAAGAAACAGATGTAGAAATAGAAAGAACTT
TCGAAACGAAGGGGACTAAACAGGAACAAGAGGGATCCACCGAAGAAGATCCTTCTCCTTCCCTTTTTTC
GGAAGAAAAGGAGGATCCGGACAAAATCGATGAAAGGGAAGAGATCCGAGTAAATGGAAAGGGGGATGAA
TTCCATTTTAAAGAGACATTCTATAAAGATAACCCAGTTTATAAAACTTCTTATCTGGATGGGAAAAAAG
AGAAAAAAAAGTTAGAAATATTTAAAGAAGAAAAATATTTATTATGGTTTGAAAAACCTCTTGTGACTCT
TCTTTTCGACTATAAAAGATGGAACCGTCCATTGCGATATATAAAAAATGATCGATTTGAAAATGCTGTA
AAAAATGAAATGTCACAATATTTTTTTTATACATGTCGAAGTGATGGAAAGGAAAGAATATCTTTTACAT
ATCCCCCCAGTTTGTCAACTTTCTGGGAAATGATACAAAGAAAAATGTCTTTGTTCCCAATAGAAAAACT
ACTCTGTGATGAATTGTCTGATCATTGGAATTATATAAATGAACAAAAAAAGAACAACCTGAGTAAAGAA
TTTCGAAATAGAATTGAAGCTCTGGATAAAGGATGTATTACTCTAAATGTGCTCGAAAAAAGAATTAGAT
TGTGTAATGATGAGACTAAAAAGGACTACTTGCCTAAAATATATGATCCTTTTTTGACTGGACGCCATCG
TGGAAAGATCAAAAAATTATTTTCATCCTCAAATCCAAAATTAATAAAAAATGACATAGAGACAGGTTGG
ATAAATAAGATTCATGGTATACTTTTAACTACTGATTATGACAAATTGGAAAAGAAAATAGATACATTTG
ATAGAAATTCACTATCAAGAGAAAAAACTTTATTTGCATTTCCAGAAGACGAACAAGAAAGAATTGATTT
AGAAGATCAAATCCAAATTTTCAAATTTTTATTCAATCCAGTTATAACTGATCCCAAGGCGAAAAGAATT
AGAAAAAAATCTATTGGAATAAAAGAAATCGGTAAAAAAGTTCCTCGATGGTCATACAAATTAATCGATG
AGTTAGAACAACAGGAGGGGATAGAAAATGAAGAAAACATAGCGGAGGATCATGAGATTCGTTCAAGAAA
AGCCAAACGTGTAGTCATTTTTACTGATAAGCAAGAAAATACTGATACTAATACCCCAACTAATAATCCT
GATCAAGCAGACGAAGTGGCTTTGATACGTTATTCGCAACAATCAGATTTTCGTCGAGACATAATCAAAG
GATCCATGCGTGCTCAAAGACGTAAAACTGTTACCTGGGAACTAGTTCAAGCAAATGTGCATTCCCCTCT
TTTTTTGGACAGAATAGACAAACCCTTTTTTTCTTTTAATATCTCCGAGTTAGTAAAATTCATTTTTAAA
AACTCGATGGATAAAAAAACAAAAAAATTAATAATTTCGGATTATACAGAAGAAAAGAAAAAAGAAAATG
ATAAAATAAAAGAGGAACAAAAAAGAGAAAAATACAAAAGAGAAGAGAAAGCACGAATAGAAATAGCAGA
AGCCTGGGATAGCTTTCTATTTGCTCAAGTAATAAGGGGTTCCATATTAGTAAGCCAATCCTTTCTTAGA
AAATATATTCTATTACCTTCATTGATAATAGCTAAAAATATAGTCCGTATATTATTATTTCAATTTCCCG
AATGGTCCGAAGACTTAAAAGATTGGAATAAAGAAATGCATGTTAAATGCACCTATAATGGTGTTCAATT
ATCAGAAACCGAATTTCCAAAAAATTGGTTGACAGACGGTATTCAGATAAAGATCCTATTTCCTTTTTGC
CTTAAACCTTGGCACAGGTCTAAGCTACAATCCCCCCCAAAAAATCTGTTGAAACTTAAAAATAAAGGAC
AAAAAAACTATTTTTGTTTTTTAACAGTTTGGGGAATGGAAACTGAACTTCCTTTTGGTTCTCCCCGAAA
AAGACGTTCATTTTTTAAACCCATTTTCAAAGAACTCAAAAAGAAAATGATAAAATTGAAAAAGAAGTCT
TTTCTAGTTATACAGTTTTTCAAAGAAAGAACAAAATTCTTTCTAAACATCTCAAAAGAAACAAACAAAT
GGGTTATCAAAAGAATTCTATTTATAAAAAGAATAATAAAAGAACTTTTAAAAATGAATCCCCTTCCGTT
CTTTGGATTAAGAGAAATATCTGAATTGAGTGAACCTAAAAAAGATTCGATAATGAGTAATCGGATGATT
CATGAATCGTCCATTCAAAATCTATTTTTTGATTTGAAAGATTATTCATTGACAGAAAAAAAAATGAAAG
ATCTGGCTGATAGAACAACCACAATCAGGAATCAAATAGAAAAAATTACAAAAGATAAGAAGAAAGGATT
TTTAACTCCGAAACTAAATAACAAAATAACTATTAGTTCTAATAAAAAAAGTGCTCCTGTTAAACTAGTA
CAACCAATAAAAAATATTTCGCAGAAGTTAAAAAGAAGAAATGTTCGATTCATCCGTAAATCATATTTTT
TTATAATATTTTTAATTGAAAGGATATATATAGATATCGTTCTATCTATCATTTATATTCCGAGGATCAA
TACACAACTTATTTTTGAATTATCAAAAAAAATTCTTGATAAATACATTTCCAATAATGAAACAAATAAA
GAAAAAATTAATAAAACAAATCAAAATACACTTCGGTTTATTTCGACTATAAAAAAGTCGCCCTTTGGTA
TTAGTAAGAATAATTCTATAATTCTTTTTGACTTATCCTCCTTGTCACAAGCATATGTATTTTACAAATT
ATATCAAACCCAACTTATTAACTTGTATAAGTTAAGATATGTTCTTGAATATGACGGAACGTCTCTTTTT
CTTAAGAATGAAATAAAGAATTATTTCGAAGAACAAAAAATATTTGATTCTGAATTACGACAGAAAAATA
TTTTTAATTCTGGAATAAATCAATGGAAAAACTGGTTAAGAGGCCATTATCAATATGATTTATCCCCAAT
TAGATGGTATCGTTTAGTACCCCAAAAATGGCGAACTAAAATCAACCAACAACATATGGATCAGAAAAAA
GATTTAAACAAAGGGTATGCTGATGAAAAAATAGACCAATTAATTCATTACAAAAAATTAAACGTAAATG
ATTTTAAAGCAAATTCATTACCGAATCAAAAATATAACTTTCAAAAACACTATAGGTATGACCTTTTATC
ATATAAATCTATTAGTTATGAAAATAAGGAAAAGGAACATTCATATATTTATGTATCACCATTAGGTATA
AAAAAAAAAGAGAACATTTCTTATGATTACAATATACATAAGGGTATATTATTTAATATGTCAGGGGATC
TTATTCCTATCAATAATTATCTAGGAGAAGATGATATTATGAATCTGAAAAAATTTTCAGATAGAAAATA
TTTCGATTGGAAAATTTTCCATTTTTGTCTTAGAAAAAAAGTCGATATTGAGTCCTGGATCGATACCAAT
GGTAATAAAAATGCTAAGGCTGAGGTTAATAATTATCAACTAATTGACAAAATTACTAAAAAAGGTCTTG
CTTATCTTACAATCTATCAAAATCAAAGAATCCAGCCATCCAAGAAAAAAAAACACCTTTTTGATTGGAT
GGGAATGAATGAAGAAATACTAAGTCGTCCCATATCGAATCTGAAACTTTGGTTCTTCCCAGAATTGTTC
CTATTTTATAATACATATAAAATGAAACCGTGGATCATACCAATCAAATTACTTCTTTTTAATTTGAATA
GAAATGAAAATGTTAGCGAAAATAAAAATATCAATAGAAAGAGAAAAGGGGATCTTTTTATATTATCAAC
TGAAAAAAAAAAATTAGAATTAGAGAATCGAAATCAAGAAGAAAAAGAATCCACAGGCCGAGGTAATCTT
GAATCAGATGCACAAAACCAAGAGAATCTTGGATCGGTTCTCTCAAACCAAGAAAAAGATATTGAAGAAG
ATTATGCCGGCTCGAATATGAATATGAAAAAACGTAGAAAGAAAAAGCAATACAAGAGCAACACAGAAGC
AGAGCTTGATTTCTTCCTAAAAAGGTATTTACGTTTTCAGTTGAGATGGGATGATTCTTTAAATCAAAGA
ATGATCAATAATATCAAAGTATATTGTCTCCTGCTTAGATTGATAAATCCAAAAGAAATTGCTATATCCT
CTATTCAAAGGGGAGAAATGAGTTTGGATATTCTGATGATTCAAAAGGATTTCACTCTTACAGAATTGAT
GAAAAAGGGGATATTAATTATCGAACCAGTTCGCTTGTCTATAAAAAATGACGGACAATTTCTTATCTAT
CAAACGATAAATATTTCATTGGTTCATAAGAGTAAGCCCCCAATTAATCAAAGATACCGAGAAAAAAGCT
ATATTGATAAGATCAATTTTGATAAATCCATTGCAAGACATCAAAGAATGCCCGAAAATAGGGACAAAAA
TCGTTCTGATTTGTTTGTTCCTGAAATAATTTTATCTACTAAACGGCGAAGAGAATTAAGAATTCTAATT
TCTTTCTATTCGAGGAATAGAAATGTTATACATAAAAATCCAGTATTTTTCAAATACATAAAAAACTGTA
GTGAAGTTTTGGATAAAACCAAAAGAGATAAAAATAAACTAATTAAATTGAAGTTCTTTCTTTGGCCTAA
TTATCGATTAGAAGATTTAGCTTGTATGAATCGATATTGGTTTGATACTAATAATAGCAGTCGTTTTAGT
ATGGTAAGGATACATATGTATCCACAATTGCAAATTCGTTAATAACACCTTTTCATATGCATTCTCTACC
CTATCTGATATATGAAAGAAAGAGATGCATACATGCATTATTTTACATTCCATTCTGATAACTGAATACT
AATTCAATGCACGTATCAATATCCATTAGATCTATAAATGAATCAACAGAATCTTCTTATTTATTATTTG
CAGTTTTTTTAAGTTAATAATAGTTTTTCCTTTTTTTGAGTGTAGAAATATACCACCCTTTCCTATTTGT
ATCCAAATATAATTGAAAATAGGATTCATTTTTTTCAAATAAAAAAATGAGTTGATAAAATTAGGAGTTC
ATAAAGAAATTAAGATTATTGTATATACAAACTACAAATTAGTAGCATTATTCTAACTGATTGGTAAAAT
TGATTTATTGAATTGTAAAAAGAAAAACAAAAAAGGGTAGAAGGTTCCGTTTTATGGTAAAAAATTCATT
CATTTCCGTTATTTCACAAGAAGAAAAAAAAGAAAACAGTGGGTCTGTTGAATTTCAAGTTTTTAGCTTC
ACCAATAAGATACGAAGACTTACTTTACATTTGGAATTGCACAGAAAAGACTATTTATCTCAGAGAGGTC
TACGTAAAATCCTGGGAAAACGGCAACGACTTCTGTCTTATTTGTCAAAGAAAAATAAAGTACGTTATAA
AGAATTAATTAGTCGGCTGGATATTCGGGAATCAAAAACTCGTTAAATTGAAAAGTAACTTGAATTATTT
GATTTACTAGATCTTGAATTTTGATGAACTTCTTTTCGTTTTCAGCAATTCATGAAAGAATGAATCGAGG
AATAACCTATGAATGTAACAACTACAAGAAAAGACCTCATGATAGTCAATATGGGACCTCACCACCCATC
AATGCATGGTGTTCTTCGGCTCATCCTTACTCTAGATGGTGAAGATGTTATTGATTGTGAGCCGATATTG
GGTTATTTACACAGAGGGATGGAAAAAATTGCGGAAAACAGAACAGTTATACAATATCTGCCTTATGTAA
CACGTTGGGATTATTTAGCGACTATGTTCACAGAAGCAATAACTGTAAATGGACCCGAACAGTTGGGGAA
TATTCAAGTACCTAAAAGAGCCAGTTATATCAGAGTAATTATGTTAGAGTTGAGTCGTATAGCTTCTCAC
CTCTTGTGGCTTGGCCCTTTTATGGCAGATATTGGTGCACAGACTCCTTTTTTCTATATTTTCCGAGAAA
GAGAATTAGTATATGATCTATTTGAAGCTGCCACCGGTATGAGAATGATGCATAATTATTTTCGTATCGG
GGGAGTAGCAGCCGATCTACCTCATGGGTGGATAGATAAATGTTTAGATTTCTGTGATTATTTTTTAACA
GCGGTTTATGAATATCAAAAACTTATTACGCGGAATCCTATTTTTTTAGAACGAGTTGAAGGGATAGGCA
TTATTGGTGGAGAAGAAGCAATAAATTGGGGTTTATCAGGACCGATGCTACGAGCTTCTGGAATACAATG
GGATCTTCGTAAAGTTGATCATTATGAATGTTACGAAGAATTTGATTGGGAAATCCAGTGGCAAAAAGAA
GGAGATTCATTAGCTCGTTATTTAGTCCGAATCAGTGAAATGACAGAATCTATAAAAATTATTCAACAGG
CTCTGGAAGGAATTCCAGGGGGGCCTTACGAGAATTTAGAAATCCGATCCTTTGATAGAGAAAAGGATCC
AGAATGGAATGATTTTGAATATCGATTCATTAGTAAAAAACCTGCACCCACTTTTGAATTGCCGAAACAA
GAACTATATGTAAGAGTTGAAGCCCCAAAGGGCGAATTGGGAATTTTTTTAATAGGAGATCAGAGTGGTT
TTCCTTGGAGATGGAAAATTCGCCCACCCGGTTTTATCAATTTGCAAATTCTTCCTCAGTTAGTTAAAAG
AATGAAATTGGCTGATATTATGACAATACTAGGTAGCATAGATATCATTATGGGAGAAGTAGATCGTTGA
AATGATAATTGATACAACAGAAGTACAAGATATCAATTCTTTTTCCAGATTGGAATCCTTCAAAGAGTTC
TATGGAATCATATGGATGCTTGTACCTATTTTGAGTCTTGTATTGGGAATTACAATAGGTGTACTCGTAA
TTGTGTGGTTAGAAAGAGAAATATCCGCAGGAATACAACAACGTATTGGGCCTGAATATGCTGGTCCTTT
GGGAATTCTGCAAGCTCTAGCCGATGGGACAAAACTAATTTTCAAAGAGAATATTCTCCCGTCTCGAGGG
GATACTCGTTTATTCAGTATAGGACCATCCATAGCAGTTATATCCATTTTACTAAGTTATTCAGTAATTC
CTTTTAGCTATCACCTTGTTTTATCTGATCTCAATATCGGTGTTTTTTTATGGATTGCCATTTCAAGTAT
TGCTCCCATCGGACTTCTTATGTCAGGATATGGATCAAATAATAAATATTCCTTTTTAGGTGGTCTACGA
GCTGCGGCTCAATCAATTAGTTATGAAATTCCATTAACTCTTTGTGTGTTATCAATATCTCTACGTGCGA
TTCGGTTAAACATAAACTTTTCTTTACTTCTTTCTTTTTAGTAAAGAAATTGAATAGATATCAGAATTGT
TTTATTCATTATTCGGGTTGATGAACTAAATCAGATAGTTATATGAGTGAAAGAAAACAGCTTCTAAATT
AGCAGTAAAAAAATGGAGTCTCATCTCCTACGTACAAGAATTAAAAGAAAATAAAGATAAGCAAGACCTT
TACCCCAAGATTGGTTGATTAGTCATCCTAGCTTGAAGCGGGCTCAAAAGATCAACCGTATATAGTTTTT
ATTATCCTTTCTATGTAGTACTATAACGGACGATTGAGTAAAAAAAAGTGGATGGTTAGGAACACCAAAA
TACATAAAGGATTAGTAATGGAGATTTTTTATGTAAATTATCCAAAAGGGTATTTTTCATAACATAAAAA
GAATACTAATTGGGGCTTTAAGTTGGTAGAAATGATCAAGCAGTACTCCTCACGATTCCGATCCAGAGTA
TGCTCCTATCCACAGATTTAAAATAAAATGATTATCAGGAACGAAATAATCCTTTTTTTTTTAACTCCCT
TTTTAAGAAAGAAGAAGAGGAACGAAAAATAAGATCTTTTTATTCTTTCATATATTCATAGAGATAGTGT
GTCATGATTCATGAAATAATGTAATGTATAATTTTTTTTCGTAATCCAAAAGGATGGGTTGAAATATCTA
TTGATATTTCTACAAGGAGTATTTTATTGAAGGATTAAGTTATTACTCACAATAAAGAAAAATTCAAATT
ATTAAAGGGCGAGATCAATTCAGAAGTGCTTTTTAGTTATTATTATAGCATCTAGCAGACAGAATTCCAT
TGGTTTAATTCGGGATCTTCCAATAGGTTTTTACTTTCTTATATATATATTTATATTACAACCATATCAA
GAGAAATAATATTGGCTTGGTCCTTTAAAATTTATTTATGGCCCCCGAGGAGCCGTATGAGGTGAAAATC
TCATGTACGGTTTTGTAATAGCGATGGGAACAGTGATGTTATCACCGACTATGATTATCTAACAGTTCAA
GTACAGTTGATATAGTTGAGGCCCAATCAAAATATGGTTTTTGGGGATGGAATTTGTGGCGTCAACCTAT
AGGATTTTTTGTTTTTCTAATTTCTTCCCTAGCAGAATGTGAGAGATTACCTTTTGATTTACCAGAAGCA
GAAGAAGAATTAGTAGCAGGTTATCAAACCGAATATTCTGGCATCAAATTCGGTTTATTTTACGTTGCTT
CCTATCTAAATCTATTAGTTTCTTCGTTATTTGTAACAGTTCTTTACTTGGGTGGTTGGAATATCTCTAT
TCCGTACATATTTGTTCCTGAGCTATTTGAAATAAATAAAGTAGGTAGAGTTTTTGGAACGACAATTGGT
ATTTTTATTACATTAGCTAAAACTTATTTGTTTTTGTTCATTTCTATCGCAACAAGATGGACTTTACCTA
GGCTAAGAATGGACCAATTATTAAATCTTGGATGGAAATTTCTTTTACCCCTTTCTCTCGGTAATCTATT
ATTAACAACTTCTTCCCAACTCCTTTCACTGTAAAGGAAAAAGGAATACGATATTCTATATTTACGACTT
CTCTCAAACAAGAGAAAGAAACAAACAACAAATTATTTATAGATCTTTACGATATGTTCCCTATGGTAAC
TGGGTTCATGACTTATGGTCAACAAACAGTACAAGCTGCAAGGTACATTGGTCAAGGGTTCATGATTACC
TTATCCCACGCAAACCGTTTACCTGTAACTATTCAATATCCTTATGAAAAATTAATTACATCGGAACGTT
TCCGCGGCCGAATTCATTTTGAATTTGATAAATGCATTGCTTGTGAAGTATGTGTTCGTGTATGTCCTAT
AGATCTCCCCGTTGTTGATTGGAAATTGGAAACTGGTATTCGAAAGAAACGATTACTTAATTACAGTATT
GATTTCGGAATTTGTATATTTTGTGGTAACTGCGTTGAGTATTGTCCAACAAATTGTTTATCAATGACTG
AAGAATATGAACTTTCGACCTATGATCGTCACGAATTAAATTATAATCAAATTGCTTTGGGTCGTTTACC
AATGTCAGTAATTGACGATTATACAATTCGAACAATTTGGAATTCGCCTCCAAAATAAAAAACGTAAAAA
CTCTTTTCTTTGATTAAAGAGTAATTTCCAATTATCAAGGTTCAATTTGATCTAATCTAAAGGAATGAGT
TCTTTTTTTTTCTTCTTGGTCAATAACTATAAATTATGACCAACTGTTAATTGGTTGGTGAGAAGGTCGA
CTATATTTATTTATATACATATATAAATAATATAGTTTCGAACTAAACGACCCTTTTCTTTCGAGTGAAA
AAGGATATTGGTCCATCAATTCTACCTACATCAATTTTCATTTAAACCCAGTCGATTAGAATTTAATATT
TCAATTAGGAGCATATAGGATATTCTAAAAAATTTCCTGGTCGGGTCAATAAAATCATGAAAAAGATTTC
GATTTATTTATCTTAAAAAAAAAAATGGATTTGCCTGGACCAATACATGATTTTCTTTTAGTTTTTCTGG
GATCAGGTCTTATAGTAGGAGCTCTAGGAGTGGTGTTATTTACTAATCCAATTTTTTCTGCCTTTTCGTT
GGGATTGGTTCTTGTTTGCATATCCTTATTTTATATTCCATCAAACTCCCATTTTGTAGCGGCTGCACAG
CTCCTTATTTACGTGGGAGCTATAAATGTTTTAATCATATTTGCTGTAATGTTCATGAATGGTTCAGAAT
ATTACAAAGATTTGAACCTTTGGACTGTTGGTGATGGGATTACTTCGTTGGTTTGTACAAGTATTTTTGT
TTCACTAATTAGTACTATTCTAGATACGTCTTGGTACGGGATTATTTGGACGACAAAATCAAATCAGATT
ATAGAGCAAGATTTGATAAGTAATAGTCAACAAATTGGAATTCATTTATCAACCGATTTTTTTCTTCCAT
TTGAACTGATTTCGATAATACTTTTAGTTGCTTTGATAGGTGCAATTGCTGTTGCTCGGCAATGAGAAAT
CTTTATAATCGTTAACAGCAATCAAAATTCAACCCTGTTCTGTGTTATCAAATTCATTTATCTTCAATTC
TATTTAAAGACTATAAAATCAAAAAAATTTATTTTTTATCTATTACCAAATACCATTCTCTTGCTTTGTA
CTTATTATAGTAAATCGACTCGGTTGAATTGTTGTTCATATTGAAATGAATCAAAATTAAGAAGGAGCTG
GTCAATGATACTCGAACATGTACTTGTTTTGAGTGCCTATTTATTTTCTATCGGTATCTATGGATTGATC
ACGAGCCGAAATATGGTTAGGGCCCTTATGTGTCTTGAACTTATACTGAATGCAGTTAATATAAATTTCG
TAACATTTTCGGATTTTTTTGATAGTCGACAATTAAAAGGAGATATTTTCTCAATTTTTGTTATAGCTAT
TGCAGCCGCCGAAGCCGCTATTGGGTTAGCTATTGTTTCGGCAATTTATCGTAACAGAAAATCAACTCGT
ATCAATCAATCGAATTTATTGAATAAATAAAATGAATAAATTAAGTAATATCAATTATAGAAATTAGAAT
ATTCATCAATTTTAATTATCATCAACTTCAATTAGTATGAATTTCAATCAGCATGTATGATACGCAGATT
TGAGAAAAAAGTTAAAAATCAAAGTATCTTGGCCCAATCTCATGAGTCGATCCAGAATTAGATTGATTGG
ATAAATTCTGGTAAAATCATTGATTCATCTGGTGTCTAAATATACGATTCATTTATAAGTTTACTAGATC
GAAAATTTATGGCATTCAAAAAGTTATAGATCCAATGTCACATTCAGTAAAGATTTATGATACCTGTATA
GGATGTACTCAATGTGTCCGAGCCTGCCCAACAGATGTATTAGAAATGATACCTTGGGATGGATGTAAAG
CTAAGCAAATTGCTTCTGCTCCAAGAACAGAAGACTGTGTCGGTTGTAAGAGATGTGAATCCGCCTGCCC
AACGGATTTTTTGAGCGTTCGGGTTTATTTATGGCATGAAACAACTCGAAGCATGGGTCTAGCTTATTAA
TACGTTCCAGAATAAACCACTTAAATACATTTTGAATACAGTTGATTTTTTTTTACCGACAAAAACCCGT
GCTCAAAAAAAATAATAATATTATTCTATTTTCTATTTTTGAGCACGGGTTTATTTGTCCAAGCGTATCT
TGTCTTTACCACGAATTATTTTCCTTGGTTAACAATAATTGTAGTTTTGCCGATATTGGCAGGTTCTTTT
ATTTTCTTTCTCCCTCATAGAGGAAATAAAGTAATTAGGTGGTATACGATATGTATATGTATCTTAGAGC
TTCTTTTAACAACCTATACATTCTGTTCTCATTTCCAATTGGACGATCCATTAACCCAATTAGCAGAGGA
TTATAAATGGATCAATTTTTTTGATTTTTATTGGAGATTGGGAATAGATGGACTTTCTATAGGACCTATT
TTACTGACGGGATTTATTACCACTTTAGCGACTTTAGCGGCTCGGCCAATTACTCGAGATTCCCGATTAT
TCCATTTTCTGATGTTAGCAATGTACAGCGGTCAAATAGGATTATTTTCTTCTCGAGACCTTTTACTTTT
TTTCATCATGTGGGAGTTAGAATTAATTCCCGTTTATCTACTTCTATCGATGTGGGGGGGAAAGAAACGT
CTCTATTCAGCTACAAAGTTCATTTTGTACACTGCGGGAGGGTCCATTTTTCTATTAATAGGAGTTTTGG
GTATTGGTTTATATGGTTCTAATGAACCAACATTAAATTATGAAACATTAGCTAATCAATCGTATCCTGC
GGCACTGGAAATAATTTTCTATATTGGATTTCTTATTGCTTTTGCTGTCAAATCACCGATTATACCCTTA
CATACATGGTTACCAGACACCCACGGGGAGGCACATTATAGTACTTGTATGCTTCTAGCTGGAATTTTAT
TAAAAATGGGAGCCTACGGGTTGGTTCGGATCAATATGGAATTTTTACCCCACGCCCATTCCCTATTTTC
TCCCTGGTTGATTACAATAGGCGCAATACAAATAATCTATGCAGCTTCAACATCTCCGGGTCAACGTAAT
TTAAAAAAAAGAATAGCCTATTCCTCTATATCTCATATGGGTTTCATAATTATTGGAATTGGCTCTATAA
CCGATACGGGACTCAATGGAGCCATTTTACAAATAATCTCTCATGGATTTATTGGCGCTGCTCTTTTTTT
CTTGGCAGGAACGAGTTATGATAGAATACGTCTTCTTTATCTCGACGAAATGGGTGGAATGGCTATCCCC
CTTCCAAAAATATTTACGATGTTCAGTATCTTATCGATGGCTTCCCTTGCATTACCGGGCATGAGCGGTT
TTGTTGCAGAATTATTAGTCTTTTTTGGAATAATTACCAGTCAAAAATATCTTTTAATGCCCAAAATACT
AGTTACTTTTTTAATGGCAATTGGAATGATATTAACGCCTATTTATTTATTATCCATGATACGCCAAATG
TTCTATGGATACAAGCTATTTAATGTTCCAAACTCTTATTTTTTTGATTCTGGACCGCGAGAGTTATTTG
TTTCGATCTCTATCCTTCTCCCAATAATAGGTATCGGTATTTATCCGGATTTCGTTCTTTCATTATCAGT
TGACAAGGTGGAAGCTATTATATCTAATTTTTTTTATCGATAGTTTTCAGGAAAAAAGAACAAATCAAAA
AGCAATCCTATTAGTTTGGATATTGTTCGTTGTACAATTCCAATTCATTTTCTCTTAACTTAAAACTTAA
GAGAAAATGAATTGTAACCAGATGGATTTGGCCTTTGTGAGAACCATTTGAATCAAGTAGTGTAATGATT
CAAATGGTTCTCGACAGTTTATTTCTTATCTTATATTTTTACTTAATATATATACCTATATTTATATATT
CTATCTTTGTATTCGTCAGGATCTTTTTCATTTAATTAGATGCTAATGTAAATTAAATGAACCATAACTA
TGTAACCCTATTCCTAATAAATTGACTCCAAAATAGCATATCCAAATGATAAGAAAGCCCATAGAAGCCA
CAATTGCGGAATTTACACTTTCAAAATTTGGAGTTGTTCGAGTATGTAAATAAATCGCAAATATGGTCCA
AGTAATAAATGCCCAAGTTTCTTTTGGGTCCCAATTCCAATAGGATCCCCATGCCTCATTAGCCCATACT
GCTCCCGAAAGAATACCTATGGTTAAAAAGATAAACCCTAAACTAATAATACGATAACTCCAATGATCTA
ATTGTTGAATCAGTTGAGCCTTGTAATAATTTCTAAAAGAAAAAAAAGAAATGCTTAGTAAAACATTGTT
TCTTTCATTCATGTATTGGGTCTCTCCAAAGAAAAATGACTCATTTAAAAAATTCTTGTTTTTACTAAAA
ATCCTTAGAACTTTTCGAAATGTAATGACTAAGAGAGCTACTGATAATAATGATCCACATAAAAGAGCTG
CATAGCCCAATACCATCATACTTACGTGCATCATTAACCAATGGGATTGGAGAGCAGGTACTAATATTTC
TGATTGATGCATTTTAGTTAACAGACCTGAAGTAACAAAGCCTTGGGTAAAAATAGTAGTTGGCGCGGTT
ATCGCGCTTAAATAATTGTTATGTTTTTTAACATATGGAACCATATGAATAATGGAGAAACTCCATGAAA
GAAAAATTAATGATTCATATAAATTACTTAATGGTAAATGGCCCGAATAAATCCAACGAGTGACTAATAA
TCCTGTTATACAGAAAAAGGTAGCTATCATCCCTTTTTCTGACGAATTATATAGTCCTATGATTTCATCG
ACTGATAAGCTTATCAAAAAAATTGTAATTACAATTGAAACGATCGAAAAGGATATATGAGTTAATATAT
GTTCTAAAGTAGAAAATATCATAATAAAAAAAATTATGGGGGGGGGTACAAAATTATACGGAATTGAAAT
TAAGAATTGAATTCATTATAGGACTTATTATATCTCTTGTATAAGATGCCATGCCGCCACTCGGACTCGA
ACCGAGATGCTCTAGCACTGCTTCCTAAGAGCAGCGTGTCTACCGATTTCACCATAGCGGCGTAGGGTAT
TTCGAATAATAATAATCTATTTTTAGTTAATCGTCGAGCTTGAAGGAGTCAATTCAATCGTTTTTTTAAT
TCAAATTAATGAGATAAAATCATTTCGTTTCAATATTCAATATAAATATATAAATATGCATTGAAAGATT
CCAATAAAAATATTTATTATCCTTTTATTGTATTGATAATAAGATGTTTTATTTTTCAGAGGACATTTTC
GTAGTTTATACTCTATAAAAATGGAAATCTTGTAACTAAATCATTAGGACTTCGACCCAAGCATATAACT
TCAAAAAAGTTCTTTCGTATTTTCATTTTTGAATATTTTGAAAAAGAAATTTATCATTTATTTTATAAAT
CTTATAAATCTAAACTAAAAAATGCATTTGTTCAATGAACATAAAAATGCTTTTTGTGGATCATAGTACA
TAGTGTGACATCCAAGGAATTATGTAAATATTTGTAGAACTTTGTATTAACCGGTAGGTTCTTGTTGGTC
CTGTATCAATTTAGATTTTTCCTAAAGATCTTATATCCTCTTTTATGTAGAAAATAATAAAACTTATTTC
TTATTGTGACAAGTGAACCGATGGGGAAAATAAGAATCCCCATTCGGAAATGAGAAAATATATTAAAAAG
GGGGGTACCTTTTTTCAGATTTAGATTATTTAATCTAGCGTTTGATTATTTATTTGTCGTACAAAAAAAC
TTTTTGAATTCCCGGTTGAAAGAGATTTCGCTAACGAAAAAGCCTTCAACGCTGCCCAATATGCCTTTTT
TTTCCAAATTTTTTTACGAATACGTTTTTTTGATATAGAAGTACGTTTTTTTGGAACTGCCATTAAAAAT
AAAATAAAAAGTTATTCATTTCTATAGTTGGATGTGAAAGACATCTATTATTCAAACAATTCCAATTTAT
CTTTCTTTTTCCAGATATTGTATAGAATAAAAAAGAAATTTGAATGAAACTAGTAGTTAATCAAAAAGGG
ATACATGATTTTATAAAATTATATTTAGTAATTTTCCTTTTTCTTTTAAGTCTATTTATTATGTTATGAA
AAGAAAAATTTCGAATATCATATTCTTTCCTACAACGAGTCTTCCAGTTCAATAAAAGATAATCGCGGAG
TTCCCTAATGAATTTTATCAATAAACGAACGAAAAAAAGTTTTTTAGAGTCAAGCAAGTTATGAGCCATC
TTATTAGTACTATTATTTTAGTCATATCAAAATAAAGTAATGTATTAAGTAGTCCATTTTGGTCTAATTC
TTTTTCTTTGCTCTATAGATATAAATTATCGTAATACGTAATATTAATTGAAATTAGATTGTATCTTCCT
AAAAATCTTACTTAAAATATTAATAATAATAATAAATTGATAATCGTAACTTGGTTCTATTCATATCATT
TGACCAATTTGAACTTCTTGATTTGAATATTTGAAGTATTGAAAAAAAAAGATTGAGAAAAATTAAGAAT
AGAATTTTTTTTTTAATTTTCCATATCTTTATTTTTTATTGAACCTAAAAAAGTGATAAGAGCTGCTGAA
TCAGAAACAATTAATTAAGAATAAAACAATAAAAAAGGGTTTTTTATTATGGAATATACATATCAATATT
CATGGATTATACCTTTCATTCCACTACCAGCTCCTATGTTAATAGGAGTAGGACTTATACTTTTTCCAAC
GGCAACAAAAAATCTTCGTCGTATGTGGGCTTTTCCTAGTATTTTACTGTTAAGCATAGTTATGATTCTT
TCAGTCTATCTATCTATTCAGCAAATAAATAGAACTTCTATCTATCAATATGTATGGTCTTGGACCATTA
ATAATGATTTTTCTTTAGAATTCGGTTACTTAATCGATCCACTTACTTCTATTATGTTAATATTAATTAC
TACCGTTGGAATTTTTGTTCTTTTTTATAGTGATAATTATATGTCTCATGATCAAGGATATTTGAGATTT
TTTGCTTATCTGAGTTTTTTCAATACTTCAATGTTGGGATTAGTTACTAGTTCTAATTTGATACAAATTT
ATATTTTTTGGGAATTAGTTGGAATGTGTTCTTACCTATTAATAGGTTTTTGGTTCACGCGACCTATTGC
GGCAACTGCTTGTCAAAAAGCGTTTGTAACTAATCGTGTAGGGGATTTTGGTTTATTATTAGGAATTTTA
GGCCTTTATTGGATAACGGGTAGTTTTGAATTTCGGGATTTGTTCGAAATATTCAATAACTTGATTTATA
ATAGTGAAGTTAATTTTCTATTTGTTACTTTGTGTTCCTTTCTTTTATTTGCTGGTGCAGTTGCTAAATC
GGCACAATTCCCTCTTCATGTATGGTTACCTGATGCCATGGAAGGACCTACTCCTATTTCGGCTCTTATC
CACGCTGCTACTATGGTAGCGGCGGGAATTTTTCTTGTAGCTCGACTTCTTCCTCTTTTTATAATCATAC
CTTACATAATGAATTTCATATCTTTGATAGGTATAATAACAGTATTATTAGGAGCTACTTTAGCTCTGGC
TCAAAAAGATATTAAAAGAAGTTTAGCTTATTCGACAATGTCTCAACTAGGTTATATGATGTTAGCTCTA
GGTATGGGTTCTTATCGAGCCGCTTTATTTCATTTGATTACTCATGCTTATTCCAAAGCATTGCTGTTTT
TAGGATCTGGATCTATCATTCATTCCATGGAATCTATTGTTGGATATTCTCCAGATAAAAGTCAGAATAT
GGTTCTTATGGGAGGTTTAAAAAAGCATGTCCCAATTACAAAAACCGCTTTTTTAGTGGGTACACTTTCT
CTTTGTGGTATTCCACCCCTTGCTTGTTTTTGGTCCAAAGATGAGATTCTTAATGATAGTTGGTTGTATT
CGCCGATTTTTGCAATACTAGCTTGTTCCACAGCAGGATTAACCGCATTTTATATGTTTCGGGTCTATTT
ACTTACTTTTGAGGGACATTTAAACGTTCAGTTTCAAAATTATAGTGGTCAAAAAAGTAGCTCTTTCTAT
TCAATATCCCTATGGGGAAAAGAAATACCAAAAACCAGTAAAAAAAAAATTCCTTTATTAACTTTATTGG
CAATGGATAATAATGAAAGGGCTTCTTTTTTTTGGAATAAGACATATCAAATTGATGTTAATGTAAAAAA
CATTATAAGCCCTTTTCTTACTACTATGAATTTTCGCACTAAAAACACTTTTTCTTATCCCCATGAATCG
GACAATACTATGATATTTACGATCTTTCTATTAGTCCTATTTACTTTGTTTGTTGGAGCCATAGGAATTC
CGTTTAATCAAGACGGAAGTGATTTAGATATATTATCTAAATTGTTAAATCCGTCTATAAATCTTTTACA
TCAAAATTCAAATAATTCTGTGAATTGGGAGGAATTTGTGATAAATGCAAGTTTTTCCCTTAGTATAGCT
TTTGGGGGAATATTTTTAGCGACTTTTTTATATAAGCCTATTTATTCATCCTTACAAAATTTAAACTTAC
TTAATTCAGTTGTTAAAAGAACTCCTAATAGAGTTCTGCGGGACAAAATAATAAATGTGATATATGATTG
GTCATATAATCGTGGTTATATAGATGCTTTGTATAATAAATCTTTAACTGAGGGGATAAGAGGATTGGCG
GAACTAACTCATTTTTTTGATAGACGAGTAATTGATGGAATTCCAAATGGGTTCGGTTTTGCGAGTTTCT
TTTTAGGAGAAGGTATCAAATATGTAGGGGGCGGGCGCATCTCTTCTTATCTCTTATTGTATTTAGTTAT
TATATTAAGTTTTTT
