# Supplementary material for: The mitochondrial and chloroplast genomes of Lagerstroemia suprareticulata revealed a convergent genome morphology in genetic material evolution
Source: Front Plant Sci. 2026 Feb 25;17:1746941. doi: 10.3389/fpls.2026.1746941 (PMC12975750; doi:10.3389/fpls.2026.1746941)
Supplement: Supplementary file 1 [file DataSheet1.zip › mt&cp_sequence/mt-cirpath_sequence.fasta]

>wmzw-mito-(circular)
TGTTCTCGCTGGACAAAGCCGGTGGTTAGGCAAAGGCCCCATTGTTCGTGGTGGTGCAATGAATCCTGTG
GATCATCCTCATAGAGGAGGTGAGGGGGAGAATTGGGGGGTTGGGGTTCGGGTCGGGTGAACCGACCCCG
GATGTAGTCTGTCGCGTGACGAACCGGGTTACCAAACTCACGAGTCGAATAAAAGGGAGTTCGCTGAATT
CAAGAGGTGTTGGTTCGAATCCAACTCGTGAGAAGAAATCCAGACGTTGGTCAGAAAGATGTGTTAAGTG
GCAGAATCAGTGCATGAGAACAGAAGGGAGAGGGCTCAAGCTTTACAAACCATTCTACTTCTACCATTGG
GATCCATTAACCTGCCAACTCGGGAGAGTCCACCGAAGCGCATGTGTTAACCATATAGCAGATAAATCAA
TAGAATCAGAAGTAGATGGACCAGAATCGGATGTCTGAGTTCCAGAAGAGGTAAACTTCTTTTCTTTCCG
AGAATCGGATGTGGGAGAATATCTCATTCTAAGGCAAGAGCTCTATCTTATTTATGTAATATGTCAGGTC
AGAGTTCATTCTTTGACTCCTAGTATGAGTGTGCCAAGGCAGGAAAACAAGGAAGGCAGTCTAGTAACTT
CACAACCACATTTTTGACCTGGTCGGTTTTCGCAATGAGATCGATGGTTGTCTCCCCCTTGTTCCAGAAT
AACCATATGCCGCCAGAGAAGCCCACTGGATCTACACGTTCAAGACCTGAGTATGGGATTTCTCTAAATA
GTTCTTCTGCTCTGACTCCACCAAGACCTGTCTCAGTAAGGAGAAGTATGCCAGGTTTGTGTTGGCGGAG
GAGTTGACGTAAATGCATTTGAGTATCGGGGTGCGCTGCGCCCCGCACCTTCCACATCTTTATCTTCATT
TTATTGGGAGTGAGGAAGCGAGAAAAGGGAAAGCTAGCTAGCGCGTGTAGGCTTTCGAGCCTACGCTTGC
TTGTTGGAGCGTTGTTGATGGATCCACTCTGGGGTCAATGGCTCCCAGATTTCCCTGGTTCGTGGATACA
AGCTCGCTGCATAGTTTTGGAATGTCTTCTCCAAGTTCTCTTCCATTTTTACGTAGAGCCGGGACTCTAT
CACTTCGTACCCTGGTTGGATTGAGCTTTGTTTTCTGATTCTCGCAGCATGTAGGTTAACTGATAGTCGT
GAAGACTGCTTGTTTCCATCTTTGGTATTCTGCAAGCGAGAAAACGGAAAGCGCTAACGCGCGTGTAGGC
GCCTGCGCTTGCTCCTCTTTTTTCATTTTTGAAGTCAGTGTCAGAAAAAAGGGCTGGAGTCATAAGAGTT
GGAGATCCAGTACCAGTTGCAGTTTGCTTCTATGCAGTTGAAGTTGACGTTGGAGTTGCCCTTGCCTCGG
CTTTCCTTGGTATACCGGAAAGTGCTAGTTCCCTTTTAGCGGTTGAAGTTTGAGGCCTAGACTCAGACTA
TTCAGTTGTGGCATATAGTCCCGGCATGCAAGCCAATTTCAGTGCCAGTTAGTCATGAAAGTTGTAAAGC
TGCTTCTCGGTCAAAAGCGAGTTGTAAATCCAGAAAGTTATTAAGCGGTCTATAGCAGGGCTTAACCTCA
GATTGATAGCGAGACTGAAAAGAAAGTGTCCGTCGCCTTTGAGCCCTTTCCTCCTTTGGGAGTGCTGCCC
TTAGAGAAGTCCGTTCTATCATCAGCTCGAGTTGCCTGAAAGCCAGAGCCTTTGTCAGGGGGAGTGGAAG
TTTCTGCCTTCCGGGTTTTCCCTATTCAATCTTCTTTCTTCTTACTATTGAGTTCATCTTTTGAAGATAT
TAGTAAAGTCATACAAAAGACGACTAGAAAAGGAAAGGTTCCCTGACATTCGATCCAGCCGAGAGAGACG
CCCATATGAAAGAAGACTCTACGAGGTTGCTTTTTTGGAAGACCTATAAGACGCTTATGGAGGATTTTAT
AGAATAGGCTGTTTTCTTACCTTGCTTTCTGGACCCCCTTATAGTATGAATTCTTATCAAAAGGAGAAGT
CGGAAATGAACCCTACAAGGCTACCGGATTCCCACTTTTTTCTACCTTTCTTTAAGACTTTACTTGAAAC
TTCTTCTTCCTTCACATCGGGCAAAAAAATCTCTTCAGTGAAGTCCAATCCGAAGACTACGTTCCTTAGC
TTCCCTAAAAGCTGAAAAAGGGCCTCCGGTTTTGTAGGCTCCTCATTCTCCGATTCCGTCCGTCAACGCG
AACTGCTGATCTTATCTTGTCCCATTTCTTTGCACCTGCCTTCAAACAAAGATCTGCAAATCTCGTAGAT
CAGTAAGGTCTTGTCAGAGCCTATCTTCAAATCAAATCACGTAGAGAGGAGTCCCAGGATCAGGCTAGTA
TGGCTTGCCTATGGAAATTCAATCTAAAAGCATCAAGCGAGAAAACTACAAGCTAGCTAGCGCGTGTAGG
CTTTCGAGCCGTAGCTTGCTCCTCTCTCTGCTTTCGAGCCTGCGCTTGCTCCTCCTCGTCGACAGCCAGC
AGCAACTAGAGCATCCCGTCTGAAGGCCGAGGGCAGGAAAGCAAGGCAAGTCTGAAGGCAGAAGCTTGTT
GAGATAGGGGAGAAAGGGTATTAGCTCTTGCTGTTATTAGTGCCCTTTGCTGGTGTTCCCCTTTAGGAGG
AAGCGAGAAAGCGGAAAGCTAGCTAGCGCGTGTAGGCGCCGTAGCTTGCTTGGATGCAATAGTGTTTAAC
ATCTTTTATTTAGCTAAGCAAAGAGTTTGGAATTGTCCAACGAGAAAAGACCTACACATAGAAAGAAAAT
AATAAAATAGTTGGGGCATCCCTTTCTGGGGACGATAGCACACTTGATGTTTCAAGAGTCTCAGTCGAAG
TCCTTCTCCCTATAACCCGCCGGGTAAATAATATGTCAGCAGGAGTTGGAATTTCTCAGGTGCCAGTTTC
AGCTTAGGTGTAGTCTTCTGAAGTCCCTTGTGTCTAACCCCCTTTTAAAGCCATACATAGTTTGCTTGCT
TGTCTCAACTTGATCTTATCGAGTTAGTTCTGCACCACCACAGGGCCCAAACCATACCTTGAGGTGAGAG
AGGGAGAGAGGAGGTTCTCCTAACAATGGACCAAGTCTCAACGAGTTCTTTCTTTTAGTGAAGGGACCAA
GCGAGAAAAGGGAAAGCGCTAACGCGCGTGTAGGCGCCTACGCTTGCTGGGTCGGTAGTTAGCTGCGCAG
CAACCAATCCACCTAACGGGAATCAATCCCAGATAAAGTCCATGTGGCCTCGTGATTAGACGAAGAGATT
ACTCCATCATGCGCACCAAGCGAGAAAAGGGAAAGCGCTAACGCGCGTGTAGGCGCCTACGCTTGCTCCA
TCTTCTATATACGCAACCTCTGAGATAGAAGTCAGATCCATGTCACACTAGGAATCAGCCGGCACTAACT
GGAGAAAGGAGCGTATGACTGCCAGCCACACTAGAACCAGTCGCCAAGAAAGGGAGAGAAGAAGTAAACT
TCCCTGACCAAGACCAAGGCGGCGGGAGTCAGCCTGGAATCCATTTCGTTAATTTGCCATTTCTCTTGTA
TAGTCTTGATGACGCTCATCTGGAATCTTTCCTGTTGCAGTTGCAGTAGCAGTACGATTGAAGTATGAGT
TTAGCAATTTCAGTCTTTCAGTAGTTAAACACGATTGAAGTATTCAATCTATCCCCTTCGTTCTGGAGTT
CAGGACTTCTTTTGTATGGTCTCTTTTCCTTAAACTTCAGCCCTCTTTAAGCTCTCTTCTAGGGAAGCTT
GGTCTAGTAACAAGTCTCGATAAGCTGTCGCAATCAGGCAATTCGAAAAAAGAGATATCTCATCGATCTG
TCTTTCAATACTTCCTATCTTCCTGCTGGGGAATCAGTATCTGTTGCAATCGCTCATTTGTTCTGTTCTG
TCGCAACTCTCGCATCTCGAAAGAAATGTTTTCATAAAAGATCTCTCCTCAGAAAGAGTCTTCTGCCCCC
TCGGGATTTTGGGCTTACTTTTAGGCATAGCATTAGAAGATCTTGACTATTGTTGAAAGACAGACTGACT
GTTTGCACGAGATGAGTTCAACCGAGGTTGAAAGCAGAGGAGGAGTTTTCAGTCAAGCTCAAAGAGTCCT
TGCTATTAGTGCTTTCTACTCGATCTACTTTCTCTCAGAATGTTGAGTTCCTTCAAAGACCACCATCAAG
GGAAACTCCAAAGAGAAGCGGCAGGTCACAGGGGCCTTTGATTAGTAGTGGTTCCTGGGGCAAGGGTACC
GCTGAGACATAGGAGCAGTGACTATTACATAGCCTCGATCGACCGACCTTCTTGTTCTGGTACCACCGCC
CATCCCTTTCTTTATTGCTTGCTCGGCTAGCTTGGCACATAGGGTTAGTTAGTTATTATATACCCGACCC
CCCTTATTTATTTGCTTCGGATTGAATGTTGAGGGAGCGAGAAAACGGAAAGCGCGCGAGCGCGCTCCTT
CGAGCCTACGCTTGCTCGTCTTTCCTCTCCTAAACATAAGGGGATTAAAAAAAGGGTCTACTAAGAAGAG
GCAACCCCCTACAGAATAAGTAAGCCCGACCGGCGAACTGTTCGTCTGTTTGACACCGAGGATCCCTTTC
TATATCGTTAGAATGAGTCAAGGAAATCCTCTGTTATCAAATCGTCTGTGCTCACGAATCGATTGTAGAA
GCTCAATGAGAATTATCGTAGTGTAGTTACAGTCAACACAGTCGCTGTAACGTGAGCAGTGCTTTGTCCT
TTATTTATATCGTCATAGGCGGCAACTGCGCTGAATGAGAAAGAAAGTCCCATGTCTTTATTTAACAATT
CCCTTTAACAATTAGGATTCGTAAGAATACCATATAGTTAGTCCTTATGCTAGATCTGGACTTGACTCTC
TTAAGCATGCTATGAGCCTTAAAGGCCTCTATCAATTCTCTTGTAGCCTTACTTTGACTGGTTAACTTCT
TCAGTCAATCAATGCGGCTCATCATTAAAGACTTGCTTGGCTTACTCCTAAGAAAAGCAAGCCAGTATCC
TCATCTCAATAAGACAAGCAACAACTCCGCACCTATCTTCTTTCTATCTGACTCTTTCCCTTGCTCTATT
ACCGATACCGAAGGGAGATTCGGACTCCTCCTATCCCTATTAATTAAAGGCAGTGGCTCATTCACTCAAA
CCTAATCGAGGGACGGGGGCTGACTCACTTGACTTCTATATCTATTCCTATTTCCTCCTGCGTAACAAAC
ATTAGATCAACCATAACAAGCCGTAGGGAAAAAACGACCCATAACGTAAGGCCAGCCCCCCCTACATAGA
GGAATCCAGCTCTAATGAGATGACTTTCCCCTTGTTAGGTTGCATGAATCGCTTGAATTAGTTGAAGGAA
AGGAGGTTACCTGGGACTGGAAGTGAAGCAATTGGCCAGGTATTTACGGGCCTCTTGGGTACAGGTTGAA
GGAAAGCTGATGGTTATTCACCTACATTCATGGGTTCAGGATGCCTATTAGATACGTCATAACAAGTGGG
TCTCCCAGCTATCAAAGGATAGCTTTGGAAGGAAGAGAATAGACTGCATTGGGAATGGTGATGCCGGAAG
ATATGGACTCGGAGAAGTGGGCTCACCAGCATAGGAAAGCTTATCTGATTAGTTGAGAGCTTGGTGGAGG
TTCCTTCGCTGTTGATGGCTCTTCGTTGGATCCATTAGGTGGGCCTTTAGATAGGTTATTTCATTCGATC
GAGAACCCACTGGTGCATCAGATTCCTTCTTTGGTAGCTATTTCCAATTCCAAGCCGAGAGATAGAGAGA
AAGATGGTTCTGTTCGAGGTTGCTTAGCAGTGCTGGCTGGATATTGGGAAGAGGAGATAGGTTGGTGGAT
GGGAGAGCAATAGAGGAATTTGATTCATAGTTTCCACTACTAGAGCCCGCCCGGGTCTTTGTCCCGCTTA
ATGGTTTGAATAATCTAGTCGCCTTCGACTGCTTCTCTTGCCTCATTAGATCCACTCGATGCTAGATCAC
TTAGATCCGAGTACAGGAGCGAGGTTATTCCGCCAGCACTGGAACTTGAAAGAGCAGAAGAGGCTGGAGG
TTCATTGGCAGCAGGAGAGGAAGAAGTTAAGGTACCACCAGAAGCAGAAGCCAGAGAGAAAGCAGCAAAG
CCAGAAAGAGCCAAGCTAGCCCACAGCACTACTACTACCAAAGCCAGCCATCAGTAACATGCCTTCCCGT
CATCCACCACTACCTTCATCACCAGCACAGACGTTCATAGGTAGCTTAGCTAGTCGGTTCAGTAGCAGTC
GCAGGATAAGTTGAGTCGGTTGATGCAGTAGCAGTATATCCAGCAGAAGTTGTTGATTCTGTTGACCAGG
AGCGGAAATCGACAAAAGGGTATGCTTTTATCTTCAATCAGGGCCCGGAGCAGTAAGAAGGAAAATGTTG
TAGCATTGTCTCCACCATGGAGACTGAATACATAAAATCTTCAGCATCGGGATAGGAAGCTCTTTGGTTT
AGGAGGTTTTTGCAGCGTCTAGGTATTCTCACTCATTCCTCAGACCAGACCCCGTGAAAATTTATTGTGA
CAGTCTGGCTTCATTGGTTTATGCCAATGCCAAAAAAGTCTCATGGTAGAACCAACCATATTCAAGTGAG
GTGGTGTAATTTTTATTAATGTATAACAATAAGCAAGCTTCATGCCATTGAAGACTGGTCCCGAAAGGGA
TTAGGAAAGGAACTAGGATGTGGAACATTCGACTTGAATCCGCTTATTTCCCTTGGTTCACGCTCTACGT
ATGTTATTCTTTCAAGCCCTCTTTATTCTGTACGAATTGCTTGCTTCCTTCCGTGAGATCGATTCAAAAG
AAATGAATTCAATAATCTTAATGGCATAGACCCTTCTTTCCCCAACTTTCAGCTTCCTTTCGTCGGGGGT
TTGCTCCCAGCACCTTAGAGGGGAGTCCTCTTCGTTTTTCTCTGATCGTGGTTTTTAGGTTATGCACTTG
GCTTTCTAATCAGGTTGGGCTCTGATTTAACTGTCTTAAGAAGCGGAGTTAAGGCACGTCTTACCTTATA
GTCCAAATTTGGCTTAATGACCTTTTAGCTTTGGGCTAATTCCTATCCGTTTTGGTAAGCATTTCTCAAA
ATCAGGTGTTGGTGTGCCTTCGGAGCAAGCTCCTGCGGTCTCGCCTTAATTTCATAACTTTCGTTACTCG
CGAGCTACTAGTATATCTATGGTCAGTCTTTATTTCATTCCTTCCAAAAGGACAGGAAAGGCATCATCGA
GGAAAGAAAGGAGCAAAGGTTGGCCCGGGAGGAAGCCTTAGGATAAATCCATCAAGATACCATATCTCAG
CCTTACCTTGCCCTGCTTGTGTAATCCAGCCTTCACTTGTCCACTCCTCACGAAGAAGATCCTTCTTCTT
CCCTTTTTTCTCAAAGTCAATAAAGGCTAAATCCTTCATAACCCTACTTTATTACTCACGGGGCTGTAAT
TGCGTAAATAAGCAAGTAGCATTTAGAACATAATCAATAGCAGATAATAAACAAAAATGGAGTAGCTTGC
GGGCTGGTCGATCAGCCAGTTGGAGTCAACTTCCCCTTCTCTTTCTTAGACTACTTCTTTCTTAGACGAA
ATTTCATAAGAGAAGAAAGCGTAGAAAAGAAAGGTTTTGATTTGCCTTGAGTAAAGAAAGAAAAAAGCTT
TCTAATGTGTCAGGGCTTGTACTTCATTTATTCTTTATAAATTTTCTTTGTCTTCAGTCTACCCTGTCTA
GCCGGAAGCCGGAACGGTGGGTACACGATTTCAAGCTCTTGGTCACCCTAACTTGCTTTCGAAAAGCCAG
CGCCCAAAGGCGGCTTTCTTTATGAGAGCCGGTCACCGTCTGGTAGAGTAGGAGCCAAGTCCTTGATTTC
TCGCTTGGAGCATGAGAAAGGTCGAGCTTAAGACCATGTAATCGATCAATGTGAAGAAAGACTTATCTGA
AGTTCCGCACCAGGACTCAAAGCATACCTCGGGGAGAAGGTAGCTTCAAGAGCGCTACCCCGGAAAAAGG
TGCATCCCATTTATTCTTTATTTCTTGGTCAACAACCAAGCGCATTTCCAACGAGTCTCTCTTTTTTTTT
GGGGGGAGCAGTCAAAGAATGAACCAAAAGAAAATGAAAGACAACTTTTTACAATTTTTTTTGTTAGAGT
TTTCTAAGGATCGCTTTTTTTTTTAAACTAATACTAGGTGTACTTGTAGCACTTTGTGTAGTGGTTGTGA
TTGGCCTTCTCATGTGGGTTCTCGCCCCCGGCTTAACCAAAGAAATAATATAAAATAACTAGAAGCTGGG
GGCGGCCTGTCACGTCGTCATAAAAATCTTTTTTGGTGTAATCACATTTAGTGTCTGTCCTATTCTTCCA
TCTAAGGATAAGGCTCCGGACGATAAGGCTAAGGACGCCCCGTCGAGTGATCCACCTTCTTCTTCCTAAT
TTTGGCCTATATTCCCACCAATGTGATCCCAATTACTGATGGACAAATCGTCATAGTCGGCAACTGCTTT
GAATGAGAAAGAAAGTCCCATGTCTTTTTTGGTTGGACTAAGCCAACCGGCGATTTCCGACAAGTCTTTC
CTAATTTTGAGAGCAAGAAGCGGAACTACAAGAAAGCTTTCTTTATCTTTATGGATAACAAATTCATTTT
CAAATATAGTTGGGAGACTTTACCCAAGAAATGGGTAAAAAAAATGGAAAGATCGGAACATGGGAATAGA
TCTGATACCAATACGGACTACCCATTTCAATTGTTGTGCTTTCTAAAATTGCATACCTATACAAGGGTTC
AAGTTTCGATCGATATTTGCGGAGTTGATCATCCCTCTCGAAAACGAAGATTTGAAGTGGTCTATAATTT
ACTGACTACTCGGTATAACTCACGCATTCGTGTACAAACCAGTGCAGACGAAGTAACACGAATATCTTCG
GTAGTCAGTCTATTTCCATCAGCCGGCCGGTGGGAGCGAGAAGTTTGGGATATGTTTGGTGTTTCTTCCA
TCAATCATCCGGATCTACGCCGTATATCAACAGATTATGGTTTCGAGGGTCATCCATTACGAAAAGACCT
TCCTCTGAGTGGATATGTGGAAGTACGCTATGATGATCCAGAGAAACGTGTGGTTTCTGAACCCATTGAG
ATGACCCAAGAATTTCGCTATTTCGATTTTGCTAGTCCTTGGGAACAGCGTAGCGACGGATAATTCTGAA
TCAGAATAGGTCCGGGACAAATCAATAGGAAATGCTATTTGCTTGGTAAGAAGAAGAATGAACTTCTATG
AAATGAAAGAGTTTCACGGGAATTGTCTTGATCGTCGGATATCATTGAGAAATAGGAAGAAGTGTTATCG
AACGATTTCCTGCAATTCTTCCCAGTATGGAATGAGTAAAGAATCAAGCTACAAGTCGCGATCTATACGA
AAGGCACTGGGTTTTTGTCTTTCGGTTTCATTGATAGCAGAAGAGCCTTACTCTATCTATAGGGGCGCTA
GCGCTTTACTAATAGTTTAGAAAGTCAAGGGGCCTGAAAAAAAAAGATAATAGGCTGCTACTCTAGGCTC
GCTTCGCTTCTTCAAGCTCCGCCCCTTATTGAAAACGTTAGCCGCGCCAACTATTATTTCTAAAAGCAAG
CTTTCGCGCTAGGCGCTCACGTTTTTTGTCTGGGCGGAAGCTGGTGTCAGGGCTTGCTTAACCGGATACA
CGGAATTGGGATCTCTATCGTATGCAAATATTTCTATCGGGATAAGTAAGCGTTGGTAAGAGCGGCGCGA
GGAGTATGAGTACATAAATCAATAAAAACCAAGCAAGATAAATTTGTTATCGATGGAGGTTATGTCAATT
TGGAAAACAGGGCAGGGATTCTCTACAATGACACTGTAGACCAATTGAAAGCAAGCGTAGGCGCCTACAC
GCGCGTTAGCGCTTTCCCTTTTCTCGCTTGGTAGCGCGGGTACAAAATGTCACGGGTTCCAATTCTTTCA
TCCCTACCTAAACCTTCTCCTCTGGGCAGTAAGGAGGGTTCCATTGAGATCGATTCAAATTGGACATACA
AAATCTTCTTTAATTGTTTGATACTATATGTATGCAAGATGTATTGGGGGTACAAAAAGAATCCTTTTCT
TTACAGTCCTATCTACTGTGATAAGAAAGCGCTCTTAGTTCAGTTCGGTAGAACGTGGGTCTCCAAAACC
CGATGTCGTAGGTTCAAATCCTACAGAGCGTGATTCCGAATCAACAGACCCCAAACTCGAGATATGGCAA
CTCTTTTATTAAATAATAGTAACTTCACTCTGCCCCTCAAGCTCCGTTTGGTTCGTCATGTGGACAATTC
CTCCACATTCAATCTTCTTGTCTGGAAATGCATGCTTTTATGGAGGGGTTATTTCCCTCGTTGGTACATT
ACAGGTTCAACCCTCACTCTCTCCCTTACGCTGTGCTCTACCTCTCCATGGGCTAGTTTCAAGTTCGATC
ATAGACAGACGCAATCTAGTATAGCGAGCCTGCCTTTCAAAGTCTCAGGTAGCTCTAAAGGATAGGTTAT
TACCGTACTGCCTCAATCACCTCCTTACCTTAAAGAAGGAGAGCGTGCTCTCAGATGAGCTAAGCAGCAT
ACATTTGGAATAAAAGGTGCCTAGCGCTCTCCTTAAACCTCCTTCTAGTTGCCTTTAAGGACGAGCTCCT
TTGAAGGAATTAGCTAACTAAACCAAAAAGATATCTTGCTATTCTCCGATCAACTGTCGAGAAAGCGAAA
AAAGAAAATATCTCCAACCAGCGAGAAAACGGAAAGCGCGCGAGCGCGCTCCTTCGAGCCGTAGCCTACG
CTTGCTTCCTTGCTTGCCTTACTAACCGGAAAGTCAGCACTATTACCACTAACCGCATCGCCCCTTCCAT
AACAGACGATGAATTGTAGGAAACTAAGTGTGGTGGACCACCCAATGTGTATTTCTTGGCTACAGCTCTT
CACACAAAGGCTATCGCTGTCTTGACCCATGGACCGGGATTCTTCCTTCTAACCATTAGAAAAAGAAGTG
GCCTATATACCCCAAAAAATAATGTTTTGGACTAAAGTCCTTCATGGCAAAATGCTGAAGATAACTGAGA
AATAAAGTGTCGAAGTTCCAAGGAACTAATGCCCGTAAAAATAATGTCGTTAACATAGAGAAGAGGGTCT
ATGTTAATTGAGCTCTAGAGGAATGCCGCACAAAGAAACATAATGGGAAGCGAGAAAAGGGAAAGCGCTA
AGGCGCGCTCCTTCGAGCCTACGCTTGCTCTACTCCAACAGAAAGCCTGGAATACGTCAATGATGCCAAT
CGAACCAAGCCTAAGGGAACTATCAAAGCAAGGGCAAACATCAACTATAAGAGAAAGATTCTTTCGCTCA
TGTATGTGACTACATATTTCTGTTTATAAAAGAATTCCTTTTTTTATTCTTATCTACAACAATTCACTCT
GAATTCCAAGCCTCCTCTATTGCCGGGGGACTCGTTTTTCCAATAGGATAGGGAAATAAATAATAAGCTC
TTCCTTCTCTATGTATTTTAGGGATCAGGCCACCAGTAGCGGTTGTTCAACCCACTAAGCTCAGATTCCA
AGAAGCGAAGAAAAGGTTACCCTTTTGGAAGGTAGGCGGATAGGAAGCTCTATTTGATCGAAGGGAAGGG
ATACCAAGCGAGAAAAGGGAAAGCTAGCTAGCGCGTGTAGGCGCCTACGCTTGCTTCAACTTCTCTAAAA
AAAGTAAGGAGCGAAAGCCACTCGACCGAAGGGAGAGGAGCGAGGAACTTTCAGTGAGCTAGACGACTCA
ACAAGGGAGAGGGAGTCATATTCGCAACAAGGTGTGGCGCGTGCAGCTTTTCGTAAGTCAATGACGCTAA
GGTCTTAATCGTTCGTGCATTTAAAAGATTAACTCAATGAAGAAAGCAAGAAAAGGGCTTTAGCGATCTT
TTTCTAAAAAGAAATCCCTTTCATAAAGGCTGAGGCTATCGAATCTGTAATAGGGAGTTCCCAGTTTTCA
CTGGCTCTGATGAACTGTTCGGAAGGCCAGAAGCAGTTCCAACATCTTCTGAGGTCGAGTCGTCTTCTAT
GAATCTTCCATCTCCGGATCTCAAGATTAGGTGAAACTCTTCAGAAGCAACAGTCTCTGTTGAGGAAAGA
AGGGGAAAAGAGAAGGGCGGGCATGCATCTGGGTAGGTGAATTCCATGGATCTGATTTCCGGAGTTTCTA
ATTAAAGTTTGAGAGTTGGGTCTATCCAACCAAACAAAATATTGATTGGACAGGTTGGGGCATCCATCTG
CAGATGTCTCCTCCTTGCTTATTAGTCGAGTGCGAGTGAAGCGAGAAAACGGAAAGCTAGCGAGCGCGCT
CCTTCGAGCCTACGCTTGCTCCCTGCTGCAATTGATCCATCTTTTGAAAGCTATTCCTTTCCCCCAGAAG
TGTTGATATGGGCCCAAAGGCCCAGGCAGAAGGAGGAGCTCCTCCGAAAACAACTCTTTAATTTCTGGCT
CCCCGACCGAGCATCTGGTTCAAAATATAGTAGAGAGAGGAGCAAGCTACGGCTCGAAGGAGCGCGCTCG
CGCGCTTTCCGTTTTCTCGCTTCCACAGGCTGGGGTTCAGGGGCAAAGGAAAGGAGGACCCGTAACCATT
GAAGGGAGAGGCCGGCCGCTACACCTCTGATTGATTCGGGAGGTTATGACATATCTTGCTAAGCCCAGGC
GGATCTGGCTTGATTCCCCAGCAAGCGTAGGCGCCTACACGCGCGTTAGCGCTTGTAGTTTTCTCGCTCC
TTCTGAATCTACGGATTTTTAGGCTGGGACAAAAACGTTAGTAACTATATAAAAACTCCAACTATTACCG
TAGGTAATTTAAGGTAAGCATCACAAGTAGACACTATAGTAGATAGTATTCATAGGAGGAACAAGGTTAG
CTCATAAGTCAGTTGACGACAGAGTTGGAAAGGGGTATTCTCTTTCAACTAGAGGAGCGAAGCAGCTCGA
CTGGTTGGAGAGGAGATCGAACGGGTGTTATCCTTAGTCACCTTTATAGTCGTTGTGCAGTCGTAGTTGT
TCTTTAGCTGTATAGCGAAGCAAGGAATTTAGCTAGTAGCAGAAGGGATTCTCAGGTGAGAAGCATTCGT
CTAGCTAAGAGTGAAGCGCTTTAGGTGGTTGTACGACACAGGTGTGGAAAGAGCAAGCGTAGGCGCCTAC
ACGCGCGTTAGCGCTTTCCCTTTTCTCGCTTCCTAAAAAAAAGGTTTATTGGTGAGAAAAGCAAAGCAAA
TTCTTTGCCTAGTCTTTTTTGACTCTAACCTTAGCCTTTGCTTAGCAACTAATGTGGCTCTGACAAGACC
TAAGGCCTGCGCTACTACTACTGCACCTAGCATGATGGAAAGTGAGATGGCTTTACTATATGGTCGTAGT
GCGTTGAGCCCTAGGGTAGGGGGTCAAAGGCGGTTTCGGTAGGGTGAGAGCAATCTTGGATTACCTGTGC
ACAATGGAGTGAGTGCAGACAGAAATCGTATCCTATTTGCACCATTGGGCATGAGGTTGCCTGACGCACT
ACTTCTAAATGATGAGGCGAACAACACAGGTACGGTCTCATTAGAAGGAGAGGGTGTGTTTGAGCCCACC
ATATCGTAAACCCTTGGTTTAGACATACTACTAAAACGAATCGTAGGTCTCTAACATAAGACTGAACTAA
ACTATCTGCCAATGGAAAAGACTGAAAATGAGTATTCCTTCTCATGGCATCTCCTAGACCTATGACTCGA
TCTGGAGATCGAAGTAGGGTTGTCCTATGACCTTTAATTGCATTTCGTAAGACTATTGCTTTAGCGGTCA
AGGGTTTCCAACACTTCTTAGTGACATAATCAAGGATCCCCCCTTTTTGGTAGCCATGTCGGTATCCATA
CGTATGAGCACGAGCCCCTTCAAACCTTTCCCTAATAGATATGAGAATGATTGGTTTAGGTTGGGTTAGT
AAAAGAAATAGAGACGATGATTTCATATCGATGAGTTTAGAGCTATTTTTTCTTTGGGACGCTTTCCTTC
TCTCTAGTGGGGAAGCAAGCGAGAAAAGGGAAAGCTAGCTAGCGCGTGTAGGCGCCTGCGCTTGCTCCTG
GTGATTCCCGGGAATGCGTCGGGAGTGGTGGTCCAGTTAGACCAACAGAAGTCATGGGATGATGATAACT
AAACTCATAGGGCTAGTGTTGATTCATTCTGCTCACTAGCCTAAAATAGTGTTAGCTTCTTTCAAGAAGA
TGGATTCAATCGGGAGCTCCCTGCCTGGATATACATACTGCGGTGCGAACCAAGAACGTCCAATCCGAGC
GAGAGTTTCGGGTTTGGTGAGCATCAAACACGCCGTCGCGTCGACTCCCGGAAAATCGCCATCAATCGTG
GTTGCGCCTGTGACGACGGGAACGGCCAACACGCTTCCCAACACGGGTTCTTGTAGGTGTTTGGACCGGG
TGACCAGGATGGTATAGGCGGAAGGTGGGAATCGAGCATTACTGGCAGTAAAGGCGCTCTCGGAGTATCA
CCATGATCTGGTTGGGGTAAGGAGATCAATAGCGTTGTGCTATGGAAGCGGGGAGGAACTGATTGTCTAA
TAGTTGTGGGACTCAGCAAGCGTAGGCTCGAAGGAGCGCGCTCGCGCGCTTTCCCTTTTCTCGCTGGGTT
GACTGGCTAGCTCGTGCAATCAACGAAAAATGCCTTCGCCTTAGTAAGCTAGTTTTGGTTGCTAAGCAAG
CCTGGTTCTCCGGGCACTACGGTAGGACGTGGATCGATCATGACGAGAATGGACTTCTCCGTAATGGTTT
GGTTTAGAGGAGTCACAGTCCTGTTCCCCCTCCCTTCTCGACCAGACGAAGGAGATATGAATTCAATTCA
GGCGGGTAAGGGCTTGGCTTGACCCTGTGTCCTCTCCTGGTCGGGTCGGAGGCGAAGACTGGCAAAGTTC
ATCATTCAGTGGTGGGGTCTTCATAGAAAAGAAGGCGTCCCCCAACGAGTGGCAGATTTGGATGGAGTCT
CGCTCATAGAGGAAGAGTACGCGCGCTAGCGCGCTACGGCTTACGAAGTTGATCAGAACGCCCTTCGGGC
AACCAACCAAACCCGCCACATAAAATTCCGATCAACAACTTGGAGGTATGGCTGAGTGGCTTAAGGCATT
GGTTTGCTAAATCGACATACAAGAAGATTGTATCATGGGTTCGAATCCCATTTCCTCCGGCACGGAAGTG
GAACGGGCGGGCGAAATTACGTGAGAGAAAGAACCTCTTGGTGGAGTCCCTCGGAGGACAGAATAGCACT
ACTTAGTGACTAGGAGCGGAGAGCCCGTTGCGCGTTGTTTTTGTTTGACCGGCCTATCTTCTTTCTAGTT
GCAAGCTCCCTCCGGCCGTCCAGGGGCTGGACGGCTCTCGGTTCTTGAGCATGTTGGGAGATTAGGCGGC
AGTTGAAAGAGCTGCTCGAAAGCTTGACGAACAAGCGAGAAAAGGGAAAGCGCTAACGCGCGTGTAGGCG
CCTGCGCTTGCTCCTAACTCTTTTTTTAGTAAAGGGCTTTTCCCAACCTAGTCAAGGGGCGCTATTCGAT
GAATAAAAGTGACTTTAGGAAAGTGGTTCAGGTAGCTCAGCTGGTTAGAGCAAAGGACTGAAAATCCTTG
TGTCAGTGGTTCGAATCCACTTCTAAGCGGGCGAAGGGTCCAAAGGACACTAGCCGGATTTGGAAATTCA
AGTGAAAGAGGAAGCGAGAAAAGGGAAAGCTAGCTAGCGCGTGTAGGCGCCTGCGCTTGCTCCTGCACTA
TACGGCTGAAGCGCCTCGCCCTGGAGGCAGATTTTCTAAAAAAAGCGGTTGAAACCTCGGATTGGTTCTC
GCGTCCCTGTGCCCAAAAGGATGGGCGAGTTCGGTTCGAGTCTTCATCGATCGGGTGGATCTATATGCTC
CGGGGGGGTGAGACGAGGTGTAGCGCAGTCTGGTCAGCGCATCTGTTTTGGGTACAGAGGGCCATAGGTT
CGAATCCTGTCACCTTGATGTGAGACTTTCAGGGGCCGAAGTGCAAAGCCCCGCAGCCGTTCCGTGGTCC
GGAAGGCAGGCGAAGAGCGCACAATAAAATAACAATATGCCTTTCCATAGAAACAATCCGATGTCCTACT
TTCTGATTTTTTTTTGTTAAAACCTTTTTTTTTAGTAAGCGAGAAAACGGAAAGCGCTAAGGCGCGCTCC
TTCGAGCCTACGCTTGCTTTCTATTATATATTGTTTCATTTTTATAAAGTTTTTTTCCAGCGAGAAAACT
ACAAGCGCTAAGGCGCGCTCCTTCAGAGCCTACGCTTGCTCTAATAGTTTAAGAAACTTTGTTAATATTA
CTTCGTATCTTTCTAACAATTCCTCAAGCTGGACCCTTTGGTATCAACGTTCTTCTTGAACCTTTCCCGG
CGTTCAGAACCAGCCTTGAAGTGAATGAATTAGAAAGAACGAAGAAGTAAGGAAATGAGACGACTCTTTC
TTGAACTATATCATAAAAAGATCTTCCCCTATATACCAATCACGAGTTTTTCTCCGTTCCTCTCGTATAT
CGTCGTAACTCCCTTAATGCTAGGTTTTGAAAAAGACTTTTCATGTCATTCCAATGAAGAGGCCTAAGCT
AAGCCCTGAAATTGGACTTTTGGTCGATTCTGAATTGACATATTTGGGATCGAATGTAGCCTTCAAAGGC
GAGGCCCGCCCCAGCAAGGGGGGGGGAGAGGAGAGTGGGATAAGTGGGCTTCTCTCACCTTACTCTTTTT
AGAGTGATTTTGCGATTAGCGTTGAGGTTAGGTTCCTAGCTTCAAAAGTGGCAGCTGGTTCAATGCTAGC
TCGATTGCTAAACAGTGGCTTTCTCTTTGATACCGATACGCTTTCGTCTGCTAAGCTCTGCTTTGCTTCC
TTTAATGAAACTAACTCAATTTTCGTTTTTCAACCCGTATATACAAGTTTTTTTTTTGGTAATAAAGGAA
GCGAGAAAACGGAAAGCGCGCGAGCGCGCTCCTTCGAGCCTACGCTTGTCTGGAGGGCCCTTGAGTCGGA
AGTGGGCACATCAGGGAATCCGGCGACCCCAAGGGTAGGGCGCGATGAAGCAGGGCCTTCGCACCCACCT
GCTATTGTCCCAAATTCAAGCTTAGAAACATCCCTCCGAAATAGGATAGTTTCTCTCGAAAATGACCAGA
CCCTCTTTCTGCTTGATAAGAAACGCGGGGAATATTGGTCTGAAATCAAGAATGCCCTGGATCAAGCTCC
TGATCAGAGAGAGTATAACCGATTACTCGATTTCGAAAATCGGGATCTCCAGATCCGGGAGCTGCAACAT
AAATGTTATTCCATGTTGAAAGGAGTGCTTTCTGAGCATCCTGACTTAGCCGAAAATGAACAATATAAAA
GTCTAGACCTAATAGGGAGAGTACTTTTTATACTCTAAAGGTGTCCAAATATGGGAGGGTACTTTTTCCA
TTCTGCTACTCATACGAACTATCTTGGCTGGCGGTGGCCTTTCTCTTCAAGAGTAGGAGATCTTCGGGGT
TGGCGGATGTGGTTCCGGTCTTTCGTTGAGAAAGTCGTAGGCAAACCTCATCTACAGAGTGTGAAGAAAA
AGTGCAGATTTTCAAAGAAGTATAAGTGAGGGTGCGGAGGAAGATAGTGGTGAGTCTCGTCGACCGGATT
AATGAATGATTACGATAGCTCTTATTCCCGTATTCCCGTCCCGGTACGAAGAAGAAATGCATTCATTCGG
TCTTTCCCTAGCCTTACAACCTACGCCAACAAGAGGCTGCTTACTTGACTCGCTCTGCGCAAGGGTCCAG
GCTCGAAGAGAACTCAAGGGAGAAGTTTTTACTTAGAAGTACCCCTAAAAAATCATATTTCAAAACTTGC
ATGCGGCCTTCATTTCGAAACCAAGGCCTGTGTCTACGTCTAAGTGCCGAATCATAAGTGCAATCCGAAG
CGAAAATGAAAAAGTAAAGGAAAGACTTTTGTGTCCATCCAAGGAAAAGCGCTGCTTAAGCGCTTTTGAT
TGAATGCAGTGTGGTTGGCATCGTAGAGGGCGTACGCTTAATCACTAAGCTCAGGACCAGTCGACCTGTG
CTCCCTCTCCGTCCTTTTGTATGTGAAAGTATGTACCCACCCCCCTGTGACAATGAGACTGGTGAAATAC
CTACCCACCTAATAGTTACAAATAAGTAAGCCCTCTTAGGCGAGCTAGTAGTAGTGAGTAGCGAATAGTA
CAAAAACCTACCCTTCTCGAAATAGGGGAGCCTACAGCTCAACCTGCTCTCGACCGTGACAGGAGTGTTC
CGCACCTGAGAGGAAGACCTCCTCTAGGGATAAGAGAGATCGTAGGGCTGAAGGAAGAGATAGAGTTTGG
ATTCAGGGAAGAAAGACAAAGAAAAGAAAGGAGCGTTACGAGAGACATCTATTTTTAGACTTTGAAATAG
ACACATACTGCTAGTAAGTAGTATGGACATAGATAGGAAGAATGAGTTCGTAATTACATCTATCTACTTA
TGTTGTATGATTAAGGCGGCCCCCTTTAGTTGGGCAAGAAACCGAGCGAGGTGATACTAGAGTTCGCTCG
ACTGTCCGGAGAGAGTCCGGTGGGGATGGTATGTCGACGGGGAAATAAGAGAATAGAGGGTTCCTTCCAC
CACAGAGCACTTCGACACAGGCCCGTATATTATTCTTTAATAGATAATAGAGTGGGTTATTCTTCTATCT
AATACTAATAGAGTAGTGAGTTCGCTCCAGAAACTGGATAGGAGGTTGACTAAAAATAGGACTAGTCAGA
GGAAAAAGGCTTATCGACCAGCCAGTCATGCGGAACATTTCGTTATTGTTTGCAAGCGGGAAGCGAGCAA
TGCCTCTCTTGTGGCTTGTTGCTCTGCGCTGCGATTATGAAAGGGATGGGCCATCAAAAGCACCAAATTG
GCCATTCATTTTTGAATATGGTGTCTGGTTAATTGCATATGTCATTCCTCATTTAAATTAGCGACCTGCT
TCCACGGTCTCAATGGATTCTGCGTCTGCGTAGCAAAGATCAGTAGCAAGCAGCTTCATCATCCACATCT
CATATGCCATTGGCGGGGGTCCCATTCGTCATGTGCCCTTTTACGGGATCCCATTCCCAGTAAAGTAAGT
AGAGCAGCCTTGAACCCATACCCTTGATTCCCTCCTTTCGCCTCAGCCCGAAGGACCAAAGGTTGCTGTT
TGGTCTGGATAAGCAGGCAGGGACAGGCTCCTCGAGCAGATACCATTCCAATGGAGAAGCTTATCTTCCC
ATTACCGGCGGAGAACTCAAGGGCTCCAAACTCCTTAGGTCTTGTTTTGTAAGTTTGAAGCTTTGAAACC
TGTCGAGATTCACTTACCACTCCACTAACCTAAGCTTACCAGATCAAGTAGATCACTACCGAAACCCGTA
CCGTACACGCTGCTTTCTCGGCTTCGCCTCTTTCTGACAACGCCGACCCTCCCCGTACGCTTTGAGGGAC
TGAGCCTTCGGATCCCACCTTATTGGTCTTCTTTCCGCTGTCGCTGAGAAATGTGGAACGTATAGCGCTC
TTCCGCTGAGAAATGCCCTCCTTTTGGCTTCGCCTTGTGGTCAGAACCGAGACATATGGTTTTGGTACAG
AAGAGAAATGTCACCAAGGGGCTCAACCGCCTTATCAGTGGATCTCCCTCCGTCCTATCGTACCTCCAGC
AAACAACAAAGATGAACTTCGAGCTGCTGAACCGGGCATAGAACAACGGTATATTGTTTTTTTGCTTGTT
TTGGAAGCTTGAAACGACAGACAAGTGGTGACTATAAGACGGCTTGCTACTGAGCTTCTTGTGTTCCATC
TTTCTTGTGGGGTCCGCGCAACAAGAGCGCTTCCTCTTTCTTTTTCACAGCTGCCCATGAGTTCAACAAA
AGCAGAAGCGATCCTTCTCTTCTAGAAGATAGGACTGCTGACCACGTCGAACTAAGCCTGCCTTCTTTTT
ATACCGTTCGTGCCCCATATCCTTTATCAAATCGGAGAAAGGCGCGAGAGACTACTTTATTCATTCCATT
CCGACTCCCCTTATGCCTTTTGCTGCTCCACAATGCTCTCTCCAAAACGAAAGTGAAAGAAGCCCGCATG
CCCACTCTTCTTTCCCCCTATCGGTAGGGGCCTTGCCTTTTTAAATTAAAGGCTACATACCAAAGGATGT
CATCCACGTACACTTTTACTTCCTTGTGGATCATCTCATGGAGCAAAGTGGTAGCCATCCTTTGGTATGT
GGCTCCGGCGTTCTTCAGCCCGAACGGCATCACACGGTAGCAGTATATACCCCATTCAGTTGTGAAGGAG
GTCTTCAACTTGTCTTCCTCGGCCATTAGGATCTGATTGTAGCCGGAGAAGCCATCCATGAATGAAAGCA
TCTGGCTATTCGCAGCGTTGTCCACAAGGATGTCGATGTGCGGGAGCGGGAAATCGTCTTTCGGACATGC
CTTATTCAGGTCCCGATAATCTACGCACATGCGAACTCTTCCGTCCTTCTTCGGGACTGGCACAATATTG
GCGATCCAATCTGAGTATGTGACTACTTCCAAGAATCCGGCCTTGATCTGCTTTTCTACTTCGGTCTTAA
TTTGATCGGCCCACTTCGGGTTCATCCGTCGTCGTACTTGTTTGACCGGTCTGGCGTTTGGCAATAAGGG
TATCCTGTGTTCGACTATCTCCCTGTCTATGCCCGGCATGTCTTCATAAGACCAAGCGAACACCTTCTCA
TGTCGCCTCAGCACCTCAGTTATCTCTTCCCATTCGGTTTGGTCTAATGACCCGGCTAGACTTATCTCCT
TAGGTTCTTCTGGAGTGCCCAAGTTTAACGTGGTTAATTCGTTTACCGATATTTGCAAGATTAAGTTCTT
AGATTCTTCGTCAGTGATTGTCTTTGCGTTACTCGTGAAACCTAGGAGCCTATCGAAGTCGTGCGAGTAC
GCGGAAATTTCTAATTCATTCATGGGTGGAGAATTGGGGGTTCTTGATTCGAGGGCTTCACCGTTGGCTC
CGCTGGTCGTTGTTGAGCCGGCTCACCCCTCGGCTGTTCCAAGTTCTTCAAGAGAGACTCCCCGCCCGGC
TCATTCTCTCCGGGAATACCGCCCTGTTGGCTCATCGCAGGGGGTGAGGTTTCGAAATTCCCCGGGGCGG
TTCCTTCGCCGCCTAACATATACAATAGTATAATTCCACTGAGGCTCAGATTAAAATAAAAAAGTAAAAG
GGAGCGTAGACAATATAAGAACACAGAAATGGCCAATAAAATGGCTACATACATAAGTATCAAAAAAAAG
CGGTTCACACGACGACTGCACAAAAAACGAAAAAACAAGATCCAGCCCACAAGAAAAAAAGTAAAAAACA
GGAGATTTTTACCCTCTAGAAAACGTCTAAAAAAACTTGCAGCAAAGAAAGTAATTAAAGTGAGTAAATA
ACGAAAAATAGTCATGGCCCCTGTTTTTAATTTCGATACGACCAGCGCGGTTGTTCGTATTTCATTTAAT
TTTTCCCTTAGAAAGCACTCACTTTGTTACTTACGGAATCTCAAATCGTTTCCAAGAAAACTTCGTTAGA
CTTGCGTGTGTTAAGCATACGGCTTGTGACACACATTTCTCGATCGGCTGGGTTCCCGCCTTGCTGTACC
GAGGGAAGCCCTTCAACCACCTCATTTCTATTTATTATAATATGATAATTGGTTGATTGTGATTGAAGAT
TTCTTTCTACAAAAAGTCTACGAGAGAAATTTTACCTCCGCCCGAAGAGCGCTTCCCTGGCTTAAAGGAC
GGAACTCCAGCGCACTGATTGAGCTAGCGAACTCCAATTTAAGTAAGACCAGGCCAGCTGTAAACAAAGC
AAACAAAAGATTCGTGGTTGATACCAGTTGACAGCAATTGGCCAGTTTCCTACAGTTGACCGATACAGCT
CGACCGATTGATCCATAAGAGCGGTAAGAGAGGATATTTACAAGGAGGGGAAGCGGTATCGAACAAGAAG
AGCTGGAAGGGAACGGGGAGGGGGGATAACCTTCACTCCTTTCCTTGCCTTCAAAGGCCGGGAAAGAGAC
AAGACAAGATGGGTAGATATGTTATCCAATCCGGATGGAACTGGTTGTGAGTCCCTCTCCGGGATTGAGC
TAATTCGTCACACTTCGCTGTTCTCCCTATTTAAAAAGAAAGATAGACCGAGAATTCCCAATCAAAACAA
GGAGCTAACAACTCTGGCATCTAAGCTCATGTTCTTATTCTTCCTTCCCTTCCCCTGCTTAGAAGTTCAG
TTCCGAGCCTTAGGTCCTCATAGGTACCTTTCCTTTCGTGGATTTACTATTAGATTAACTATTCGTCAAG
TACCGGAGCTCTTTACTTCTTTCCCTGAAAACAGAGCAAGAACCTAAAGATAACAAGCTAAAAGGCGCAT
CTCTCTAAGCCAAGATAGTCTGCTTCTCAGCAATTGATCCAAAAAGTGCCACAGCTCCTTCTTAGGCGAT
CGAAGTGAGGAAAATGGCACATGCTGTTCTGTTTGAAAAAGAAGTCAGAACAAAACCCGTTAAAAAGCAA
CAAGAAACTAAACGACATAACACGGAAACCTCTATTGAAGAGGCTGACGAACCCAGATACAATAAATCAA
ACAAATACGTTAATAAAATGGAGGCCTTCGCTCCGTTGGTACGAGCTGGATTCGAACCATCGATAAACAA
AAGCCTACATAGCAGTTCCAGTGCAGCGCCTTTTTCCAAATGTCCCGTAAGTGAATCATTTCATTGATTG
GACCCATGGACCAACATAGATTGGGCTGGGAGTAAGAGGTCGCTGTCCGAAGGAGTGATCCTGGCTGGTT
GGTCACGCAGGGGATAACCATTGAGCCAAGCAGATTGCCATAGGTTGGTGTCCTTGCCGTCACCAATGAC
ACGTACTCTTCCGCTTTTGAGAATTGGCTTTTTGGCATAAATCTGTCTTCTTCTTTAAAGCCGGAAACTC
TTTTGAAGTGAAGCAGGCTAAAGGTAAATGAGTTAGCTCAGGGCGTGAAAGAAAATAGATAAGAAAGGCG
ATGCCTGATCTGAAGAGTTGCTGTTGTAGGTAAAATGGATTCTTTCTTTCAAAAGGGATATCAGCAGGTC
TAGAAAGTCTAAGCTTTCTAAGGAGTGTAAAGTTCTCCCATTAATAAAAGTACTAGTCCTAAGAGCGATA
GATACCGTGTCTAAGAGATAGAATGCTTACTATTAGGAAGCAAATAGAGCCTGCCAGGAATGATATGACC
CATAGCTGGGGGAAGGAGAGTCAGAAGAAGAGAAAAAGTTCCTAACCTCGGAGGCCAGGAAAGCTAGTCA
GAATCAGGGATGAACCACTAGCGTGGACTCTTTCTACGAGCAGAGGAAGGAACTCTACCGATTATCAAAT
CCCTGGGCTTTGCCAAAGACATAGGAGGCATACTGATCTTAGTCTACGCCCGGCTCTCGAACCTGATCTC
GTAGATTACCTCAACCAAGTAATAGCATTGACTCACCTTCTCGTTCTCTATGCGATTGGAATCTCAGTCT
GAGTCCCAGCCTTTAGCGGAAAGAGAAGCGATGGGACTGAGAGAGCTAAGTGCCTTTGCGAGTAGCTACA
TCTGAACTGACCTGCTGTGCCCAATGTCTTTTAACTGAGAAAAAAGGATGAATCCACTCCGGGTTGAGGG
GTTACATAAGATCTGGAGTTGGACCAGCCTTTACTTCGTTATCTATGTACGCAATTGTCCGAGATTGATG
TGGAGAGGGCAGGCGACTTGGGGGGAATGAATCTCTAACTCTGAGGGAAGGTCTTGTCAGAGCCTTGTCT
GAGGGGTTTCATAGGGAGGGGGGTGAAACCCCACATAGAATACCTTTCTCAGTTCTCAGTGTGCGAAAGA
TGTTGTATGCTTTCGTTCTGGCTGAAAGCAACAAGAAAGGAAGAAGATGAGATGGTAGGAAAGACTTGAA
CTGAGACCGTGAGCTACAAGCGACTCGAGCACAGCAGTTCTTCGTCCTTCTTGACTCCCTTTACAAGCTG
CAAGGCGGATAAAGTGGGCACACTAGTCTTCAACAAAGCCGGTGCTGATTCGCTGCCTTTGGCTCCCCCA
AAACAACCTTGGAGGCCGCAGATCTGGCACAGTGGGAATCCAGTCAAAAAAGAAGGTTTTGGTTGGCCAA
TCAGATCAGCCGTTCACTACCGTCCAAATGCTTCCTTTGTGAAAGGATTGTGCCCTACCTATTCTTTGCT
GATGACTGTAGCTCAAAACAAGTAAAAGTATCTTCTGACCTGACTCTTGCGGTTGATGAAGCCGGGTAGA
ACCATTTTGTTTTCATTCGGGACAGGCAGGACAACTCGACTCCAATAGGGGACCCAGCTTGCTCGTCAAA
TAACCCGTATTGCGTATACCGCTTCCTTAGATAGATGCAAGGTCAGACTCTTTTGAGGGCTTTTGATGAA
CCGGATCAGAATACTGAAACCCTTTTGGAAGTTATACGCTAGAGGACTGCCCACTTCCAATCATGGCCTT
CTTGTACATTGTGCTTTTAGAGTTTATTGACTTCCTTCCAAGCCCACTAGGAATAGAGTAAAAATGCCTT
ATTTTTACTATATATTATAAGTATATTCTCAATCGGCGAAGTCTCGCTGCATTGAAAGCGGTAGACTGGT
GCTTCTATCCCGTGAAGCACGAGAGCCTCCCTTCTCAGGCATTCACTATAAGGCTAAACTCCAGAGTCAC
TCATCTAGGATAAGAAAAGATACAGGTTTTAAATAAAAACAAAACATATTACGATTGAAAGGAAAGAGTA
AGAAGTAGCTCTTAGGGAGAAAACTCCTGATACAGTCAACTACTGCTAGCGAGGAAGGGAATGGGAAGTG
GAAAAAGGAGAAGCAAACAGCACAGCAAAGCAGCATGAGTCTTTCGCGCACTAAGCATAGTCTTATAGGC
CCTAGCGCGCAGAGCAATAGTAAGCTACTTCACTCGAGAAGAAGAAAGACGCTCTCGCTCTCTCTGGGGA
TTATTCTCTTCCAGCCCTTGCCACCTCTACTTCTCTAAGAGCAATCACAAGCGGAATGTCGAGTGTGAAA
TTGGATCATGATTGGGTTAGTCTTTCTTTTATGGAAAGGGTATACTCCTCATTGGGGTCCCCGAAACTCT
CATTTTGATAAGCCAAGGTTTTTTTAAAAAAAAGAACAACTTTGAATTGTCTGGGGGCAACCTCTATTCT
ATAGCTTCTAGCTAAGCTGTGATCTTATTCCTTTTTTTACTTGGGATATTAAGTCCAATAAGAACTCATT
GGCAAACCATCTTGGCTATATCATTTCCCGCCCTAACCACCCCATATGAGTTAACAGATCAAGAGAGTGA
GTTGGCGTACCCACAATGGAATTACCTGAGCGAGCCTAACCGTACTCTGCCTCATACAGCTCGGGCCTGG
CATAGTTGCAGTACGAGTTTCCCGGTCTATTTAACTAACTGAAGCTAACCGGGATCGAGAGCTTTCTTAT
CATGCGGCTCTTGGATCGAAAAGAGGCTGCTGGACCAAGGCTTAAACTGCCAGGCACGGACGAGCTAGCT
GGGCGAAGGGATTCAGAAGACCGAGTCAAGCAACTACCATACATAGAGCTGGAAGCTGCACTAGTGGACA
GAGAAGGAACTAAAGCCTTAACTTGATGTGGAAACGAAACTGTACAGGAAGAAGAATCGCCCTACTACGG
CCTTTCCCTCTTGGAATGAGCATAGCCCTGTAACCCCTCTAATGAGGAAGAGAGTGTAATGACATACAGT
TGTAGCCTTTTCATTATTATATCCTTTACTTTAGGATTAGGATTCCTCGAAAGAAGCGCGAGCGCTGGGC
TTTTCGTGATATAAAAACTCTCCTGTCTGTTCCCCCCTCCGGGGGTCTTTCGGTTAAGCTGTTAGTAGTA
CTTATAGTCAATGTCTCTAATCTGGATGAGTAGAACGAAGGCTCTGACAAGACCTGCTTTAGAGGGAATA
GGGGTGAAACGGCGCTTTCGGGTTAGTTTTTTACTGACAAGGAAAGGGCAAAAGATTAAGATCTTGTTGT
GGCATTCTAACGATCATAATCCTTTTCTCATGGTGCTATTCACATTCATTCATCAGCCTGCTGAAACTTT
TAAAAAACCTTCCTTCGGGTGTGGATCCATCAATGGCTAGACGCACTTCACTTTCTATCGGACGTCCGGT
CGGAGGCTGGAATTACTGAAAAGGCCTCCTTGCTCTCACCTGACGAGCTAGCTTAGCCTGAGGCTCTTGT
GGCTGCTGCTACTAAACTTGGTGCTCTTGCTTCGGTCGATCGAAGAAAGATGGTGTCAGTGACCAGAGAA
TTCCCTCTTTCACTTTCGCTTGTCAGTTTCGATAGTTTAGGGAAAGCAAGTGCTGTGATGAAATCTGTCT
TTCGGCTTGGTCGAGGACACCATTACCTTGTTGCTCGCATCGTGATCGATGTAGATTCTTCCTCTCCAGA
GCCCCGAATGAGAAAATCTTTCCGGAGGGACGGTTGCTTTAGATAGAGATTTCTGTCGATCGAAGGGCCC
TTTACACTTTATAAGCTTCAACTCAATCAAAATGGGAAGGAAAGCTTCGGGATCAGGGTCTGAGAGATGA
GAATAAGTGCCACGGCTCGAGTTGATAAACTGAGGAGGTGCTGTGCTGGACTATCCAAGAGATTGGACCA
GGATTCGACACTCGCCCGCGGAAACAAACAACCAATAAAGAGGAAAAAGAACCACTAAGGTTAGGATATC
TATTAACTACAAAAAAACTACCTCATTACGGGGTTTGATGAACTTGTACTTCAACTAGAGTAGAGGAATG
GGACCTTGCCTTTGCTTTGCTTCCAATGCCGCTCGGCTTCAAGCACTGAAAGAAGACAGGATGAGCTGTC
AAGCTAAATTACTCTTTAACAGAGTTTGTGCTAAAGCAAGGAAAGCAGATGTTGGTGAAGAAAGTAAGAG
ATTGATTCCGTGTTAATCCGAAAAGTCATATTAAGGGATTTCTCTCCTAGTTTCTTTCACAGGTCTTAGT
CCTAGAAGCGAGAGGTACGAAGAGGTAGAGTCCCGATAAACTGGGAAGGTAGTAGTTCCACTCTTCGTTG
CATCAATCCTAATCCCGTTTCTTTCCTTGCTTTAGGAGTTCCATCCGGCTAACTGCTGCCTTTCTATTGA
TAAAGATTAGGCAGCTATTGAAGAAGAAGAAGAGCAACTCTAGCAACTAAGCATTCCCTCTCCTCTATTC
TTCCCGCATCAACGACGAAGCACATGGAAGACTAACAAGCCAAGGGCTACTTTCTTAATCTGACAAGTCC
GGAAAGATAGGAACAAGCAAGCGTCGTCTTTGTTAGTTTTATCATCCTTCGCTATGGCAGGACCCTACTC
TTGCCTTTAGGAACAATAGCGACTTCTTCTGGGAAGTCTGGCTCGACTAGTTTGGAATGGGATGTGGAGG
GGTTTTCTCCGACAGGAGTCGTGCCTGAATCTTTTCTCGTTCTTCTCTTTTAGCTCTGGAAGGTGCGGCT
GGATCACCTCCTTTTCAGGGAGTTGGGTATTTCGCTTTGATACCGCTTCCAACCACCATTAGAGGTCTTG
TCAGAGCCTTGACCGATACGTAGGTAATCTCAAATCTCTTTTTCATCTAGTAACGGCTTTGCATAGCTCT
TTCTTTATAGACGTCGTAACTCCTGTCCTATTGCTTCCCTGGCTTGGTTTTGGTGGTCATATCTCTGGCC
CCTATTGTAGTACGTCCGATCTAACTTATTTGACTTGCATCTTCGGGTCGAAAGTCGACGTCTGATCGGT
CGAGCAGCTTTCGTGGGAACTAGTACTAGTACACAAATCTCGTATGGCTCAGAATGAAGGAAACTCTATC
AAAGAATTGCGAGATACTGAGGGAAAGGATTTATCTTTTCCGCACTTGATTCAAATCGAATGCTAAAACT
GGGCAAGAAGAGGAAAGAGCATATCAGAGGGTGAGGCAGCGAAGACTTATTTCCATCTTAGCACTAGTTC
ATGATTGACCTTAGCCCTCATCCCTTTCGCCTATCCGAAGAGTCTACTCAACCAAGAAAATGAGGCAAGC
CTTCACTACGGGCTCTGCCCCAGTGGGAGGGAATCCTTGACGCTTCTTTTCGTCTTTCGGTATAACCTTG
TCCGAAATGCTATTTTTCCTGGCTTTGAGTTCACTCCCTTTCTTCGTTCTGCTACTCGACTTATACCATG
AGCCTATCCTTTGAGCGGAGGCAAGCAAAGGGGCACCCTCTGATTCTTGGTAGGTGACTTAACTTAGGGT
CAGGCCTTTCTCTCTTCCTATCTTTTCTTTGTAGTGGCCATGTCGCATAGTTGAGTCGTCCCGGTTCTGC
ATGCATGTCTTCGAATGAATCCCACCGCTCGAATGGAATTGGATCGGCGGATGACTGGTTCATGAAAGTC
TTTCATTCAAGTAAGAGCTGGAAGTACGAACTGTCTCGATCTGCTTGTTGATTGGTAACTTGATTGCCCC
ATAAGGAAGGGAATTGGCGTTAGCGTAACGGTAGATCGGTTTGACCCTTTCTCGGAGAAGTCTTCTTCGA
CTAGCAATGTTGAGAGGGATTTTCTTTCAAGAAGATTCGCGGAAAGGAAGTGAAAGTCACTCGATCGATA
GAATAAGAATAGAGAGAGGAAGCGAAGATCTATAGGAAGACCACAATAGCACCTTACCTTGGTACGGAGA
AAGGGATTGCTCTAGAATTGGTTTCATCATTCCGTAGTAGATAGAGACGTCCTTCTATTAGTCTTAGCCC
TTTCTTTCTTTTTAGCAAATATAGAGAACAGAGCTCCAATCAATCCCAATCCAAACCAGAAAAAGGTAAA
GCTCACTCCTAAGGGTGGTGCGCACCTTATAGACCTGTTTTCACTTGACTTGACTTTGATTCTTAGATGA
TATTCCCGGTCCAATTAGAATGAAAAATCTCCTGGTTGAGAAGGAGCCCATCCAGAGAGTACCATGGAAT
TCATTCATTGATTGCTCATCCAGGAAGAAGCGCTTCTTCAGTAGATAGAAGATAGAGAGTTGCTCGTCGT
CACAAAATATCTCATAATAGGCAATGTCGCTTAAAAAGAAAGAGCTGTTCGAACCCGTTCGGGTCAGTTC
AGTTCACTTTCGCTTCCTCTTCCCGGTCGAGTCAGCTTGATCAGTGCCAGTGCTAATGCAAGAAAGATGG
AACCAGATGCATTCTTAAAAGAGATCTCTTTCAATAGGTCATGGTGCGGGAGAGATGGAGGGAGGATGGC
AGGCGAGAACATAGTGATCGTACGTGGTAGAAAATCTATTCCATTGCAAGCGTAATCCGACCGCAAGTCG
GCTAAAAGCGCCAAAAAGTCTCTCTTAGGTCATGGGTGATATCCCTTACTGAACAATTTATATATCTCTG
GATCCAATCGTAGGCCGGTAAGCCTAATATATCTGTATCGTCAACCATTCCCGATTCAATCCACAACTGT
CCTCTTGTCTGATTCATTCAATCTTACCACTTTCTTCCACGCAATCAATAGAATAAGCAAGGGCGAAGCG
AAGCAACGAAGAGTAAAAGAAAGATCTGAGTTTGCTGTTCCCGCTGAGTTATCTGTTCCCGATTCTACTA
GGCACAATGAAAGAGTAAAGGAAGGAGTCGAAGACTAGGCCCTACTACTGGAAGCTAATCCCATAGTTAG
TAACTAGGCGGTGGAAGCTAATCCTGTAGTTGTAGTTAGGCGGGGAACGGGGAAGTAGAAGAAAGGCAGT
CAAGATAGGATTCTCAAAGCTAGGAACGAGCCTATCTACCGCATACCGCACTTGGTTTCCTTTTCATGTG
CAAGGATGATTGTACATCTTCGAGACAAAAGAGATTGAAAGATTCTCCATCTTCTTTATTTATGGAAATA
ACATATCATAGATAGATCTTGTTTATTGCTTGGTGGCGTGCAAGATCAATGAATGCGTCTGTCTTTATCT
CATGAGGGACTTGAGCCCAATAGTATAGTGCTGTTTCGAGGGCCGGGGATGAAGTCCACTTTCTACCGAT
GGAGCACGAAGACAGGCTTTTATGTGCTTTATTTTATCTCTTTTTCCTTCGCTGACTAGATGTGAGACGG
CTAAGTATCCATTTGTGGGAAGCCCATCCTTTCAAACATCTGAATTACTGCCGGGTTGACGTAGGGCAGG
GCGTCATTCAGGTCTTCTTCCACAGTGAGGGTAGCGATCTGAAACCCTTGAAGAGCGGGGTGTATCTCTA
CGTCGGTCGTTGACACATCTTTGGACGGGTGGCCAGCACGCACCACCTCTACTTTCCCATTAAACGGGAT
CTTGACAGCTTGGTGGACGGTGGAGGGGACCGCACCGAGTGGGTGGTACCACGGACGTCCCAACAGCAGG
TTATAGGAGGCCGGTATGTCTAGCACAGTGAACTCCACCTCGGATGTCACAGGTCCGACAGCAAGTGGGG
CCACAAAGACGCCAAGTACCAGTCTCGCTACAGTACTGGCGCAAAAGGATCGGTCCTTCACTTGCTGATC
GTTCGCGAGTCGAACTCGCTCTCTTGCCACGCCTTTCACTCACTCGCTTGAGTCGGACTCAATCACTCTT
TTTGTTTAGAGGATCATTTGTTCTTCACTCTATTGCTATTAGCCGCAGGGAGCGCAGCAACCAAGGTGCA
TATTATCATATAGAAAGAAGCGAGAAAACTACAAGCGCGTGTAGGCTTTCGAGCCGTAGCTTGCTTGCCC
CTACCTGCCAGCGCGCGGATAGATAGGGCGGGCGAAGCGCGAAGGGGATGGATGTCTGAGCGGTTGAAAG
AGTCGGTCTTGAAAACCGAAGTATTGATAGGAATACCGGGGGTTCGAATCCCTCTCCATCCGCGAAGTCA
TAAGTTCTCTCTCTCTTGCGTTATCTATAGAGTTGAAGGAATCGGATCGGGAGTAATCACTAGTGAGAGG
GCAAAAATCGAGGTTTCTAGCGGAAAGAGCGAGAAAACTACAAGCGCGTGTAGGCTTTCGAGCCGTAGCT
TGCTACTCCCACCCTTCTCTACCGGGCAGGAACTACCACTAGAACTCTCGTTCGCATTTCCATCTCCCAC
CGAATCCACATCTACCACTGACCGTCCTGTACTGAAAAATCATACCAATTCAGATTGAGGACCTGCAGAC
GGCAGAATTAGCGTATGTTAAGAAGGTTCTATATAAATGAGGTGGTAGGATGCCGAATCGTTGGTAGTCT
TATTCTGTGGACGATGCATGGAACTTCGATCTAAGTCGAGCTAGCCTTTCACTCTCTTCGCTACAATCCC
GAGACTAATTATATAAATATTCTTAGCTGTAGCGGCGTAACTGAGACTTCCTTTGTTAAAAGAATTATTC
ACCTTTCTACGAATTAGAATATAAAGTCTAGTGAAGCCTGCGTCATCCTTGCTTAAGTCTTAGTAGCTAG
CGTTGGAACTGGAACTCCTTTATCCTTTTATTTTTCCGCTTTTCATTCCTCATGCACTGATAAGTAGACA
TAGATGCTGACTTTGCCAGGTATCCTTTATTAGGCCGAATAAGAGAAAATAGCAAGTGCTTGAGAATCAG
CTGTTGTTGGAGTATCATAGAATAAAGAAAATCCCCCTAATTAAATAAAATAGAAGGGTTCGCCTTTCAG
CTTCTTTTCTAGTCTTAGTTAGGGTATAATACCTGGGTAGAATTAAAGAAAAAGTAAGAGAAGAAGAGAA
TTAACCCGTGATAGAAGCCTTCTTTCTCTAGTACAATCGGGAAGGCTCGCGTATTCCTATTCTTGTTATG
GGAGACTGTCCATACCCTACCGTTCACAAGACCCTAAAGTAGGGAAAGGGTCTGTTCCTTTTACTTCTAT
CTTAGACTTGTCATCTGTACTCCATGTTCAACATTTCCCTCAAAATCTTCTGTCTATTAGTTCCATTAAT
AAAAATTGGAATTGAAAAGCCCAACGAATTCTTTCTTTCAGGAACTGAGGACGGGAAGATGATTGGCAAT
GGTAGGGTGCAAGAGGGCAACTATATGCTCGAGGCAAACCCAAGTCAGTCAACTGAGTGTTGTAGTAAAG
CATTGGAAGAAAAAGGATACGCTCCAAAAGGGGATGGAGTAAGGGATAACATTCGATTAGGGCAAGCAAG
TATGGGGTGTTCTTTCTATAGAGTGATAAACGGTGGGATCTTGCTTTCTAAAAGCCATAGTAAGGCTGTG
CAGTCAGCCAGTAGATGACACCAGAGACAAGGCAAAGTACGCTAAAGAATGAGATAAATCATTCTTTAGC
GTACTGCTTACTTCCCTAGTATACGTTGCCCCAGAACTAGTGACTGGATGTTCTTGTATGTGGCTAGATG
CCAATATCTTGACTTTCTTGGCTCGTCCCTTGCTTGCGGGGCTACCTTTCTCTTTTTAGGGGAGGAGGTT
GAGTGCTTAGTATAAGTTTCGGAGGAAAGAAAGCGGCACACAAGATTCCATCTGGTAATCGACAACTAAG
AGTTGCAGACTCACTCGTAAGGCGTAAGGAAACCAGCATTTCTACTCGTCATTAGCATGAAAAGTCAGCC
TGCTCATAGAAGGTAGGCTCCTCTATTACTAGAATTGAGTGTATTACTCGAATGAGCGGTGAATCGGACA
GATAGACGTGCTTCCTCTTAGAGATTGTATGTTCGAGTGTTCATTGAATTGTTTCAGATGTGCTTTTCAT
AGAAAGCTTAGCTTTCGCTAGCAGTTTTTGTGAAAAAAAGGGGGAGGAGAGTTGAATTAACCAACTTAGA
GTAGAGACAGCTATTTCTTATTTCTACAAGGCTAGTTCTACAGGGAGATCCTGATTAAACTAATAGCATG
TCTCAGGGACAAGCTTTTTCCCTCCACCAAGTTTTTTCCTCCAATCGAGCAGTCTAGCCAACCGTTGCTT
GCGTTCAAGCCAAGCGTTCTTTCTGATCCAAGCCAAGTTATCCGTTCTTCTGCTCTTTGCAGCTCATAAC
ATAGGGGTAGTTCTCTACGCCAGGCGGACACACTTTCGTTCTTGAGTTCGTGTTCGTCTGACTTATGATA
TATGATAGCTCGTCTTTATTATTTGATAGAGATCGTATTACTACTTAGGTAACTGAAAGCCAATTATACA
GGGTTTGGGAACGTCTATAAACTGCATCCTCACTACGCAGGGAATATCATTTATGGATTCCAACCGATGA
TGATTTCAATTAGCTCTCCCTCCTCTTTTCCCTCACGGAAAACGCCCCCTAGCGAGCCCACAGCCTCTAC
AGTTGTTCGGGGTGAATCTACAGTTTCTACAGCGACTTCTCCAGTTGAATCTATAGCTCCGGGTGAACCT
ACAGTTCCAGGTGAACCTAAAGCTTCTTTGGCAGTTGAAGCAGGTCAAGCAATTGAAACAGTGAATCAAG
CAGTCAAGCTGAATTCATTCTTTTCGAAAGAAAGATTTTGTTGGTGTTCAGTGTGCTGTTCATCAGTTGA
GTGAGCCGCAGGAGCAGTTTTCACACCAGATCCCTCGGCCTCTGTTTTAGAATCAGATTCCTCGGAATCA
AGGTCAGCTAAATACCATGTGGCTGTAGTCTAAATTTCTTCTTTCTTTCTTTGTAATCGAAGTGGTCTCG
GGGTCATTTTGGAGAGCCCGAAGAGAGATCAACCAATTCATAGGAGTACGTGTTCTATCTGCCCGCTGAA
GTTGTCCAAAGAGAAGGTAGATCGAAAGGCAAACTTACGTGGATTGCAGTCATTCTTCACTGTATCATCA
CCAAGGACTTCGGCATGGGTCTCCGCCTAGGATCCCTCATCCAATTCAGTGGCCTTAACGCTAGATGCTA
GATGTGGATCTGTATGAAGTAAGAAAGTACGAGTTATACAAGTTGGTAGAGCTTATACCACGTTAGATAC
GCCGTCAGAGCCTCTTCTTCTTCTCGCGCAGTGTCCTTTTTGCGCACCTATGACAAGCAGGCCTCGTACA
ATTTCCTGTAATCGGAGAGTGAGGTTTCATGATCCTTGGGTAGGTGAGAAAGACGAGCCAGCAGGGGAGG
GGGAAAACTCAGTCTTAAGTCTATAGTAGTGATCTCGGGGTCCTTTGGTTTTGGTATTGCTCGAAAGAGT
TTCCCATCTGAATTGCCCGCGAAGGTGTTACCCGATCAGTTCCATGAGAAAGCCCTTTAGCCTTTAGAAA
GAAAACACAGAAAGAAAACACATAACAGCAATCTCCCTAGAAACAGCACTTGCTGTTGTATCAAGCAAGT
CTAAATCGAACCTACTATATTATATATAATAATAATAAAACTTTATATTCCTGGTGTCTAGCCAGTGAAA
AGAAAACATCTTTGACAAAGGAGTCAGTGGTTACTATCAATCAGTAAGCCATTCATTAGCCTCTTTAGCC
TACCTCACTCCCATCCGATCGTTGATGGACAGTGAGTGCTCAAGTTCGCTCGCCTACCGGGGTGCCCTTA
CTGGATGGGTCCCATTCCAAGTATAGCGTCAGCCCTTGTGACTATGCTTTCTGTTCTGTCGGGAACGCCG
ACTCTTCTCTTCACTCTTGCTTTCGTGGGAACAAAAAAAAATAGCTATGGTTGAAGAAGCTGTGAACTCT
TCTCTCACCTGTAGACGAGTGAGTGACCCAATGAAAACGAGGTGAAGAGGTCACGTCTCAGCCCAGGGCA
ACTTTACCTTTACTTTACATAGCTATGATTCGATCTTTCTCTTTCAAGATCTCAGATTCGAATTGGATGC
TTTTCATCTCTGTTAACGAAAGCTAATCCACTTTTTATCCCCTACTGAAGGAATGTAAGTCAGTCTCTGC
TCTGGTTCTTTGCTTTGTTCACTCGGGGTTCCGTCTTTCTGAAAGAGTCAGATCACTTCCTTTAACGGGA
GCAAAAACTCCCTTTACTTATTCTTCTACCGCTCCAGCTTCTCCTTCTCCCCCGGGATATGAGTCAGACT
CGGGCTATTTGAACTAGAAAAAAAAAAGGGCTTGATTCCCCCATTGGGAGCACTTTCATCCGAATCTCTT
TATCTTTTTAAGACAATACAAAATTCTTATTCCCATCTCTCAAATCTTTTGTTAATTGGCAAGGTTCCTC
GAACCTTCTTTTAGAGCTTCCCCTCTAGCCTGCGTCAAGCTTTTGCAGCTCTATATCCTATTCCTACAGC
TAAGCTAAATTGCCCACCTTCAAGCTAGTCGAACTAGAGCCTTATGCCAATGAGAACCAAGAGAAGAAGG
AAATTTGATTCCCAAGGACTATAATTAGAGCCTAAATGCAGCGGGGCCGCAGAAAGAGCATTTCTCTTTG
TCTATTCAATAGACCCCTGGTTGGGTTGGAGTTGAGACTACCACACAACTAATATACCATTAGCACTCCA
CGAGTAGATTAGTTGAGTAATTAGACTGAGACTCTCTTTGATATCAATCACTAAACTCAAGAAAATCTCA
AAAATCATAAGAGAAGAAAGCTGGTAGCGCAGGTTGGATCCTAGCCTAGATTCCAGCTTTCCCTGTTGAA
TGATCGAGTAGCTTCGACTACACCTTTCATCGAGATGAAGTTGGTGTTCAGTGTACCCAACGAAAGGTAC
AATACAAGAATTTCAAGGAACTGTCTTTCTTCAGCACGAAGTTAGTTGATCGAGAAAGCAAGGACCCATA
TAGAGCAAGGCCATGAGTAGATCGAAAAGGTCTCGCGAAGCCGGTAATCCTTTGTCCAAGATCCTCTCGG
ACTGTTGAAGAAGCATAAACCTTAGTCGTTCAAACGTACCTTTATGCCCACATCCCTACCCAAAGAGTAA
CCAAATCCTTCTTTGCTCTTTCTTTCATGGAAATTAAATTGGCTTTTTTCTTCAATGACTCTTTCCTCTT
TTCTTCTACCAGGAGTCTTCTTCGCTGGTTGAGGCGGTTCGACTAGTCAGGTTAGTCTTTATGATATCTT
TGGTCTTTTTCCCATGCTTTCCGTTGGTCAACAACCAACCATATCCGTCTTCCTGGGAGAGGTTGAAGAA
GTCTCTCTTTTTTTTTGGGGGAGCAGAGCAGTCAAAAAAGAAAAAAAAAAGAAAATGATTCTTCTAGAAA
GCGTATTCCTCACAATTGCTCCTTGTGATGCAGCGGAACCATGGCAATTAGGATTTCAAGACGCAGCAAC
ACCTATGATGCAAGGAATAATAGACTTACATCATGATATCTTTTTCTTCCTCATTCTGATTTTGGTTTTC
GTATCACGGATCTTGGTTCGCGCTTTATGGCATTTCCAGTATAAAAAAAATCCAATCCCGCAAAGGATTG
TTCATGGAACTATTATCGAGATTCTTCGGACCATATCTCCTAGTATCATCCCGATGTTCATTGCTATACC
ATCATTTGCTCTGTTATACTCAATGGACGAGTTAGTTTTAGATCCAGCCATTACTATCAAAGCTATTGGA
CATCAATGGTATCGGACTTATGAGTATTCAGACTATAACAGTTCCGATGAGCAGTCACTCACTTTTGACA
GTTATACGATTCCAGAAGATGATCTAGAATTGGGTCAATCACGTTTATTAGAAGTGGACAATAGAGTGGT
TGTACCAGCAAAAACTCATCTACGTATTATTGTAACACCTGCTGATGTACCTCATAGTTGGGCTGTACCT
TCCTCAGGTGTCAAATGTGATGCTGTACCTGGTCGTTTAAATCAGATCTCTATTTCGGTACAACGAGAAG
GAGTTTACTATGGTCAGTGCAGTGAGATTTGTGGAACTAATCATGCCTTTACGCGTGCGCCCGGAAACAT
AGGCCGACTGCTGAGCCCACTCTGGCTCAGCCGCACCACCCCCGGTGCGAGCCACCCGAGAAGAGCAAGC
TAAACCAGCGAGCGGCTGGAGCTGTAGGGAGCCGAGGAGCAAGGCAGTAGAGTTGATAGAAGAAGGGGCC
AGGCTCCCGGTGGAGCAGAGGAGAGGGTTAGGATAACGAACTTGAAACGCGGAGCCCGAGCGGCCGGCGA
GCGGGTGGTTAGTGGCCAATAGCGCCCTAGTTGATGGCATTCCTCTCTGCGGCTGGCACTCGAGGAACCA
CGGGGCACTCCATACAGAGCAAGCAAGTCTTAGGGATGAGACGCCCGCGCAAGGACCTCAATTCTCATTA
GGAGGTCGAACCAAGGACCTATGGAAGTCGGGGCTACCCCGTCCCCATGGGCAACGCAACAGTGTCCTGA
GGGAGGAGTTTAGAGGCCTTATAGTAGCACGGACTTCTTTTTCTTTCTAGGTCATGCGAAGGGGGCCAGT
CCAAGATCGTACTGTTCCTCTACAAAAACAACAGACGCTCTCAACGGCTAGGCGCCACTCTCTTTCTGAG
TTATTCCAGCTTCTTCATGATTTCGTGCCGCGGTGAACAAACAAAACCAAAAAAAAGAGGGCCGTCTCAG
CGGAAGGAGAAGGACCTGCTACGGCAGAGACTACTGACCCTCTTCTTGTTCCTAGCGAGAAAACTACAAG
CTAGCGAGCGCGCTCCTTCGAGCCGTAGCCTACGCTTGCTGGGAAGCCTGGAATCCTCAATATGAGGGAT
CCCTCAAAATAGAGAAGGGCGGGCAGGGCTTCCGCAAGAGCCTCCCCCCTCTTCCCGGTCAAGATAGATG
GGAAGGAGCCCTATCAAGTAAAGGCCAACACCAGTCTCTATATTGTTGTACGTAGACCTTTGTTTCAGGT
CTTGTCAGAGCCTTCCTCCTGCTAATCCGGCCATTTCCAAACCTTAGCTCGGCTAAATAGGCTCAATGAT
CTCTTTCTTCGATAGGCCGGTCCGGCGCTCCGCGTGGAACTATTCGTACATGTTCCGACTCGCCGGTCAT
TATGGATCTAGTGGCATGGCGAGGCAAGGGGGCATTGGAAAGACTAGACCATACTAAAGTAAAGAGGCAT
TCTGGAAGCGACTAGTCGCTTCTGGCGAAGCTTCTAGAAGGCCGACCACTACATAGAGAGATCCATATAC
CAGTCATGAGCGATAGCGAAGCCTAGAGAGGTTAAGCGCAGGGCAGCAAGCGTAGGCTCGAAGGAGCGCG
CTCGCTAGCTTGTAGTTTTCTCGCTTAGTGTGAAACGCTCCGAAAAGGAGCAGAGAAGGATACCCGAGAA
CCATCAACCTAATAATAATGAAGGGCTTTGATGCCAGCAAGCATCCTTGTAGTTGTTGGGGAGTAGGGTT
CCAAACCTTTTTTTTAGTATTTTTCTAATAGAATAATAAGGTAAGGCTATGAAGCCCTTCCTTCAACTGC
TTTTGGCTTGCCCCTTGTATAGGTTGGAGCAAGCGTAGGCGCCTACACGCGCTAGCTAGCTTGTAGTTTT
CTCGCTTACCAACAACTTAGAGAAAGGGTGGTCGTAGATCAGCTTGCTGCTCGCTTTCTCGCTTCCGAGA
GGCGAAGGGAGCCTGACTTACGGTTTCCAGCCTGGCGCGAAGCGAAGGGATTGGATTTCACCTATGATCA
GATCAGTGGGCAACCATAGTTTCATTTTTTCGTGGTGTTGTTGACGTTGTTGAAAGCGAATTTTGAAGTA
GGCCTCGCTTTTCGGAGCTGCTCCCAGCTCACACTATGGTGGAAGAGGTGCCGTGAAGATCTAGGAGTGT
GAGCAGTACGAGCTGAAAGGCTCCCATACTGTTTGGAGGGCAGGGGGCATAGATGCCAAACAAACCTGAC
CCCTATCTATCGTCGTAGAAGCTGTTCCTAGGAAAGATTATGGTTCTCGGGTATCCAATCAATTAATGCC
CCAAACCGGGGAAGCTTAAGCGGAAATGAAAGAGTAGGGTGAGGGGGAGGGGGGAAGCAACTAAATGGAA
GGCTTCGCTCGCTCGCTCTAACGCTCGTTTAGTAGACAGCGAAGGATTTCCCAAGCCCGAGCTGAGTGGC
TTTTTTACAGAGAGAGGGGGGAGTACTACACGAGCTCGTAAGTCAAGTACAGAACGAGCCTTGTCTACGA
AGCAGAGCGACCTCGTCTTGCTTCTGGCGAAGCTTCTAGCACTAGATAATAGGCATTATGGTAGGAAGAC
TACAACTTAGGCCGACCACTACATAGGAGCGATAGCGAAGCCAAGCCGTATAAAGGCGAGCAGCCCTTAT
AGCAGCAATAGCAAACGGCCTACTTATAGCCCTTTTTTAGGCACCTGAGCGTCTTGCAGTGTTAACGCGC
TGCTGGCGGTTTAGGTGTGACTAGACGCGCGGTAGGAGGCAGACTAAAGTCCCTGCTCTTTCGTCGACTG
TTATGTAACCCCTCACATGTTGGTAGTCTTCCAAGATGCCTGACGATAACAAGGATATCCTAAAGGGCTT
GTTCTATTTCTGGAGCCTTAGCACCAATACTTTCATCCTCCGCTGCGGACAAATGTCATTCTCGCTTCTC
GACGTGGCTGTCATCACTGGTCCCGGCCCCCGTCGGCTCGACATTTTTGCAAAGACCGACCCTTAGTCAA
GAGGGCAATGAAAAGAGGACAGCTGATTACCGCTAAAAGTCAGACTACGAGTACACATTGTATGATTGAA
AACTGCCGCTGCGTACTACCCGGTGCTTGCAGGTCTGACTGGTGCCCTCTCTCCTACAGCTGCTTCAATC
AATGTGTTGTCTGACTACGAGTCTTCTTAGCCCGCAGCTGACTACAACTTTAAAGACCGAAGAGGAAATG
ACTACAACAACTGTAAACATTCCCTCCCCGCTCTTACTTTGATCGACTTGCCCACACAGCGTCTTTTTTG
AGAGAAGAGGTCAAGGGGCTAAGTTACTCTCGAAAGTCGTCTTTTGTATCGCGTCAAGAGAAATGACATA
GAGTTGATCATTGCTTGAAGAGTTTCATTGTCGAATTGATCTCGGAATTGGATCCCAAGCAAGCGTAGGC
TCGAAGGAGCGCGCTCGCGCGCTTTCCCTTTTCTCGCTGCCCAAAGGCGGCTTTCTTTATGAAAGCCGGT
CCACCGCTGTGAAAGTACGATTGATTCCGTCGATCGAACGAAAACCGCTTCTTGCTTTTTTTTTTGCCTC
TCTGGCTTGACTACTCTGCTTGCTTAACACAAGTGTGAGTTAACCTTCACGGACCACTTCACTACCCAGC
AAGCGTAGGCTAAAAGCCGGAGCGAGCAAGAAAGCAAGCTACGGCTCGAAGGCAAGAAGCAAGGGATGTT
GCAACTTGCGCGAAAGCCTACACGCGCGTTAGCGCTTTCCCTTTTCTCGCTTGCTCCAGAACTGACTCGG
GATTATCCCAAGGGCGACTGATAGAATCAAAAGTCGACTTGCTTATTGTCTTAGCAAGTTTTACCTACTT
CGCAAAACTAAAAAAAGACAAGAAGATCTGACACATCAGATCACCCTTCTCATCATGTCTATACATGTGA
GCCCTTATAAAGGGAGGAATAATCCGAGGGTCTCTCTTTAATTAGTAGACTTCCCTTCCACCTCTCCACT
CATACATGGGGAGGGAAAAGAGACTGGCGCTACTACCAATACCTGGTACCGGGTGAATCATACATATCTA
GCCGGAACCCTTATCCTCATTTCAAGTCGAATCCGAGGCTTGGCACCTTTAGTTCTCGAGATATCCACTT
GGTGATTGAATTCTAATTTTTTGTTTTCAACTAGAAATGGAACTACTAATACATCTGCTCTCAAAGTTTC
ACAGGGAGCAAGCGTAGGCTCGAAGGAGCGCGCTCGCTAGCTTGTAGTTTTCTCGCTTCTCCTGTCCACT
ATGGCTGACTTGACTTGGTTTTTTTCAAGGAACGCAGCCATCCCTCATGGTAGGAAAGCCTCACCTCCTA
GACAAGGTGCAACCGCGAGCTTTCTATAATAAATTTCCTACTTAGGAAGAGCTCTTCTCAAAGACAGGCG
CACCTACTAAACCTATCAGTCTAGTCTCTATAAGGTCCAGTTTCGATCTCGAACCAACAACCTTTACTTA
ACTTAATAGGTCGGAAGAGAGATATTCAGAAAACCCGATTTCCTGTCCTGTCTTAAGAACCTGACTCAAA
AGAGAAAAGAAGACCGGACTAAAAGAGATATCACTTTCGACGATTGAACTGCACTTTTATATCAGGAACG
TCGACTTGCACTTGCAATATTGAATTTAACTTTCCGGAATCCTTGCTCCTGGCAACTATTCACATGGGCC
ATTCATAAGAATAAGACGTTCAACTCCCTAAAACACGTAGTTTTGAGAGACTCAGAATATCAGTGCCTTG
GGTAAATGCCTACCTTCGGGAGAATCTTACCGAATTAGCAAGCTACGGCTCGAAAGCCTACACGCGCTAG
CTAGCTTGTAGTTTTCTCGCTTGATTACGCACCTGGCTTACTCTTAGTAACGTCAAGCGCCTACTAAATA
GCAAAACCAAAGCTTCTTACTTTACTTGACCTATGGAAAGGCATATTTTTTTTTATTGTGCGCTCTTCGC
CTGCCTTCTTTGACCTTTCTTTGGAGCTCTAAGAATCCCAAGCCGGAATCAGTAGTAGCGCCCAATGGTT
TAGGGTACGGAAAGCATTGCTCTTCCTTAACCTTTTTTCTACCTTTGAAGATAGAAAGGGCATTGAAGCA
ATACCTGTCTACGGGGACCAATCATTAAAGCAAGTCAAAGCGCGGAGAAGGGAGATAATAGGTAATCGGA
GTAGTAGCATTCTCTTTCTAGTCTGCCTTTCTTAGCTCTTAGGTTCTGACAAGACCTTCTATGACCTTAG
GCACAATAAGTCTTACTAAGAAGTTTCCTTTTCTTTTTATTGATTTGAATCCTTCCCGTGTGCCAAGCAT
GAAGAGATGTCAAGTCAAGGGACTTATTATACCATGAATGGACTCCTTGTCAGGAAGAGATAGAGATAAG
GCTTTCCTGACTTCTCTCTTTCGCCTTATCGATGCATTGCTTGGGTCTTCATTGGGCACTAGTTGCGCAC
TAGCTCTTCGGTGTGAATGAGAAAGTGTTAAGTGATTGAGTCGTGTGGCTGGGTCAGCTGTAAACTCTTC
TTTCTCGATGGGAATCAGAGCCCTATCGTAGCCAAGTCAATGGACTTGCCTTTCTTCTTCTTTCCGGCCA
GGCCTTACTATAACCAACCTCACAGATCCCACTCAATCTTTTACACCGATGTATCGTACTCTCTCGACCG
GGTCATCAAAAAAAAATACTGCTAAATCTTTCCGAAGTGAGAGAAGGAGGGAAGGCGCGCTACAACTAAC
ATAACAGCCAGCTGAAAAAGGTTAGCTAGCTAGGCTAGCGCGCAATGGCTTTCTCTGATAGGGGCTCGCT
TTCTCTCAGCCACTAGTGGCTTATGTAGTGGTCGGCATTCCTACGTGCTCCTCCTTGCCCCCCTACTTAA
GAATCCAAAGGTCACCTTTGGATGTTGTCGTGACGCTTTGGTTACGAAGGTTACCGGGGTCTAGGTTTAT
GGATGGATTCAGTCAGCGAAAGTCCCTCAAACTCAATCAATATCAACAAGATGTCGTGACCAGCAAGCGT
AGGCGCCTACACGCGCGTTAGCGCTTTCCCTTTTCTCGCTTGGTTGATTTTGTCAGAAAAGAAAGTAGGT
TTAGGGGCTTCATTGATTAGTACACCTCCGGTGCTGGTAAGGTCGGGACCGTGGTCGTCCGTCTCCGGTT
TGCCGGCCGATAAGATCTCTGAGATTGACCAGCCAGCTGGGTTGGTTTGGCTATTCCTTTCTATTGAAAA
GGAGTCAGCTGTCTGCGCTAGTCACCTTCTTCTAGGCTCCGCTGGACGACACGGCATTCTCGTTCAAATA
TAGGCCGGCCGTACTTGTGATGGTTCCCAAGGATCCAATATGACCACTTAGGTCTACGTTGCCACGATAT
TGTTCTATGGAAGCGGGCGGGCTGTTAGAGGCCCGGTTTTTTTTGGTGTCGTAGGGGAGGGATTGACCTT
TCTAACGCATATTCAGTCGTACCGGCATGGCCCCACTGATTTGTTTTCGATCGGAGCATCAAGCAACGCA
ACCCGGTTCTACTTGACTAAGCCCCGTGCTCGTCCAAGGAGGGAGTTTGCTTTACCCAACTCCTTTTTTG
ATAACAAGGCAGAAAGCCCCGACCCAACATTCATTAGTTTCGAATGAAGAATGAAGAGTGCCCTGCCCCA
AAAAGCACCTACTCCTATCAAAATGAAAAGCGTGACTTTACTAAACAAGCAAGAAAAGCCCTAACTATTC
TATTAGTAAAGCGCTAACGCCCTATCTATAGTCAGGGGCCTTTTCAATAAGGCTCACGCTAGGCGCTCAC
CTTTTTTGGCTTCCCTAAAATAGAATATTTTTTAGTTGGTAAAGACCCACCCCTTGTTTCAGTCAGAATG
AGTCCCCGGGACCCCGGGACATTGGCTTCCGCCAACAGTGGACTATTAAGGATCGCATCCCGCGCATATT
CTACATTATAGCCTGCAACTGATTCAGCTTCCGCTTCTGGGAGATCAAACGGAGCTCGATTAGTTTCTGC
TAGACGAGAAATGAAGAACATAACCAATACAGGAAACAAGGGAATACCGGACCATATCTGCTTTTGCGCC
ATGACAATCTCACTCGAATTACGGGGACCTACACATATTAGTACAGTATACCGGGGTCTCCGGCCAGAAC
CACACGTGCAAGTTTCCCTGCATGTGGCTCGTCCGTGCTTTCCGAGGCGCTGCCTGTGACTCAGCATGGG
AGAAGGGGGCGGAACTGCACACTTTCGTGTTCAGAGCATTGTCCGAGTGAGTAGGCAGCGCCTACCAAGC
AAAGCTTTCTTGAAGAGGCTGGCCAGGTTCCTTTTCGTCGCCCGCCTTTTATTTCGATGTTGGGGCAGGG
CAAGCGAGAAAAGGGAAAGCGCTAACGCGCGTGTAGGCGCCTACGCTTGCTAGGTTGGCTCACAGCTCTA
TCTCGGCCGGCATCCTGCTCTCGAGGGGGTGGAGTCCTGAAGCGAACTACTCATTGCTGTGTTGCCCCAA
CCCAAGGAAGGGCATTAGGTGAGGACCCGGGAGGGAAAGCGTGGTTGACAAGCCACTTCGAGGAGGCGAC
TGGAGTGCTTTCATCAAATGATGCATGTGGGCTGAGCCATTCCCATCCCAAGTGGTGGCCCGATTCGGCC
TGGCCTGGTCGGGAAGAGATTCACATAGAGACTACTGCTATCCGGGAATATCTTTCTATGTTAGCTAGCG
GGGGCGGGCTTTCCTATGGTAGTCCCGCTGCGGCCTCTGACCGTCCGCCCCGTCTCATCTTGATTTGGCT
ATACTTTTATGTAGCCAGCCATGTTAGCTCCACATGAGAGCCTTTTTCTAAAGGCTAAAAAGGCTCTCAT
CAGTCAGCTCGGCCCCTCTCCTATTCAGCCTTGCCGCCTATTAAGAGAATAGGTCCCGTTCAAGCGGCCC
GCCTTTATTCATCTATACCAGCTGCCACGCACGACCCAATAGGAACGATTTCAGCGCCCCTCTCTAGATA
AGAAGCAGAACGCACCATTACCTACAGCCCTTTCCTCTGCCGGGGGCTTCCACGAAATGAAAAGGGGCGG
CATCGTCGTATGCTCGACATTTGTTGCCCTGGTTTATATCCCGGAGTACTCCTATGGCCGATCTGTCACC
CAACCTAGCAAGCTACGGCTCGAAAGCCTACACGCGCTAGCTAGCTTGTAGTTTTCTCGCTTGGCCCCGT
CCCGTTTGGAGAATGACCCAGCAAGCGTAGGCTAAAAGCCGGAGCGAGCAAGAAAGCAAGCTACGGCTCG
AAGGAGCGCGCTCGCTAGCTTTCCGTTTTCTCGCTTAGTCAATTATTCTCGCAGTTCAGAGTTGATTCAG
ACCGCCACCTCTCTGAAAGCATGGTTCTTGCCTTCCTCTCTCCTCCCTCCTTGGAGCTCGTCCATTCGTC
GGGTGATCCCTTGCTCTCACGTTCGAGTGTTTGCTCGTCGTTTAGGCCGGTGAGTGAGATTTCTGCTCAT
TGCAGTCACCTCCGGGGTTCTTCGCACCTGGATAGTACCAGGACCCTTGTGCCCCGGCCCTTGATCAGAT
AAAGCTGCCCGCCCGAAGCGCGCCCTATGACCCACAACTCAAAATGAGCCTTGCGACGAGACGCGGACAT
TCCCCATGCTGCGGTTCCCTCCGGTCCGTTCCCGGGTTGGGTTAGAGGAAGATCCGAGCGATTGCCTTCG
CGGATCCAAACGCGCTCACAAGGCGCACAATAAGAATAAGACCAATAGAGACTTCATAAGAGACCATTTG
AGCTGCAGATCGTAATGCTCCTAAAAAGGCATATTTCGAATATAGAGGAGTGAAAGTTCCCAAGCAAGCG
TAGGCGCCTACACGCGCGTTAGCGCTTTCCCTTTTCTCGCTTGATCATACCCTTCTATGAACCGTACGAG
CACGTCCTCTGTCACCCCCCCACCGCGCTTACGGCTCTATACCCCAACCAACTTTCTCTGACGCCCAGCC
CTCCCTTTCTATTCCTCGGTAAGCGGTTCCTTTTCATTCATTCATTGATTGATTCAAGGTCTTGTCAGAG
CCTTTTTGGTAGGTAGTCTTTAATGAGCGGCTTAAGGATATTTTTCTCATTCCTGAGCCTGTCTGCCCAT
TCGCGGAGACTATCAGTATCTGTCTCCTCAGAGATCTCCAGCATCACCATTAGATGGTGGGCCGTATCGG
AGTAAAGTTCCCTCCTTTCTGGCAATTGGAGGACTCGCGACAGAGAACCCGACCTCCTTTCCACTTCTTC
GCGAACTTGCGCAAGAATCAAAGTGTGAATGGAAAAAAACAACCTCACGTTGTTCTTGATGGGGATCGGC
GTGGGGAACTTCCGCCGGTTCTGAAGCCAGCGGCAGCGCCTCTTGAGCCGCCTCTGGTGGATTAGCGGGA
GGTAAAGGCTCTGACAAGACCTGCTGATTCACAGGCATGCCCTCTCTGGATGTGCCTGTGCCATAGGTTC
TTCGAGACCAGGACCCTTAATTCAAATGAATCCTCCTCAAAGGAGGAGGAGCTTGGTGCGCCAGAAGGTC
CCGCATCCGCACCATTACTCTTTGGCCCCTGGTTTACGCTTGGTTCCGAACCGGAAGAGCCCGATGGAGC
CATCATCGTCTTACCGGATTCGGTCTCGCCCTCTTCTTGCTCCAAGAGAACAAAAATGGCTGCCAAAAGG
AGACCGCCCTCCCACCCGAGCCGACTAAAGAGGAAGTTGAATGATCTGCACAGTAGAATTGAGTTCAGTT
TTCTGAGGACGAGATCGAACTCAATGCCAATCAATAGAAATGCCAAATATAATAAAAAAACTAAAAAGAA
AACGATCGAAATTCTGACCAAAAAATTAGACATTTGAATACTCTTGTCACTAATATTAGCACCCTTGCTT
TCTACAGTTCTCATTGGTCTTATCACAATCACATTTGTTTCCCTCTTTTTTCGGCTGGGAAACAGGCCTT
TTGTTTTTTTTGTGTTGAAGGTCATTTTGTTTTTTCTTTTTTTTGCGAAGAAAGACATAAAAGAAATAAG
GCCTCACCTTTTCCGTGAGAGATCCGATCTCAGTCGTTTTCAACTTTATCTCCTGGTAGGGCTTTTGGAG
GAAATTGGATCCAGGTTGGTTTCCCAACCCAACGGATCGTAACCTTAGGGCGACCCCCCTTAAAATCTTT
ACTGAACTCTTATTCGTCATATCTTTGCGAGTGAATTGAGTGCCCATCCCATCCGGGCGCGAAAACGCTT
ATTGCAGCTTTCTCGTCTTGAGTCGAAGCTAGCTCTATTGATTCCTCCGGCGATTACGAGAATCAGCCGC
TTCCCCCCTCTCGAGGGGACTGGATTCAACAATTGCACGTAGCTAGTCCTCCTGTAGCGCTTGTGTGCTC
CTTGATGCGTTCGTCATCCCTCGCGGTTTTCCGCCCTCCGCTCAACTGGTTAGCATCCAGTTATAAAAAG
CTTCAGGCAAGCCGATTTCACCCTTCGTCAGGGCCCGAGACACATTGACCAAGCAACCCTCAGGTCGAAA
TAAAGTTTCTGCAATATCACTTACGCTATTTCTAGACGGTTACTAGACGGTTATTCGATTTGTTTTATTG
ATATCTAATTTTTTAGATTGCACGAGTTAATAGTTGTAGTAAGTAGCGATAGAGGTAGCTCAGCTCCCAT
TGCTCCCGATAGAGCGGTTAAGGAAGGCTATCGTCTCCCCGTTGCAGGTTTAAGAGAGAAGCCTTCCCTC
CTTTTCGAATCCAAGGGTGTTTTCCGCCTTCTTTTAGCCGTTCCTGTCCAATCAAAGACTGACAACAATC
GACCTACAAGAGCCCCTTACACACACGGGAAAGACTAGGAGAGAGTTGGAATGGAAAGCTTACAAGGCTT
ACACCAATAAATTCTATGGCAATGGTTCTAGACCCGGAGACTCAGTCCCCTCAACCTCTTCAATTGGAGC
TAGCTATAGAGCACACTTTTCTATGCTTTCTTTACTTACTCTAGAGGTCAGGTTCCCTTCAAAAAGGGGC
TTCGTAGCTGACGCCAAGCACAAGCTACTTATTTCGACTGATTCCTTTTCTATTATCAAATCTGGAGTTT
GAACATGTGCTCACTCGACGGTATGGTGGATAAGAGGTAATCAGAGGCCAGCCTTCAGCCAAAGAGGCAC
AACAGTGCAGCGAAATGAGATGGAAGGGCTCGAAAGCAAGAAAAGGTTCCGAAGCCCTTTGACCCAGTGC
TATCTATGTTAGAGGACTGGTTGAATGAAACCATATCTCATAGGGAATAACTCGTTCCTTCCTAATCGAT
TACGCTGCCTTCCCCCTCTATCCCTATATTCCAGTACAACGGCAGAATCCGTATTGGAAACCTTTCCCAT
AGAAAGGTTAAATCCAAACTCAAGTATTCCCAAGGTGCACACTCAATGCCAGGAAAAAAGCAGACAAACG
ATGGGAAGCACTTTAACTCAAGAAGAACGAGTCTAACAGCATAATATGGGTTTTTGGTCTTTTGATCACA
TCTCCCAGGGGAAAGAGAAGGGAAATCTACTTTATGCCCCAAAGACGGTGTTGTGGTACTTGGATCACAT
CTCAATGTCTCAAAAAAGGGGAAATAGACTAAAAGCCCCGGTCTAAGGAGAAAAGAAGTTGACTGGCATT
TAGATAGACGAATTCGCTCCTAGCTCGTCGTAGGTGGACAACCCTGAAACCATTCCTTGATTGAAAATCA
CGAGTCGAATTTATCTCTACCTATTCGACTATCAAGTTCGTGACACCCTGTCTAGCCTACCGCCCTCCTC
TGAGGTGGGGTTGGCCATACCATGACGCAACCGACGGTCTTTCTCTTCCTATGAATTGCTGAGGAAGAAT
GAAGTAGCGAGATGCCGCAAAGCGTCTGTTAACATCTTATTTTTCTTTCTCTTTCGAGATGCGAAGAGTA
GCATTTCTAATGGTAATAATGGTAACTAGTAAGGTGCGGAGCGGCGATTGACCTATGGGCCATTACTACT
ATGACTAGGATAACACCTATAGCTGTCTCGAATTCAAAAAGCTTAGTACGGCAAGTAAATGATTGATAGC
CGAATCAGTGCTCGGCTCCTGCTTCTTCTCTGTTCTCTGCGCGTTAAGCTTGAACCCTATTGTGGTTAAA
GAAAAGAGTAAGTCCTCGCCCATACTTAACTTGGAAACTCATAACTTAAGCTCTCAGACTAGAGCTATTC
TCACTAAACCTAATCTGTAAATCGAAGACGGGTAACTAAACTAACCTCTTTTAATGAATCTGTTACTAAG
CCGACTCTGTGCCCGCATCTGTAGACTGCATTGTCGATACTGGACACTGGACACGGTAACTTAACTGCTT
ATTATTGTGTCGAAAGAGCAACTCACACTCAAAACATAGCTTTTTAAAAACTCACTGAAAACGCTTTTGA
ACAAGCTGACCAAGCTAAACTGAAAAGAAGCTAGCCACCTTCCCCTTCCCCTCCCAGTCACTCGACCACT
GACTTCCTTCGTTCCTAACCTCCTTCCCCTCCCTACGGTTACCTTCTTTTGCCATCTAGACCGATTCACC
GCCCTTCTTTCGCGGTAGACTTGAAATCTTTGTTGAATAGCGCGCTATTGCTATAGCTTAGGGCGTCTAT
CGCGTTGTTATAGCGGCTCTTCTCGCTTGCGTGCTTTTGCTCCTCGCACTTTGTGTTGTGTTGTTAAGGG
CGCGCGAGGAGACGTGTGCGATAGTCGCTTCTATAGTACTATACTCCATATGGATATGGAATGGAGCCAT
CGTCGCAGTTTAGTGTGGAGTGCCTGCAGCTCTTTGTGCTGCTCGGCGTGCGCGGTACTTTCCATCGTCC
GTTCGCGGGAATGATCCCTCTGGAGTTGCCGGCACGATCACTGCCTTCTCTTCTCTTCTCGTGTGCGTCG
CGTAGTGGGAAGCTGTAGTGTTCTGCCAGTTTCGCGAGAATCCTAATTGCATCAAGGAGCATCCATCTCG
CCGACTGGTTCGTGTAGAAGAAGTTAGACCCCCGAATTACGAATTTTAAATAAAAAATCTCCCATTGTAT
ATACAATGTCAGATGAACCCACATCTTGACTCTTAGCTCTGCGTCTTCTTGGAAGTGAGATCACTAGGTT
TGTGGTGATAGACAGACCAGACAGAATGAAAAAGGTGCCTCTATATCTTATATCTACACAGGAGGACGGA
GCGACTCGCTATGAGTAAGAGAGTATGCAGACTAAATGGTGAATAAGCTCGCCTAAAGAATAAAGAAAGA
GGTAAGATAGAAAGAGGTAAGATGCCTCTTCGATCAGAATAGTCCTGGTCTCGGGGACGTAGAAAGAGAA
AAAGGCGCAGCCATCGACGAGCAAAAGCAGAAAGTAGCTTGAATCTTGATAATTGAGTGAAGAAGTTCCG
GTAAGATACACTATGAAACCATGCTGCATCGGTGTTTTCAGGGCCTTCCAGGCCTATTAGATTAGGCCAG
GTTCGTAGACTGGGTACATAGAAAGGGGGAAGGGACGCTAACAAGTACTAAAAAAAGACCAAGGCTCGTT
TCAAACCAATATAATTTTAGGATTTTATTGATAGCTAATAAACGAATGAATGGAATCTATAACAATCTCT
CTCCAGTCTCTTTCCCAAGCGTGTTTGAAGTGCAAAACGGATCGCTTTTAGTTCACTGAATCAATGGTCC
TAAGTGCTCGTCTTTTTAACTTCGCCCGCATTCCAGCAAAGCCAACCAACCAATTACCAAAAATGTCTCT
GCAAAGTCCGCCAAAACCTGCAGCCCCAGGAAAACTTTAGCACATCCATCCGTGTTAAATTTGACATCCG
AACTAGGAGGATTCCATGAAATGAGATGACAACGCATAAGCAGAAGTTGTTGCTGTACCGTTATACTAAC
CTGGCCTTCATATATTGTTTGGTGGACCTCGCGGCCATAAGCCATGATAACAGTGTCATAGGAACTGCAT
TCTGAGGTTGAAATAGCTCACAGTTCCGCCACTTCAAAATAAAAATGTGCCACAATGCCGATATGAACAC
AAACTGATAAGGGCACCTAGAATATGAAAAAAAAAAGGAAGTATTGAAAGACCCTAAACGAATCCAATCC
ATGAACGAGCTAGCAACATGGCCCAACTCACTTTCCTTGGAATACAAATCAAACCAGCCCTGATGAGCTC
GAGGACACTGCTTGAATACATGCTCCAGTGTTTCACAATCTCTTGAAACCATCGGGAACAAGTACCAATC
TGATCTGACACAAATGCCTCCTTCTGCTTATTGGTAAGCAGCCGGTTCCAACACAACAACCACAAGAAAG
ACTTCCATCTTGGTAGAACGGAAAGGCACATCCAATTGCTGTTGTGTTGAAAATCATAGCCTTTTAAAAA
TATAAAAAATATGCTGACTTTACAGAGAAATTTCAAGTCGCTCCTGCCCACGTGAGAGTGTCAGGAAAAT
AAATTTGATGCGATACAGTTTGCCCTGAATAAGAGCCAATTTGTCCAGCCAGAAACGTATAGACTCTCCA
TTCCCAACATTCCACTGTAATCCCAACAAGACAAGATAATATCTCGCCCGCGAAGGATTGAAGCTCATGT
TGAAGTTTCCCATCGTGTGGCGGGGGGAGGAGCAGAGTCATCAATAGGTAAAGAAGGACACTATTTGCCC
CAGGTACTACTATGACAGCCATTGGGCTTTCTGCTCCAAGCTCACCTCAGAGGGATTACTATGCCCTAGC
TAGAATAAGGGGTGACCGGCTTTCAAAAAGCAGAAATCTCGTAGTAAGGAAGTTTCAGGTCAACATCCCT
CTCCCCGGAATGAAAGTAGCTCTTGGGATTATTTACGGTGCTGAGAGGACTGCTCCTAGGGCTGGAAGTA
AGGCATCTGATTCAAAGGTTGGAAGTCCAATCAATGGTTGACCAGACTCATATGAGAGTTCCTCAACGAC
CTAGAAGACTGAATTAGCAGTCAAGGAGGTAAGGCAGTCAACAGACTTAGAAGAGGTAAGGCAGTCAACA
GACTTAGAAGGATCAGAGGTTAAAGGGAAGACACTTGTTCTACTATGCCGTGGGGGATGAGATGATGAAG
AAAAAATTAGGCGCAAACGAGAGGAATAAAACCTCATATAGTAAAGAAGTAAGGCACTGGGGCATATCAA
ACTCAAAGGAGTTAGCAGACAGTTCCTTGGCCGGAGTACTACCTGCTTGGCCTCACAGGAACTAATTGAG
CAAGACCCCGAGGGATCTTGGACCTAGATCAGAGTTCGAGTTTACTTATTGAAGAAAGTCAAGACCAGAA
ACTGGGGAACCAGACTCGATTTCAAGGACAGGTAGGAAGGAAGCGTCAGTGATAAGTAAAAGGGTAGGAG
CCCAGTCCTGATGGTAAAGCCTAGGTAGCTACTTCTGATTCAAAGGCATCAGCAGGAGCCCTTCTCCCTG
GGGGAGAAGGACCAATAACGAATGATCTTGTTCATTCATATCCACCCGTCCGCTAGCGACTAAGTAGGAG
CAGCATCTTTTCCTCCCCTGCCCGGATTCCCATCCATCACTAGCTCCATATAGTCCCCATGGAACCATCC
GATCTAGAGCGAGCCTCAAACGAGATCTTTCTTCCTTTCATCCACTCCTTCAATCCATTCATTACTCCGC
TAGCCAGCTAAGCTAGCCTTCCACCCGGGGCGGCTTCTCAATAAGAAAGCTATTGTCTGGACACAAGCTT
TATCAAAGGTCAGTAGCTGACTTTTCCAACCTAGCAGTCAAGCCAAGAAGAGAGTCACACCGCTACTCTA
GTATGCTATTGACTTCCTTCTGTGATCTGCCAACTTTTTTACATAGTTCCAAGGGAATGAAGATAGGACG
TTGTGCGGTGGGTTGAACGAGATTGATTGATGGACCTGGAGTAGACGAGGAGGGAAGGCATGGTTCTTTA
TAGTTTTAGAAGGGCAGCCTTTTCTTCTTAATCTTAAGTATGAAATGTATTAAAGAAATAGGAAAGAAAG
AACTCAAAGCTCTTTCCTGAGGACGTAATCCCATTGCTTTGCTGTCGCAATGCTATAGTACTTAGGGCCC
TATTCCTCGGTCTTAGAGAAGTTTGCGAGTTTAGGTTATGTGCTTGATCCTAGCTGAAGGTCTTGCCGTT
TATGTAGCTAATGAGTGAAAGAGTTAATGCCTTAAACCTTAAACCTTTCTAACTTCCGAATCAAAGACTT
ACAGATGTCTATTCTTAAGGCCATTGCTATGGCAAAGCTATAGGAGAATCTAGAACCTCTGTTCATAGAT
TCTATCTTTCTATAATTCTTTAATACTTCTACTAGAACTATAGAAGAATGAACGCCAATGCCAATACTTC
CCAAATTTTAGAGATTGCGAGAAAGAATATAAAAATAATACTTTTTGCCTGCACACTCACAACTTAATTT
AGCAAAGGGGCCTATCCGGCTTCACTCTCATCAGCTTTTGGCAGTTTGACAGGTTTTGGCATGCCTTGGA
TATTTCGACCCAATCCGCAACCAGGCGGAAAGTTTCCAAAGAGCATGAGCTATGGCTTTTACAGCTTGGG
ACAGACGTGGCCTTGGGATAGGTGCTCCTTCAGCAACATAAAGAAAAGAAAGAAACTATAGGGACTGAAA
GGACGGCTCGAACTGTCCATTGTCAACCCCTACATAACCCCTACATAAGGAAGGGAAGGGCTGGGGCCTT
GTAAACAGCATACTCGCCGTGGACAGTCACGAAAAGATTGTCCACTATGAATTTCATTAAGCTTCTGATG
GTAAGTGGGGAACTGCTCCTGCAGAGTGAATCCATGGTCTACCAAGTATGAATCCATGGTCTACCAAGTA
GAAGTAGCGTGTTCCTTGCCGGTGAGATATCCTGAAAATGAACATAACATTGAAGGGCCGAGCAGCGAAG
AACAGCGGCACCGGAATTTCACAAACACGCTGAACACTTAAAATATCTGACAGCCTAAGACAGACAACAT
ACACTTCCCTTTATACACCACTTTTTCTATTTATAACCTTAAATAACGAGAATTTGGATTTGTTTACTCA
AGGAAAAGGCGAATCAAAACGTTCTTTCTGCTACGAGATTGATTCTCTTATGATATTTCTAGTTTGATCG
CGATGTACCTTCACCTTCAGATCGAAGTCCTTTACTAACGCATTTCTATTCCTCTGCTAGAACGGAGCTT
CTATTATGGCTAAAGAAAGTGCTAAATAAAGCCCAATCGAAGTGGTAATCGCACATTTTCCACTTCTTTC
TCCATCGCCTGTCAACCATTCCTTTGATTGACATAGGTCACGAGCGATCTAATTCAAATTCAAAGGAGAA
TGCTTTGGTAGAATTCATTTTGTGTGAAATCAGCAATTATCTTCCTTCTATCCCACTTGGGAGAAACAGA
AAATATCTATTTACTAGTGAGCAATGAACACTAACTTCAACTCGAAGCATTTGAGTTGAGAAAAGAAGTT
CCAACTGATAAGCCAATCGATGCAACAACAACAAAGAGTACGTTTTGAGCCTAAGGTTGCGGAATTTCTA
TTGCTTAGCATCTCGGGTTCGCTTTGGTCATTGAATCCGCCCGGTCCTTTTTTTTTGGTGGAGTTTTCTC
GTTACGGAAGGATATCCCGTGGTACCGTTGAATTGAGGAAGGCTCTCGCCTAGAACGTGAAAAGTGGCTA
TGCGTTGTTTCGTAGTAGTTCTTGACCCCTTCCTTTGCTTCAGGTTCAGGATAGTTCTATAATTTCGTTA
TGGTAGTGAGTTCGTTATAAAAGGATATCTGTCGACTACAAGGATCAATGATAAAATAAATCCACTTCTT
TTAGAACGGGATTAGTGCGAAGATCAGTCTTGATCCCCTCGCGCTAAAGCAATTGTAGCAGCAAAAACTA
AAAAGAGCAGTGGCAGTCAGTAAAAGCCGATAGCCAGGGCATCCTCTTCGTAACGACAAAGATGTAGACT
ACACTTTTAGTTTTTTCTTGCCTACTCTCAAAGTAAAAGGTATTAAAAGGGTCGATAAGCAAAAACTAAA
AAGAGAAGGGAAAGTTCTTGGTATTCTGCAAGCTTCTGGGGCATGTCGCCTCGTATTTCATCGTATATAA
TATAGTCTCGTTGGGCGGTTGATCGCTAGTCTTCATTGACACGTTAACCCCAAAAAACCTCCTATATACC
TTGTCTTCTTTCATTGAAAAGGTATATGCGCTTAGTCCCCAAAAGAAAGAGCGGATTCTGTGCATCGAGA
CTAACATATGAGACTAGTGAAATAAGTTACTTGCCCTAGTGCTACTCCCTGGCTTCCTTCCTCCACAGAA
GACTTGCTAGAATAGCTTGTGTCACTTCCTTGCATGGACAGCTACCACCTCTTCTCTTGACTTTCCTTCG
CTTCGGGAAGACTAAAGAAAAGGCCTAATTCCCGACATTCTATTTTCTAAGGAAGATCTCGTTCGTGCAC
CACACCCGTGGTTCACTCACTAGCTTTCAGTTCCATTCCTTTCCGAAAAGAATATGGGATTGAAGCCGGA
ATGAGAAGTAGTCCCGTTCCTATCCCCGATGGGGAATTAAAAGAAAAGGATGGCTTACGATCCTTATTAG
GAGCCAGAGCAGCGTTGAGCTAGAACCTGATCCATTTTTCTAGAAGAGGCCGTTGAGAGAGGCCTTTAAA
ATGAGTTAAACCCGAAGCCCCATGGTCCGGGCTAAAGAGGATCATCAACGATTCCCTATCCGTTGAAGAG
GGATTGCCCTACTCTCTATTTTAAGCTTGTTCAGTTTTGTTTTAGTAGCTCCTCTACTTCTTGGTCGAGC
CAATTAAATCTCCTTACCCTTTACTAAAGGGGGAATAATTATAAAGAAAGGGCCGAACCGAGGGATCAAC
TTGGTCGACTTCGAAATCTCAAGGTAAGAGAAGCAGATCTTGCTGGTTTTCCGTCTCTCATGATTCCACC
AGTTCGAGAAGGATTTATAAAACCAAGACCCTTCCCCATAGTAAGATAGCAGGTCAACGTCTAAGTCTAA
GCCTTAACCCTCTGAGTTATGTGCTTCCCCTTTTAGAGCTGGGCTACTACCCTAATAAAGTTATTCCTAG
CGTATAGTCTTAGATTGAGTCTTTATCTAAGATAGTACCTAATAGTTAGTTAAGCATTAGTACCTAATAG
TTAGTTAAGCATTAGGCGCCCCAGTTCCACAACAGAACATATTGGATTCAATGTTTCTTTGTACCCTCGA
TCTCTGTCTTCTGGTAGTACGTGTATGGGTCCCAATCCTGATTGAGTTCGCATCAAGACTTCTGACAACT
AGCTGAATCAATAAACTGGCCTGCAACTGCTGGGAAGATAAAAGCTACTGGAACGGGATCTCAAACTAAA
CTCCCAATGATGGCAGAGAGAAAGGACCACATTCCACTTTCGGGTCGAAGAGTTGCTTACTTGTTAAAGT
AAGGAGAGGATGACTCCCTCGACCCGGTATGGTTAGGGAGTAAGGTAAGGTTTTCATCATCCACCAAGGG
TGGAATCGGAAGAGCTTAGTTAGAAAGCAAGCCAGTGAGACCAGAGAGACAAGCTTGGGGGTTGTAGGCC
TGTTCGCATTGGTTTAGCCTTCTCAGAAGAAGGGATAGCTAGAGCCCATTTATCACACGTTTTCGATTAA
CCTAATGGCGATTGCTGGATAGAGGGAATCCCCTTTCGTTAATAAGTAAATCAATGCCTGCTTGCCCCAC
CTTTTAAGCCCGCCCTCTTTCATTGACTGACGAACTTAACTCGAAGCTCCGGTTTTTTACTGCCAGGCTG
TACTTAACTGAGAAGGACCTCCATCATGACTTGTTCACTTCCATCACTGAAAGGACTACGCTTCCTTTCT
GCCAGAACTGGCATTTCTCATTCCTTGCTTGACCGCCGTACTTGACTTAAAGGTAGACTGATTGTTTAGG
AAAAAAACCTCAACTTTGGCAAGGTAAGGCTTTGCGGAGGGAAAGATAAGTTTTGAGAGAGAGATAGGGT
AGTCTTGAGAATTCCAGTCCGAAATCAGAGCCAGTTACAGGGGTAACCTTTTTCAAATATACCTTTTTTA
GGGAAGGCAAGCCAGTCCCAGTCGTTGGTCAACAGTCGCAGTTTCTTATTTTCTTTATGGGTAAATAGGT
TTAAGACCTCGCCTATAGTTTTTTAGTTTTTTCCCCGGCGCACAGAAAGAAAAAGAACCGCAAGGATTTG
AAAGCAGCCCGACGGCGATGGGGTTCTCATGCTTCTTTTTAGGTTGAATAATGGCCATAGCCATAGGCAA
AGAATAAGGTTTTCTTCACTTGAAGAACCCTAACTGGAGGCTCTTCAGTTTCTCATTGATTGGTTATGGT
GATGTCAAGACTCTTCATTCCATATATCCACTCTTCCATTACGTAGGAAAAAGAAGTGTTCTGTGTCCGA
GATCGTGGAACCGAGTTCCTTTGAAAAAGGGTAAAAATCGTTGCATCAAAAAGTACAAGATTTATAGCAT
CATGGCTTGGTTAAGCACTTTGTCTTGCCTTCTTTACTTCAGGAACTTTTTTCTTTTGATAGGAGGATCA
GGCCCTACGTACTTCTAGGTACCCTAGATCACACATAAAATTTCTTCAACTGGTATAGATGAACCGGTAT
GTTTAGTGGATTACCCTCTTTCTTGGTCGACAATCGAACTGCACCACCTGAAAAATCACTTTGAATCTGG
TTCAATCTATAAGTGGGACGAAAAGAAGAGCTCTCGTGGAGTAGTCGATGTCCCACTTCCAATTCTTTTT
TCTACCTATACATTTTGGGAGCCTTCAGAACACCCGCCCTCTTCTTCTTCCTTTCCCAAAGAGGGGTACG
AATGGTTGTCAACAGTAAGAAAGTGGTTATATATAAGCAAAAAATCATAGGGACTTACTTTATTTCAAGA
AGGAAGCATGGGCGGTGGGAAAAGATCGATAAAGATGAGGGTAAGCTGGCCTTTCAGGCTAGAGAAGAAG
CGCTCAGCCCATCTCTTTCTATACAAGGAGAGGACGACGACGGAGATTGTCCTTTTTTCAATCAAATCCA
GTTAAGGTCGAGGAGATCCCCTATAGAACTTTTTGTTCTCGCACTCTCAGGTCGGGCCTATAATGAGTTG
CCAATCGATCCTTCCTTCTTTATAGCCGCAAAAGAAGGACTGTATATTCCACTGAGTCCTCTCAATCACC
CTCTTTTTTTTTTCTAAGAGTGCAATAACATTAGGAGAATGGCAGCTCCTTTAGTGTGTGAACTCGAAGG
TTCCCCATACCCTGACAGTTCCAACTAAAATAGTCCACTCTTTTCTGGTGGCTCTTCCCGGCTGGCCACC
TCCGCCTCAGAAGAATAACCAGCATTCCCATCTTCATCTTTCCTGAATTTCTTTAATTCTCCCGAATCAG
TCTGACCATTTTCTCACTTGTGGTTGCGCCACCTCTTCTCTTTCCAGTCAAAACCTTCCTTACACTTGAT
GAACTACCAGAACCTTCTCTTTTCTTTAAAAATCATAGGCTTCTTCTTTCCTTTTCATTTCCCTGAACTT
CCGTCTGTCCCCTCTCAATGTCAGGCCCCGTCCCTGCTGTCCAAGGAGCCAACGGTTGTTAGCACGACTT
CTGCTTTATATAATGTATTTCCTTCGTTCTAGCAATCTATCTTCTATACCCCTTTGGCTTTTTAAGAAAT
AAGGCTTGGAAATTAATAAACGTAAAATCTTAAAAAAAAGAAGGATGTCCAAGTCTGTGATGCCAGAGAT
CGCCTGAAACAGAATAGGCAGAGAAGGGTCCTGTCTTCGGCTGGATAGTTGCTGTATTCGGCTTGATAGG
ATAGAGATCTCCTTCACATTGGCCTTGAAGCAAGATTTTCCCGGTTCGCAGATCCTTAACCAAAAATCCC
CAAGGTGTGAAACTTACAAAATGATCTTTCGTAAATTTAGCAACTGAGAGCAAATTTGGATGCATGGTAG
GAAGATGCAACACTCTCGAAAGAGGAAATGTAGAAGAACCCGAGGGTCCGAAGGAGAAACCGTACCAATA
TTAGCAATGGGAAGGGAATCACCGTTACCAACCATAACTTGATCATTGCCAACATATTCAGATTTCTGAG
TCATAGAACGAGCATCACCAGTCATATGATTAGTCGCACCAGTGTCCGGATACCAGTTGGGATCATAGGA
GTGAGTAATCCGCATGCCAGCGAAACAGTTGGAGAGATCATCGTCAACAGTTGGGGACCCGTAACGAAAA
CGACAAGAGACAGCAGAATGGCCAAACTTTCCCCAAATTTGGCTTGGCATTGAACACGTCGTCCATCAAA
GTCGGATGACGGGGTAGGGCCTAGAAGTCCTGAATTCGAGAAGAAAGATCCACGACCTCCTCGTCCAAAG
TCACCACGAATAGCACGACCACCACGGAAGGAGTCCCCGCGACCCCTACCACGACCACGGGTAGTTACAA
AGGCAGTAGGGTGGGAAGAAGGAATTCTTGTTGTGAGTTGTGACTCAAAGGAAAGCAATCGAGCACGAAG
ATCGGGAAAAGAAGGTAAGGGAGGGATATTAAAGATAGCAGTGACTAGCATAGCATAATCTGGACCAAGA
CCACGAAGAACGGGGGTAACAAGGTCAACATTTGAGACTGATTCGTTGATAGCAGCCAACGAATCTCTGA
ATTTTTGGCATGTTGAAGATATTGAAAAATAGATTGATTTCCGGAGAGAAGTTGGAAGCGAAGATTAGTA
GCATTAGCAAGCGATTGTTGAGAGAAATTTTGTTGAAGACAAGACCAAGTTCAAGTTTTGCCATCATAAG
AAGGGATAAATGGAGGAGGGCAAGGAAGGCTCAACTAGCTAGATGGGCCACCGCTGATGAGTAGTGATCC
GATGTTTGATCTTGTCAATGGGTTGATGGCAAACTTCTCTTTTATCCCACCCGGAATAAGATAGAATTAG
GGTGGATGTTGACTGCTTTATCTTAGTCTTAGGTATCCCTTCTAATTCTCACCCTACCCGTATTGAATGA
AGGTTGGTATGAGCATAAAAACTCCGATTCAAGGTTGTCCTTACCATACCTAGCTGAGGGAAGAATAGAG
GGATTGAGCCCCATCAATGAAACAAGTAAGGCTAGTCGATTTTCAAGATTTTAGTAGCTCACAGGTAAGG
TTCCCGGGATTGGAGTGGCTCGGGTCGGGGCTGGACGGAGGATATCCCGATTATGATCCCTATGGGGCTT
GTATCGAATCTATATCTCCGACTGACTTCAGTGTCTGAGGATGACGCTAGTATTCGCTAAGGAAGTATTA
TGGTGTTATCTAAGAGTCTCTAGTTTATGGCCCCATGATGGGATTGGTCTTTACACTTGCAATGGTATCA
AGATAAGGTGATTCGTATGCCACCATGATTCCCTTTAAGAGTTTAGTATCCGATTCTAACCTAGCATTGG
TCCCCGTTGCGTATGTTGAGCGAGTAACCCGAGCTAGGACGGCGTAATTGAAAGAGATTGATTGGTACTA
CGGGTTATGGGTGACAGGTGTCACCCTTTTATTAGTAAGATAAGTTGTCTTGGTTCTGTAACATGGATTG
GATCATTTCAAACCTGGCTTTTCATGAATATTGAACCCCCAACACTCGATTTTAGTGCGCTGAATAATTG
TCCTTTCCCCGTTAGGATTTGAGTACGAAAGGCCCACCCCAAAGAGCGAATAGTCCTTTCTTTTTTTCGG
GTATCGCCACGCGGCTTAATCCCGATCACTCCCTCAGGAATAGGAGCCAATAATAGAACGCACATCAGCT
GATCTACGACCACCCTTTCTCTAAGCAAGCTACGGCTCGAAAGCCTACACGCGCGTTAGCGCTTTCCCTT
TTCTCGCTTCTTTCAGTCTATATATATTTTCAAAGAGAGACGCGAACTTAGAAAGAAAAAAAGACTTTGA
GTTTTAGTTTCGATATGGATATCCACGCCCGACTTTCAAGAATTCCGCAAGAAATCTCTCAAGTGGAAGA
GGAGAAGCTCGAATGGGAGCAAATGCTGGGTCTGTTCTGGGAACACATGCCGGCGATCGATCCAGAAAAG
ATAAGATCTCGTATGCTGGCTATACGGAATACAATCCAAGCCCTCGAAAACCAAAAGAGGGCCCTCCTTC
TCGAACAGCAGGAGCTTATTCTTGCTGTCGCACGTGATCCCCCGCAAGATTAAAAGAAATGAGCATTAGC
TCTTTCTAAAAGATTCAAATAAGGAGTCCGTCGACCCAAAGTAGTGTGTGTTTTAATCCAGGGCTTTCTT
TCGTGGAGATCTACTCCTATCCTAAGTAGATTGCTTTTATTTGGTGTGTTTGCATGTATCACTAGTAGTC
TTCAATGCTTATGTATAATAATAAGACTTGTTCGTAAGTGCTTCAAATTCATGTGAAAGTTGAAATAAGG
TGTAAGTTAAGTGTACTGGAGATGTGCTTATTAAGCCTTTCCAGCAAGCTACGGCTCGAAAGCCTACGCT
TGCTCTTCCCCTTATCTTATTTAGAAACCTTCCCTTGCTTCGCACCTCGTCATAGCCCTGAAAAGCTCAC
TCGGAGTTCTAGTTAGAGAATGGGATATGATTAACTACTTGCCTACTGCTACCTGGCTTCCTTGGGAGAT
CGAAGAAGGTAAAGATAAGCGCATTCGCCACGCGAAAGCTTTAGTTTTGTTCACAGCTAAGAGTCTAAGA
GTGATTGATGTCATACCAGCAGCCTTTCTTCCAACAAAGGTTATTCTGCCTGCGGGTTCTGGAACAACTC
CTTCTTACTCCCCTCGACCTATTGAAGTTGCCTACCCAAGGCTCACTCGCTGCCTTAAGTAAGGCATGCC
TTTACTAAACTTGCTATTGCAAATGCCCTAACTAAACGACCAACAGATTTAATAGCACCGTCGTCTTCCC
GAGAAAGATCTGCAGAGCTAAGCCCGGAAGTGCCTTCGCTCCCAATTAGAAAGAAAGTAACCCGGTGCAG
TGCCTTCTCTTCAATTGAATGAAGTCAGTTCTCCTTCATTTGTCTTTGCTGGAATTGAATTCATTCCAGC
GAGAAAAGGGAAAGCGCTAACGCGCGTGTAGGCGCCTGCGCTTGCTCCTCTCTCTGCTTTCGAGCCTGCG
CTTGCTCCTCTCTTTCAATCAAATAAGAAAGCTCCGGTCCTTCGCCACTACTAAGATTGATTTCTCTTCG
ACAGTACGCCATCTCCCCTTCTTTCCCTTTCCCCAAAAAAGACCTTGTTCCGAGCAACTCCGCTCAATCA
ACATGGAAATTCTATTTCTAACTAGTTGGCTATCCGATGGTTTAGTATAAAGTCAACTGACCGGAGTAAG
AACCATCTACCAGCTTGTACCGAAGACAATTTCTAGTGCCATTCTTCTAGCAACTATGTTCTTATAACAT
AAGTGAACATGTTTAGAATTTGGCTTGAATTTAGGCTTAGATCCCTTAGTCGGGGGATATCAATTCAACT
ACTTTCTTGGAGTAGTGATCTTGTGGCGACTGGAACAATGAAGAGATGTTGGTTGTGTTCATTCTTCCAT
TTGTGTCTAATCTTCGGATTAGCTGAATAAGCTTCGTCGAGATTGGCTTGGTGTTCAGTGTACCGCACCT
TGTGTAGCCTATGCGAAGCAAGCGAGAAAACTACAAGTGCGCTAGCGCGCTCCTTCGAGCCCAAGCCTAC
GCTTGCTAGGGTACAAGATCGAAAAGAATGCACTGCATTCCAAGTGAAATGCCCAAGAGAAAAGGAAGGA
GGGAAAGAATCGCGAGATGGAAATAAAAAAAAGAATAGATAAAATGGAATAGAGAAAAAAGAGGGAAAGC
GGAGTCTAAGAGAAAGATGCCAAGCGAGAAAAGGGAAAGCTAGCTAGCGCGTGTAGGCTTTCGAGCTAAA
GCTCCCTTAACCAAAAAATCTGCTTATACCTTCTATGGAGACAGCTGACTCGGACTCTGTTCCTGCCTTC
AGACTTTCAATAACCATGCGCGTACTTTAATTAGGAATGAACCAAAGGATAGTTAATTCTTGGGGTTAAT
TAATTGGTTAGTGAAATATCGGTTGTAGTTTGAGTCGTCTCGAGGACCCGGGTGGAAAGGATCGACAAGG
AATCCATAACATGAAATCATTAAAAGCGTGACGAGAATTCTAAAGTTTTTATGTTAGAAGGTGCAAAATC
AATGGGTGCCGGAGCTGCTACAATTGCTTCAGCGGGAGCTGCTGTCGGTATTGGAAACGTCTTCAGTTCT
TTGATTCATTCCGTGGCGCGAAATCCATCATTGGCTAAACAATCATTTGGTTATGCCATTTTGGGCTTTG
CTCTAACCGAAGCTATTGCATTGTTTGCCCCAATGATGGCCTTTTTGATCTTATTTGTATTCCGATCGAA
GAAAGAAGGTTTCAGTCTCATAAAGCAAGCAACTATCTCACAGTTGAAAGTGGAGTTGGGTACGATCTAA
AACGATTCCACATTCAAGAGGACCGGACATTTGCCCTCTTGAGTAATGGTTAAAGAGCTAGTCCCCGAAA
ATGCTCATTCCTTTGTCGTTGGGGCCACCAATTCACCTTCTGACTCATTCCTTCGGTCGGGCCTTCTTCG
GACGTCGATCAATCTATCACTTAATCACAGGCCGCTCTGTCATTGTCTGATTTTTGGTTGTCTGATCACA
CTCTAAATTATGTATCTACTTATCGTATTTTTGCCCCTGCTCGGTAGTTCCGTAGCAGGTTTTTTCGGAC
GTTTTCTAGGATCAGAAGGAAGCGCTATAATTACCACTACGTGCGTTTCATTCTCTTCGATCTTATCTTT
GATTGCTTTTTATGAAGTCGCACCGGGAGCTAGTGCTTGCTATCTAAAAATTGCTCCATGGATCTCATCG
GAAATGTTTGATGCTTCTTGGGGCTTCTTTGGCGACCGTGAAGTCACCGGATGAATTGCCGAGTAGATAG
ATCAGATCCGGACGCGGCTGTTGCTCCGCGGCGATACGGACTCGACCCGCTCCTACCCACCCCGGGGCAC
CATAGCATGTCGGGAATAAGGGGGGGCATACTGGACGGTTGCACTCCCTTGGTTGGGGGCTGTGCCGCCC
TGCCTTTCGCTCGATACACAGTTGAGGAGGCCGATCACGAACGCTACGGGTGTGGGAGCGATCCTGGTCA
GGGAAGGCTAAGACGGCGCCTCGCATATGGGTAGCAAGAGGGCGCTTATGCCCCGACGGTGGGGCCTTAT
GGGGAAGGGCCCAGCCCAATAGGGACAGCACACCCCCCACTTCAAGCGCACCTCTGTATCGACTGAATCA
CTCGTTGGGTCTAGTCGGTGGAACCGGTGAACCACGCAAGCTGGTTAGATGCGTGGGGCAGAGGGCTCTT
AGTATCCCCTTTTCTTGATCCAGCCTTTTCTTCGCTTCGGTAGTGAATCACCTACTAAAAAAGGGGCAGG
CCTGCACGCCCTATTTGAGACTACTAAGGCAGGCGGTGGACTCTTTCATTAGGGAAGGGAAGAAGGGGCC
TAAGCACGGCGGATGCCGTACACTTGAGTGGCAAACAAAGAAAAGCGAGATCGTACCTCTTTTTCCAGGC
CTGTTCGGACATAAGGTTCCCGCGGAAGATCAAGTTGGTGAGCCGTGTGATGGGAAACCTTCCCGCACGG
TTCGGAGAGCACTGAATTAGAATGAGAGGTTCACCACCACATCATTGCATGCAAGGTTCGCAGAAGTGAT
GCTCGAAAGCCTACACGCGCGTTAGCGCTTTCCCTTTTCTCGCTTGGTCCGACTCGTAATTCACTTCTGA
CTCCGTGTTCGATAGCCCGACCGTAGTGATGTTAATTGTGGTTACATTCATAAGTTGCTTGGTCCATCTT
TATTCCATTTCATATATGTCTGAGGATCCGCATAGCCCTCGATTTATGTGTTATTTATCCATTCTTACTT
TTTTTATGCCAATGTTGGTGACTGGAGATAACTCTCTTCAATTATTCCTGGGATGGGAAGGGGTAGGTCT
TGCTTCATATTTGTTAATTCATTTCTGGTTTACACGACTTCAGGCAGATAAAGCAGCTACAAAAGCTATG
CCTGTCAATCGAGTAGGTGATTTTGGATTAGCTCCTGGGATTTCGGGTCGTTTTACTCTCTTTCAAACAG
TAGACTTTTCAACCATTTTTGCTCGTGCTAGTGCCCCCAGAAATTCTTGGATTTTTTGCAATATGAGATT
GAATGCCATAACTCTTATTTGTATTTTACTTCTTATTGGTGCTGTTGGGAAATCCGCACAGATAGGATCG
CATACTTGGTCACCCGATGCTATGGAGGGTCCCACTCCAGTATCCGCTTTGATTCATGCAGCTACTATGG
TAACAGCTGGCGTTTTCATGATAGCAAGGTGCTCCCCTTTATTTGAATACCCACCTACGGCTTTGATTGT
TATTACTTCTGCAGGAGCTACGACGTCATTCCTTGCGGCAACCACTGGAATATTACAGAACGATCTAAAG
AGGGTCATAGCTTATTCAACTTGCAGTCAATTAGGCTATATGATCTTTGCTTGCGGCATCTCTAACTATT
CGGTTAGCGTCTTTCACTTAATGAATCACGCGTTTTTCAAAGCATTACTATTCCTGAGTGCAGGTTCGGT
GATTCATGCCATGTCGGATGAGCAAGATATGCGGAAGATGGGGGGGCTTGCCTCCTCGTTCCCTTTTACC
TATGCCATGATGCTCATGGGCAGCTTATCTCTAATTGGATTTCCTTTTCTAACTGGATTTTATTCCAAAG
ATGTGATCTTAGAGCTCGCTTACACTAAGTATACCATCAGTGGGAACTTTGCTTTCTGGTTGGGAAGTGT
CTCTGTCCTTTTCACTTCTTATTACTCTTTTCGTTTACTTTTTCTAACATTTTTAGTACCAACTAATTCA
TTCGGGCGAGACATCTTACGATGTCATGATGCGCCCATTCCTATGGCCATTCCTTCAATACTTCTGGCTC
TCGGGAGTCTCTTTGTAGGATACTTGGCCAAAGTGTGACCCGTTAGCCCATAAGTAAGTACTGTGACGAA
GCGGCTGTTGCTCACCCGACACGATCGTACGAGGTCACAATTCACCCAACACGATCATCCGGGGTGAACA
AGAATTGGGGATCGGATGCGGGCGAAATTCCCGCCAATGGCTGAGATGTTCAGTCGACTCCCTCCCCCTT
TGTGGGGGTCCGGACCCCTACGAGTGAGCAGAAAAGGGAGGAGGAAAGAGGCCCTGGCGAACCGTCATAA
TTAGTGAACAAGTGTAAGCTTCGCTGCCCGACAGTATGGAGTACTGACCACACCGAGGGACAGGCCCTGA
AGCGAAGGACGGGAACGAGCGGAATCAATGTGTTCCAATTTCTGGCCTTGCATCGACCATCCAATGGACC
ATGGACTAAACGGCCACTGCCTGAAAGGACTATGTCCAGGGGACCGCCGCCCCCCCCCACAAGGTACATC
TTGCGCCTATGGGCCGCTATAACTATCCAAGAAGACACTCGAAACTGGAAGGAGAAAGAAATCCACCCGG
TGGACTGCCGAGCTACAAGTCCCACGACACAGGAGCGGGATTCTCTAAAAAGCCAAGGTCGCGGGTGGCC
AAGAGGGCTCACTTGGAGACTTGGGATCTCAGCAGGAAATGCGAAGGTTGCAACAAGCCGGCCGGTCGAT
AGGCGAAAGAGAATCAACTAGTTTAGTTCTGATCTGAGTAGGCTCAACATAGGGAATAATCTAACCCTGG
GAACCGGGGCCTGGCCATCCTTCGTTTGCGGTTGACCTTTCGGCTTTGTCCGTCGACAGCTGAATGTTTC
GATCTGGTTCGATTCATGATCGCATCTGCAAACGTTTTTCCCGTGGGCCGACGCCCTCCCCCCAGTCCAG
GCATTGATCTATATCACTTCAGAAGACAAAAGGAGAGTTCCTTACTTCCCTTCTCCTTGATGAGTCGAAG
TGGGTTCCAACCTTGCCTTGCCGCGCTGACTCTTTTTTCTCAGCAAGCTACGGCTCGAAAGCCTACGCTT
GCTGACTGAAAATGCGTATATAGAGATCCGGCTAAGGGTAAGGCAATCCGGCTTCTTCCTTGATCAAGCG
AGAAAACGGAAAGCGCTAACGCGCGTGTAGGCGCCGTAGCTTGCTCCTCTCAGAGATGGAATTGGTACGG
CTCTAACTATTCCGTTAGGTGGGTGGGGCTGCTTCTCATCTTCTTCCATTCCCGATAACTGGTCCCTGTG
TTCGAGATGAGACCGGGCAGGCTTGTCCCAAATACAACTCCAAGATAGATGGGATTACCAGCTTCTATTT
CCTCGCCGCAGCGGGAAGGAAGAACTCCTCAATCTGGGCATCCACTTCCAGCCGTGGCAGCTAGAGCTGC
TCAAATAAATCTCTACTTGATCCGGGGTCTCAATCCTATCATCACTACAGAGGCGATACGCCACCGAGGG
CAGCACTAACCGTGCTGGAACGAGGCTTTTTTCTTTTTTTGCGACTGACCGCGGGAAGAAAGCCGAAAAC
GTTATCGAAAGTGGCATTTGGAAGTGTTAGTATATCCGGATGATATCAAACTAGAGTAACGATTTCCCGA
GTCAGTCACTAGAAGCCATAAACATTGCTCTTTGGAGAGTAGGACCAGCATGGATGTTGCCTAATGGAAT
TCGTTTATACGCAACAGTTTCATTTCCTAAAAGCAGTTTTATGTTCATTATCTGGGCGTACTAGTATCTG
CTAATTATAACCATAAAAAAAACCATAAAATATGGACATGACTTCTGATCCATTAACGGATGGTTGAGGT
CCATCTGTCATTGGGAGAGGAGAATGATGCCTGATTGCGTGTCTATTAAGATCTATAAAATCTATAAACA
AACTAATCTTACCATTCTTTTTGCTCTTAGCTGCATTAATTAATTGGGAATTGGCAGTTGCCATTCCTCG
CTCCTCTCCCTTCGGTCGAGTGGCTTTCGCTCCTTCTTTGCATCAGTTACCTTTCAAGGCTTTGGCGCTT
TTGTCAAAAAGTCCTAAGACCGGGCGCATCTAGAGAGATAAGCGGAGTAAGAGTCTAAAGACTGTTCCCA
ATAACAAGAGTCAGTCTTAGAGAAAGAAGTTTCTTAACAACTCACTAGCATCCTCCTCTGGGCATCTATC
TAATTGATAGAAAAAGCAAAGTAAGGCCCAGTTACAAATGTCCTTTTTGAGTCATGAGCCGAAACTAAAA
AAAAAGGGCAGTCATGACGATTAATCTTTCCAGACAAGATAAGGTAAAAAGGTATTTATCCCAGTTGTTC
AGGACTTCTCCGGGAGCGAGAAAAGGGAAAGCGCTAACGCGCGTGTAGGCGCCTACGCTTGCTTTCTTGC
TCGCTCCGGCTTTTAGCCTACGCTTGCTGGTTGACGAAGAAGAGGCTCTTTCGGGCAGCCATCTCCTACG
GGTTCATGAGCAGCAACGAAGTTAGTCTCCCCTCCATACCATTCATACCATTAGGGAATTATCTTTCAAG
CAGGCAAGTAGTCCACAGCTGGTGAGGGCCAGTCTTCCACCTTGGGGATTACACCCAAAAGCCTCAGCAA
TTGCAGTTCCTTATAACTATTATATTTCTATCTTTCTCACGTCTTTAAAGTCCTTCCCCATAGCGATCAT
GCCCCACTCCGGCTATTCTGCTTTTCTTTTAGGAATAACGAGGAATGGAATGTGCTTTCCAATGCGTGTG
TGGTAAGCATGAGCCTTACCATGGATAGGTGATTCTTTCCGCAAGTTGAAAACCTTCAAAGAGTTGGGAC
GATTCCCGCGCTGATTATTCGACTCACCCGCTTCCTTTATTTCTTTTTTCTGTGGCAAGGCAGACAGCCA
CAGATCAAGTTCCGTAAATAGAGAATCGGGCTTCGTGCCACTACTATTTGTTCGACTACTTGACGCGATC
GGTCCATTACGTTGTTCCAACAGTAAGTACCCGCTTTGAACTGGTCACGGCTTCTTCCTTTCGAGCCACG
TACGCCCCTGGTCTTCTCCTTCCTCTTTCAACGACATTTCGACCTGGTTCTCCACCATTTGAAAAACAAG
GCTGAAAGGGTCACAAGAAGAAGGAGACTTGGGGGCGGATGTCTCCCAAGCGCCTCGAATCAATGGTAAA
GTATCCTAGAAGTCTTTCTTTCATACGGCGGTTATCCGGCAATTAATTGTCCGAAAAAAGAGAGACTTCA
GTCGGATAGTTCTTGCATTCTTCACTCGCTCTGGCCATCAGTCTGTGGGTGGTTCAGAAGGTTTGGGAAA
ATCTTCCTATTTCGAGAGCCGATATGACTAGGATTTTTATGTAGATATGTAAGGCTTTCCTCTCTCTTCC
AGGATCCCTCTCGCTGTGATGCTGCTTCCCGAGGAAGCGAGAAAAGGGAAAGCTAGCGAGCGCGCTCCTT
CGAGCCTACGCTTGCTGGGGGGCAAAGCCCGTTCATACTTTTTTCCAAACCTCCTACATATGCTACCGCT
GCTGCAAGACCTCTTCTTCCCCGAGCCGCCGATAGGCCAGTGAAAGCCTTTCGTCCACAGCATCTAACTG
AGCTGACCCGCCTTAGTCGCCCAGATCCACTCATTGACTTAAGCACCTGAGATGAGAAAGCATATTACGT
ACTTGAACCTAACAAGGGAAGTCACCTTCTATTCGGGCGAAGGAAGATTCATCCATTCGATCTCGCCTGA
AGAAGAGCAAAAAGAAGAAGCAGGAGGAGCGAGAAAACTACAAGCGCTAACGCGCGTGTAGGCGCCTACG
CTTGCTGGGAAAGGTGTCGTGCGTCCTGGAGTAGAAAGACTTTATGGAACCGACACTTCTCAGACCATCA
GATAGTTGACTTTAGGCGTCTCGGGAAGCCTTTTTCTTAAAAGAGTTTCTGCGACCGGTGAGAAACCTAT
CTACAGGACGACTTTCGGGGTTAAAGGAAGACCTTTCTCTTTCATATTGAGTTCTCAGAGGTGCGGAATG
TCAAAGGTCAGTTTCAATCTTGTATTGTGGGTGGAAAGAAAGTGAAAAAGAAAAAGAAAAGGCTTCGAGG
ATCTAGTTTCCACCGAAAGCGGTTTATCCTTTGTAGGTTCCTGGGGTGAGACCTTTAGATCTTTGGCTAG
TATGCGCGAATTGACTCTTTCCCTTTGGTGGTGTACAGTTGTGGTTTTGGAATCAATCTTTCTAGAGTAG
AGTAGTCTCCCGACCGAAATCGACAATTTACATAAAAGAAGAAAGCTGGTAACGTAGGTCGATCCTAGCG
TAGATAAATGCTATCGGACTTGAATGATCGAATCGATTCCAGCGAGAAAACGGAAAGCTAGCGAGCGCGC
TCCTTCGAGCCTACGCTTGCTTTGTCGGGATTGGGTTAGTGTTCAATCTACTGATCTTTGGTAGAAGAGA
GAAAAAAAGTAAGCGAGAAAAGGGAAAGCTAGCGAGCGCGCTCCTTCGAGCCTACGCTTGCTCCCGTACG
GTATCCCCATTAGTTGATATAAGGTGAACGTAGCCAGATCATGAAGATTGAAGGCGGGATATGGATGGAA
TCGAGAGGGAAGAAAGAGTCCGGTGTGTGTGGGAGCTTGTGAGCGTGAATCCTCTCAGTTCCCGACATGC
TCTGGACACTGACGACGACCTGATTGCCTGTAGAGGGGGTGACCAAGCAAGCGTAGGCTACGGCTCGAAG
GAGCGCGCTCGCTAGCTTTCCCTTTTCTCGCTTGGTTGAGAGGTCGCCCTAAGGTTACGATCCGTTGGGT
TGGGAAACCAACCTGGATCCAATTTCCTCCAAGAGCCCTACCAGGAGATAAAGTTGAAAACAACTGAGAT
CGGATCTCTCACGGAAATGGTGAGGCCCCAATATGTTTTTCTTGTACCACACAAACGAAAAAAGGAAATC
TTAACATGATGTTTTCTAAAAAAGATGTGAATTTCAGTAATTGGGATAGAATCACCAGCAGGATGTATTC
TTCTAAATCAACAGCTATTATTGATGACTTCTTCCATTCCGTGGCAGCCCATCTTTTGCTAATGCTCTTT
TCAAAGAGCTCTAGTCTGTTCGCAAAAGTTCCACTTCTTAAAAAACTCCCTTTAAGGGTGAGTCTTTTTT
TTAAAGTGTGTGGAACTATTCTTTTCTACAAACTGCTCTTTTCCTCCGGCTATCTCCTTATGGATGAGCT
GGGAAGAGCAGTTGCCCAATTTTACCCCACATCTGCGGGAATGTCTAGTTATGGTGGATCAAGTATGCCC
CCTGGCCCTTCGGGCCACACTTCATGGTTCCTTGCTAGTGCAGATGAGTACCAGGCCGAGGGAAGAAGAG
GCCGAATCATTATATTCTCTGTCCACCATCGAAAAACTTCCATCCCTTAGTAATGAGGGGTATGAAGTGG
AACAGCCCCGCCCAGACCTGTGGGCACAACGAAAAGAACTGACGATCCGCCTGGATGCCTTTCTTTCATC
CTATAATAAACGTGCCGTCAATGGCCATTACCTAGTAACGATACGTGAGGAGCGAGAAAACTACAAGCTA
GCTAGCGCGTGTAGGCGCCTACGCTTGCTGCTTCCGAGGAAGAGCTCAATCGCATTAAAAATGCGATCGA
GACTGTATCTTCTCGTGAAGGAGCCGCTCGCCCCACTTCAGCCCAGAAGGCGGCTAAAGCTTGACTCACC
CTCCTCAAAGAAGGAGGGAGCCAATCGACCAAATGAGAGGGCCATTTATTTGACAGGCATGGGATTAGGT
TCGGGGGGATAAGCAGAGCCAAGGCCCAACTAATCGAATTCTAAACCGACGTGGCGCTGCTGGATGCTTC
TGATCAATAGAACAGGAAGATGAGTCAGCCAAAAAGAAAGACCACCAAAAGTAACGACCACCAAGATAGG
CATAGTGATTCGATCTTTTGATCACCCATTTTTGAAAAACCATTTTTGGGGGCTTCCGCCTTACACACGG
AAGATTGGATTGCCTGAATCACGAGTATTATATACTGTCTTACGATCACCTCATATTGATAAAAAGTCCA
GAGAACAATTTGAAATGGAAATCAAGAAACAATTTCTGGTCATAAAAACAGAAAGGCATGAATTGCGCAA
GAAGTTCTTTCGGTTAAAACGCCGTGCGACTCGGAGGACATAAGACTTCTTGGTCAAGCCCAAAAGATTG
CCGACAGGATGCTCCTACCCCACCATGCCTGGCCCTTTACCTTACCTTAAGAAGAAAGAGGGGGTATGAA
GCGTGGGAAAGACTGCAAGAAGTGTATGATAAACAGGTAACCTTAAGTGTTGGAGTGGCGGCAAAACTCT
TGATTGATCAACGCGAGTGAACTGTGCTTAGACGCTTCGTCAAACCGCACCGATCTACGAGAGGAGCTGA
TGGATGAGTAGGCTTCCCCTTTCGATTCACGGAATGTGATCTGGGACACGATGGGAGTTTGCGTGCCTCG
GTAGGAAAGAGATCACCGGAGTATAGCACAAGATCGCCTTTTCTTGCTGCCATGGGGTCGACCTGTGAAC
AAGGTAAACCCAATGGGAACAAAAAAACGGGAGGGTACCGCATTGGGCAGAAGACGATCCAAAAAGCGAA
GGCTCACCCAGCTGAAGGAAGGAGCAAGCGCAGGCTCGAAAGCAGAGAGAGGAGCAAGCGCAGGCGCCTA
CACGCGCGTTAGCGCTTTCCCTTTTCTCGCTTACCAACAACTTAGAGAAAGGGGAAAGGGGCAACCTATC
AACCTAATAGAAAGGGGGTGAGATAGGCGACAGGTAGCTTGCTTCCAAGCCGGCCCGGCCGCAAGGAATC
AAGAGATCTTTGCCGGTGCTGACTTGGATCTCGGGTGACGGAATAAGGCGGCCAGAAGCGACGAGCAGTC
GCGGTCGAAGATGTCCATTAAAGCCGATAGGCTAGCAGTAAGCTTGGCTACAGCGAAGCGCTTACCAAGC
GCGAAGGAAAGGGCCTTCGCCACTTGAGCCGTATGCGGGGGAACTCGCACGTGCGGTTCTTAGGGGGGGA
GAGCTAGTAGGAGCCATCCTATCCCAATAGCGTATATTTGGAGCTCAATATGAAATCCTATTTTCTTGCA
AGACTCGTTCGGATAAGGTGGTCATTGACCAGAGATTGCTTCGAAGTAAGATCATTGCCTTGACCCTTTC
CTGAACCAGAACCGGGGGGGGGGGTGAGAGGAAAGGGGGCTCAAAATGTCCCATCAATAAAGTGAGGGCT
TTCCGTACCTTCCCCATCCCCCCTTTTTCAATAAAGAAGCCCCGCTCCCTAAGGGGCCCCTCTCTGATAA
GGAAGGAAACGAAAGAATCTCAATTTTATGACAAATCCGGTCCGATGGCTGTTCTCCACTAACCACAAGG
ATATAGGGACTCTATATTTCATCTTCGGTGCCATTGCTGGAGTGATGGGCACATGCTTCTCAGTACTGAT
TCGTATGGAATTAGCACGACCCGGCGATCAAATTCTTGGGGGGAATCATCAACTTTATAATGTTTTAATA
ACGGCTCACGCTTTTTTAATGATCTTTTTTATGGTTATGCCGGCGATGATAGGTGGATCTGGTAATTGGT
CTGTTCCGATTCTGATAGGTGCACCTGACATGGCATTTCCACGATTAAATAATATTTCATTCTGGTTGTT
GCCACCAAGTCTCTTGCTCCTATTAAGCCCAGCCTTAGTAGAAGTGGGTAGCGGAACTGGGTGGACAGTC
TATCCGCCCTTAAGTGGTATTACCAGCCATTCTGGAGGAGCAGTTGATTCAGCAATTTCTAGTCTTCATC
TATCTGGTGTTTCCTCAATTTTAGGTTCTATCAATTTTATAACAACTATCTCCAACATGCGTGGACCTGG
AATGACTATGCATAGATCACCCCTATTTGTGTGGTCCGTTCCAGTGACAGCATTCCCACTTTTATTATCA
CTTCCGGTACTGGCAGGGGCAATTACCATGTTATTAACCGATCGAAACTTTAATACAACCTTTTCTGATC
CCGCAGGAGGGGGAGACCCCATATTATACCAGCATCTCTTTCGGTTCTTCGGTCATCCAGAGGTGTATAT
TCCCATTCTGCCTGGATCCGGTATCATAAGTCATATCGTTTCGACTTTTTCGGGAAAACCGGTCTTCGGG
TATCTAGGCATGGTTTATGCCATGATCAGTATAGGTGTTCTTGGATTTCTTGTTTGGGCTCATCATATGT
TTACTGTGGGCTTAGACGTTGATACCCGTGCCTACTTCACTGCAGCTACCATGATCATAGCTGTCCCCAC
TGGAATCAAAATCTTTAGTTGGATCGCTACCATGTGGGGAGGTTCGATACAATACAAAACACCCATGTTA
TTTGCTGTAGGGTCCATCTTTTTGTTCACCATAGGAGGACTCACTGGAATAGTCCCGGCAAATTCAGGGC
TAGACATTGCTCTACATGATACTTATTATGTGGTTGCACATTTCCATTATGTACTTTCCATGGGAGCCGT
TTTTGCTTTATTTGCAGGATTTCACTATTGGGTGGGTAAAATCTTTGGCCGGACATACCCTGAAACTTTA
GGTCAAATCCATTTTTGGATCACTTTTTTCGGGGTTAATCCGACCCTCTTTCCCATGCATTTCTTAGGGC
TTTCGGGTATGCCACGTCGCATTCCAGATTATCCAGATGCTTACGCTGGATGGAATGCCCTTAGCAGTTT
TGGCTCTTATATATCCGTAGTTGGGATTCGTTGTTTCTTCGTGGTCGTAACAATCACTTCAAGCAGTGGA
AATAACAAAAGATGTGCTCCAAGTCCTTGGGCTGTTGAACAGAATTCAACCACACTGGAATGGATGGTAC
AAAGTCCTCCAGCTTTTCATACTTTTGGAGAACTTCCAGCTATCAAGGAAACGAAAAGCTATGTGAAGTA
AAAGAAGAAAGGGTCGCCGACTGCTACTAAGAACCTAACAGAACTAAAAAAAAAAGAGGAACTTAAAAGA
AGGACTTTCGGGCAGGGCCCAGCGAGAAAACTACAAGCGCTAACGCGCGTGTAGGCGCCTACGCTTGCTT
TCTTGCTCGCTCCGGCTTTTAGCCTACGCTTGCTCGGTAAACTATCAGGTAAAGGGGGAGATTGAAAAAA
GTATCTTTGATTTCATTCTTAAGGAATGAATCTAGTAGCGGGATGGGTTTTTCCGGTATGCCGCTCCGCG
AACAAGGAGCGCCACGCACGAGCGGAGCGAAAACAAAGCCTGAGGAAGCGAGAAAACGGAAAGCGCGCGA
GCGCGCTCCTTCGAGCCTACGCTTGCTTGGGGGAAATCCTTTGATTGCGTATTGAATATAGATCCATGTC
TTTCTTGTTCTACTAGCTAGGACCAAATTCTCACATGTCCTTTTCGTTATTACAACCTTATTTTTTGATG
TCAAAGACCAGAAGCTACGCGCAAATTCTCATTGGATCTCGGTTGTTCTTAACAGCGATGGCTATTCATT
TAAGTCTTCGGGTAGCACCACTAGATTTTCAACAAGGTGGAAATTCTCGTATTCCGTATGTACATGTTCC
TGCGGCTCGGATGAGTATTCTTGTTTATATCGCTACGGCTATAAAGACTTTCTTGTTCCTATTAACAAAA
CATCCCCTTTTTCTTCGCTCTTCCGGAACCGGTATAGAAATAGGTGCTTTTTTTACGTTGTTTACCTTAG
TTACTGGGGGGTTTCGGGGAAGACCTATGTGGGGCACCTTTTGGGTGTGGGACGCTCGTTTAACCTCAGT
ATTCATCTCGTTCCTTATTTACCTGGGTGCACTGCGTTTTCAAAAGCTTCCTGTCGAACCGGCTTCTATT
TCAATCCGTGCTGGACCGATCGATATACCAATAATCAAGTCTTCAGTCAACTGGTGGAATACATCGCATC
AACCTGGGAGCATTAGCCGATCTGGTACATCAATACATGTTCCTATGCCCATTCCAATCTTGTCTAACTT
TGCTAACTCCCCCTTCTCAACCCGTATCTTGTTCGTTCTGGAAACACGTCTTCCTATTCTTTCTTTTCCC
GAATCTTCTTTAACGGAAGAAATAGAAGCTCGATAAGGAATACCAAAACCTAGTTCACTCGCTGAGTCTC
TTTGCATCCATGGCTGAATGGCTAAAGCGCCCAACCTATACCAACCTAATAAAGGGGCAAATTCGTAGGT
TCGATTCCTGCTGGATGCACTTGGAACGTTCAGTTCAATCGTTGCTCACGGAATTGTTACATATAGCTCG
CCCAACTAGCTTATGGGGCACTTCACTCGCTTAAGACTCGTTCAAAACATCCACTCCTTCTTCACTCGCT
AGGGAAAGAAAAGGGATAGATGACTGAAAATCAGAAGGATCAGCCTATCAGAGCACTAGCTATCAGGGTT
CTCGGCGAAAGCGCGTGTTATTAGATTAGAATAGGAATCGGCAAAAGTAAGATGCCGGTCTTTCATTCCT
TTTTCATTGAAAGCCTTACCCCTTCCATAACCATAATAGGATAGGAATCCCGGAGCCCAGAATAGTCATC
GTAGGCCCAGAACTATAGTTCAGAGGCAGCCGCCGGAATAGTGGAAAAAAAAGACGAAGAAGCGAGAAAA
CTACAAGCTAGCGAGCGCGCTCCTTCGAGCCTACGCTTGCTGGGCTCTAGAAGAGAGAGCTCTTGCCACG
CAGCTATAAGACACCAAGGGGGACTAAAGCACGTCTTTCATCGCTTTTTTTCATAAGAGAAAGAGGCTCC
TAGACAAAGCTGATAGACCAAAGGGGAAAGACGTAGTAGACAAAGAAGACCTTGTCGGTAGGTCTTTATG
TCTCTCTTTGGACTGACAATGCGTAGTCAAAGGCAAGCCGCGTATGGATTGATCCCTGATTCTCTTCTTT
TTTCTTGGTCTTCTTTCCATCTCACAACTTCCACTTCTTGAGCCGACCTTGGTCCAATTCACCCATAGGA
GGACTGATTCGGAACTTAAGAAGGAAAGCACTTATTCATTCGGAAGAGAGGAAAGATGGACTTGCATCGT
CTTATAAGGAAGAGTTTCTTCTCTAATGGACTTGAAAGCAAAAGCAGCTGATCTACGACCACCCTCTCCC
CTTTGGTCCTCTTTGTCTGTGTCCAAGTTCAGTGAAACTCGGGAATGAAGCAGATAGGTCTCAGTCGAAG
GCATGAAGCGATGGGATTGAGAAGATATGGAAGAAGCGAGAAAACGGAAAGCTAGCTAGCGCGTGTAGGC
TTTCGAGCCGTAGCCTACGCTTGCTCCCAGCAGGGTCAATCTCATAGGGGAAGTCAACTAGTGCACTTAG
CGGCTTTCAAAGGACTTTCTAAAGGTGCGGAGCGAAAGCATAAGGTATTCTATGTGGATCAAACGAGAAG
GATTAGAGGAAGCGAGAAAAGGGAAAGCGCTAACGCGCGTGTAGGCGCCTACGCTTGCTCTCCGAGGGTG
AATCAAGAAAGGCAGTTCCGGGAGTTCTGTTTGCCTAGTTGGAATCGAAGGAGAAGGTGAGGTTGGTCGT
AGATGAACCCAATAGAATGACTATCTTCAAAAGCAGCCGCTAGAGCTATTAACTATCGGTATTAAAGAAC
AAGCTAAAGAAGAGGATGCTTGTTAGGAGTATAAGCTAGTCTTTGTAGAGGAAGAATGGAATCAATACGA
GATTAAAACAAATATCATATATAATCACAGAAAACTCATATCCGATATGCCGATCGGAGTTCCGCTGTTC
ACTAGAAACCCTCTCTCTTCACTATAGCGGGCAGTGTGAATCAATGGCTCTCTCTTCACGAACGGGCTGT
AGCGCACTATGATAAGAAATGTGAAATTATCAATCTTCTTCAATCTCTCCACCCACAGCTTCAATTAGAA
AACTCGCGCCAGGAACGCGAATTACTTGTCAATATTGTTGGACGTGGAGAGTATGATTTAGAAAGTCTGC
GACGTATCATAACAAATTTAAGATCTTTAGGGACCCAGCAAGCGTAGGCTAAAAGCCGGAGCGAGCAAGA
AAGCAAGCTACGGCTCGAAGGAGCGCGCTCGCTAGCTTTCCGTTTTCTCGCAGGTTAAAAATAGAAAGAG
CTCTCTTGTCCAACGGGTATTCCCCGGATTCTCTTTTAGCCATTCGAGGAGTCAAGGATTTGCTAGGAAT
TCCGGATCAAAGAAAGAAGGTTTCAGTCTCATTCAAGCAACTATCTTTTTTGAAGCAGATAGCTCATAGA
GCTTATTCTATAGATACTGATAAAGCCAACTCATGTTTCCACTCTATTTTCATTACGAAGATGTATCACG
TCAGGATCTGTTGCTCAAACCGAATCACGCCAACGTTATGGAAGTTCCTGGATCGTGTGAAATAAGAATA
GTAGCAAAGGCATCCTCCCCCTATGATTTCATAATAAAAAATGGAAAATTGGCTATGGAGATTCTGCGCG
GTCAGAAATTCATACGGACAGAAAGGGGTTCGACAGGAAAGTCGTTTCGATCCAATCCATTCTTGGAGTC
AAATAAAGACAAAAGATATGTCAGTGACCTAGCACGACAAAGCACTCTCCGAGGGCATGGAATGTCTAAT
TTTTTGGTCAGAATCTCGACAGTAATGTCTCTGTTAGATTCTCGGGTCGAAATACGGGAAAACTCCATTC
AATTCTCGATGGAAACGGAGTTTTGCGAATTCTCCCCGGAACTGGAAGATCATTTCGAGATCTTCGAACA
TATTCGAAGGTTCAATGTGACTATTGTCACTTCGGCCAACACACAAGATGAGACTTTACCACTGTGGAGC
GGCTTTTTGCAAAAAGATGAGGGGGAAACTCAGTAAGATGTCGGAGAAGCGAAATATACGAGATCACAAA
CGTAGATTGCTCGCGTCTAAATATGAATTGAGACGAAAGCTTTATAAAGCCTTTTGTAAAGATCCCGATC
TTCCTAGTGATATGCGGGACAAACATCGTTATAAGTTGTCCAAGTTGCCAAGAAATAGTTCCTTTGCACG
AGTAAGAAACCGATGTATTTCCACGGGTCGCCCTCGTTCCGTATATGAGTTCTTTCGAATTTCTCGTATC
GTTTTTCGTGGATTAGCATCTCGAGGTCCTTTAATGGGCATAAAGAAATCGTCTTGGTAGCAATCACCAA
ACCACAAGGGTTAGCTCTGCTGCTGGTCCACAAGCAAGGTAAGTAGGTCCATTCCCGGCCGGCTCCGGAC
CGAAAAGACCTAACGGACTAATCCCAACTCTCGGATCGGAGATGCTAACGGGGCGGGAATCGAAGTGGGG
GACCTCTCTACCGCCTGTGTCTATCTCCTGTCAAGTATGCTCCCCACACATAGACTACGTACAGGGTAGC
ACTTTTGGAAAGATAGAATATCACCGCGTGAACATATAAGAACATAAATAAACTCCCGAGGGATCGACCA
CTATTTAGAATAGTGGTTGGCGGAGAACTGTTGTTCATTGGAGCGCCGGAGCAAGCGTAGGCTCGAAGGA
GCGCGCTCGCGCGCTTTCCGTTTTCTCGCTTGTTCCCATCATTGATGTCAGAGTGTGGGACTGAGCCTTC
CGAATGATAAAGACAAAAAAGTGCTTAGTTTCGTTGGAAAAACCAACGCAAATATCATATTGACTTTCTC
TCGCCCTACTTCTAAAGATAGATAGAAAAGGTTTGAGAGACTGACTTTCTGAAATTCTCTCCTTTCTAAA
GCTGCGCAAGGCGGCCCCCCCAGAACAAAGCCCACCCCTCTTTTCTTTCCCCCCCCTTTAATGAAAGACC
CTTGCCCCGCTTCCTATTCATTTGTGGGTCGGGACCCGAGGGCCTTTTTTTTCTCAAGAGGTGATTTCGA
GAATCAACCAACCGAAAAATCCGTAGGGGTCGCACTTTGTCCCGCTTGGTGGACGAAATCTTCTCTCCTT
TTAGAATTCTTTCTCCCACACACCTTTGCCCCTCTTTCACCGAAGAGGAAAGAAGAATCTTCCAAGCGGA
CAGAGACCTAAATTTCCATTAGATTCATTTCGTTGCTTGCTTTGTTGCAGCAAGATGATCAGTCCGAGAG
TGCTGGAGAAAAGAGAAAGCGGTAAAAACCTCTCTGATTCGGTCACCGAGCAGTCGGACGACTCTTCAGT
AACCCAGGATGAGCCCTTCGACGCTTCTTTCGCTGTATACCCCCTCCATCCTTCGGGGGTGGAAGAAAGG
GTACTATATCTGATGGTCTGATCGGGGTATTCGCGATCTAGGCTCTAACAAGACCTGGACGCACACTACC
ACGATTCGCTCGAGGTTGGTGAAGACCCCGAGCGGATACCAAGAAATCTCTGCCCGTGATTCCACCAAGG
ATATATGGTTCACCATGTAGGGAACCAGCAGTCGGTGGTAGGATTGGTAACCTAAAACCAACTCCCATCG
AACCAAGCGAGAAAAGGGAAAGCTAGCTAGCGCGTGTAGGCGCCTACGCTTGCTTCCACATCAGTCCAAA
CCTTTTCAGATCTGGATCTGAGCGGACAACTTGTTAGTTGTGGTTAACGATAGGTGCCTCGAAGAAATCC
TTGATAGTAACCTCTGGTGACAAGGCGGTACCTTAATACCAACGACAGTACCGCAACCAGTCCTGAGTCC
ACTGTCGGAGAATCGACCATTCCAAAAAAGTCCCGCGTCCCCTCTGAGAGAAATAACTCATCAGGGGGAA
GCCTTACTTAACTCGGAAGTCTTCATCTCTTTACGTAAGAAGTCAACAATGACACCCTTCCAGACCGGAT
CCCAAGTTCACCCTTGGTGAAAGAGGTATCTCGGGTAGCCAGGGAGTGTACCTAGAGAAGAGGTTAGGCA
TACTATGTTTAACCATTGCCACTTGCTCTAGGACAGCAAGCGTAGGCGCCTACACGCGCTAGCGCGCTTT
CCCTTTTCTCGCTGGGTACTATATATTAAATATAGAATGGTTTCTATGTTGTAGGGCCCCAGAACGCTAA
AAAGGTGGGGGAACAAGAGTTGTCACGATAGGAAAGAGAAATGACTATAAGGAACCAACGATTCTCTCTT
CTTAAACAACCTATATCCTCCACACTTAATCAGCATTTGATAGATTATCCAACCCCGAGCAATCTTAGTT
ATTGGTGGGGGTTCGGTTCCTTAGCTGGTCTTTGTTTAGTCATTCAGATAGTAACTGGTGTTTTTTTAGC
TATGCATTACACACCTCATGTGGATCTAGCTTTCAACAGCGTAGAACACGTTATGAGAGATGTTGAAGGA
GGCTGGTTGCTCCGTTATATGCATGCTAATGGGGCAAGTATGTTTCTCATTGTGGTTCACCTTCATATTT
TTCGTGGTCTATATCATGCGAGTTATAGCAGTCCTAGGGAATTTGTTCGGTGTCTCGGAGTTGTAATCTT
CTTATTAATGATTGTGACAGCTTTTACAGGATACGTACTACCTTGGGGTCAGATGAGCTTTTGGGGAGCT
ACAGTAATTACAAGCTTAGCTAGCGCCATACCTGTAGTAGGAGATACCATAGTGACTTGGCTTTGGGGTG
GTTTCTCCGTGGACAATGCCACCTTAAATCGTTTTTTTAGTCTTCATCATTTACTCCCCTTTATTTTAGT
AGGCGCCAGTCTTCTTCATCTGGCCGCATTGCATCAATATGGATCAAATAATCCATTGGGTGTACATTCA
GAGATGGATAAAATTGCTTTTTACCCTTATTTTTATGTAAAGGATCTAGTAGGTTGGGTAGCTTTTGCTA
TCTTTTTTTCCATTTGGATTTTTTATGCTCCTAATGTTTTGGGGCATCCCGACAATTATATACCTGCTAA
TCCGATGTCAACCCCGCCTCATATTGTGCCGGAATGGTATTTCCTACCGATCCATGCCATTCTTCGTAGT
ATACCTGACAAAGCGGGAGGTGTAGCCGCAATAGCACCAGTTTTTATATGTCTGTTGGCTTTACCTTTTT
TTAAAAGTATGTATGTGCGTAGTTCAAGTTTTCGCCCCATTCACCAAGGAATATTTTGGTTGCTTTTGGC
GGATTGCTTACTACTAGGTTGGATCGGATGTCAACCTGTGGAGGCACCATTTGTTACTATTGGACAAATT
TCTCCTTTTGTTTTTTTCTTGTTCTTTGCCATAACGCCCATTCTGGGACGAGTTGGAAAAGGAATTCCTA
ATTCTTACACGGATGAGACTGATCACACCTGACGGTTGTGTGCAGAGGTGTGCGAATAAGGCTCTAACAA
GACCTGCCTTCACCACTCCTGCATTCGCTTTGGGTTGGTCAAGCCCAATGGCGAATACCAAGAAGCTTGT
GCCGGTGTGACCACCGAACAACCAGGGACCGTTACGTTAGGTATGGATACCCTCTCGGGTAGAGCCCACC
TTAACCGGTTCTGTTGTCGCAAAGCAACAATCAGATCGAACTCATCGGGAGGTAGCAAGCGTAGGCTCGA
AAGCCTACACGCGCGTTAGCGCTTTCCCTTTTCTCGCTTGGTAGAGAGGTCGCCCTGTCGGGAGCCAAGG
GTATGGCCACCGAATGTGGCCAATGCTTATGCCAGTGGAGTCTGGAGCTTCTAAACAAGTGTTTAAATTG
GATAAAAACCTGGGTGGAAAGCTCCGAACAGTGAGAAGGAGGTGAGGTGAAGCTGGGAACACAGAATACT
TCAGCGCTGGAGTTCCTTAATGCAGCTGGAGGGCTTACTGGCTTTAGTTTGAAGGGGGCTTTCGTTCGCA
ACAAGGTAGCCGTAGGGGAGCAAGCGTAGGCGCCTACACGCGCTAGCTAGCTTTCCCTTTTCTCGCTTGG
TAAGCAAGCAACCAGTTATGTAGGCGCCAACTCCCAGTTCTTTCTCTTCTTTCTTTTCTCAGGTAATGAA
TAGATAATGTGTCATGAAATTTCATTTTCGAGGTCATGGAATGTCTTTCTTTCTTAAATCTTCATTTCGC
CACTTAAGAATTTATTTTTTTATCCTGTCACCGGTTATGTTCTCTGCCTATCTCTTTTTTGATTTGATTG
GTTTTCATCCCGACCTAATTCTTCTTAAACTAAAAGGTTCTTTTATCCTCCACGGGTTACGTGCTATTTT
TCGGCTCTTTGGTTTGGAGATTCCCATTTTCGTTCTTGTTTCTATCGTCGGTTCGGTAGTAGGTTCCAGC
TTGCACATGCAGGATCCCGCAGGAGGTCAACCTGCTGCCAATCCTGCCTCGGAGGGCACACACCGTCCTC
ATCTGGCAGGCACAGCCTCTACCCCGTCGTCCTCTTTTTTCAAAGGACTTTCGGACGCTACCCAGACCCC
GGAGCCTGGGGAAGAAGTACTGCAAATGACCCCTCCTCATTCCATTTCTCAAACGGATCTGTGGAATGAA
GTTTCCCCATCGGGGCCAACCCCTGGTCAGGATAATCAACCGCCCCTGGTCGTCGAGCAAGCACCAGCGG
ATCCCGCTCCACATGAGGTTCCCTTGCGGGATTTTCAACATCAAACAATAAAGAATCGCCTTGACACTTT
GACTCCACAAAGAAAAGTAGACGACGACCAAGTAGACGCGAGCATTTGTTTAAAAAAAGCTATTATCCAT
CGCATGGCCCAATTGGACCCCCATCCATTCTGGGCTGAGCAAAAGGAAAAGTTGGTCGCTCATGGAATCT
TAAATAGAGAAACAGAGTATACAATTGAAACACTGGAGAAGAACCTTGACAAATTAACAACCGAAGGCCA
TAACGCTTTTTTCTTTAAAAAAATGGTGAAAACGCGTGAGAACTTCGAGTTATACGGCCGATTTTATTAG
CAAGCTGCTCTATTCTTATGGTTATGCCGGCGATGATTGGAAAACAGGTGAGTTCTTCCTTGATTAGTTT
TTATAAAAAGAAACTGGCATTTCCTTTTTTTTATATACGAGGGCCACCGCATATCGTATCAAGCTATTGC
ATTGTTTGCTTTAATGATATGCATTAATACGCTCTCTAAGTGAGGAGACAGTCAAGCTTAGAGACGCTCC
CTAGGCCGGACAGAGGTCTGGGGGAAGTCCAGAGAGAGGACTTTAGTCTAATTTTTTGTTTGTCTCTTTG
GTCGATTCCTGCATAAAGGTAGGGGCTGGGCAGTAGCTTTACCCGTTGTCAGAATCGAATGTAGCCTTTT
ATTTATTTAATTTTAAAAAGGCGAGGCCCCTAGCGATAGGGGGAAAGGAGAGTGGGTAAGTGGGCTCCTT
TCTACCAGATTACTTTACTAGCTTTCATTCATTCAAAGTAAAGGAACTGGTTTCTCAAAAGGGGTCTAGA
ACTAAAGTGATATGATACCTTCTTCCCTTGGTCTGGGAGGTAGGTTATGTAGGCTACAACTGTTCCTAGG
TTGTATTCGATCACGAATGGCTAAAGAATCGATTAGTAGTAGTATGCCTTCTATTGCCAGAAGACCTTTT
CTTCTTTCTCTTTGAAATTTGAAGAGGTTCTTGATTCAAAATAAAAGTTTATTAGGCCTGGGCAATTCCT
TGGAAAGACTTAGGTACATACCTCAGTCCAAGACGGACGCGGAGCTCTCACCTGGGTAACAATCTCGCGT
GGGTAAGAAGAAAGCGTCAAAGCTAGGCGCTTCATTCAAAAAGGCGCAGAACGGTGCAGGAGTTCCTGGA
GGCAGGGACAGCAGGAGGCGTAGGGTTAAGGATCCGGATACCACGACGGGGTCCCGACAATATCCAATGT
TCAAAATTTAGCTAGATCTTTGCCCATAGAATGGATTTATTTACCTCGTAGCACCATAGAGTAGACCCCT
TTATGCTATACATAATCACTCGTGCACCCTCTCCAAGCTCGGCTGGCTCATCAATGGTTCGCAGGAGGAG
TAGAGTGATTAGCGGGAATTGGAGATTGCTCGTTCGCTAAAGTCCTGTCTGCCTGCCTGTTGATTCAGTA
CGTTCCTATCCCCTTGGGAAGTTTTATAAATCTTCCTCACCTCTAATGGTTGGTATTGAGCAGCCAGGTG
GGGGTTAGGATGGGATCTATCTCATTCCATCGTATATGACATGCGCGTTGACCCCCTTTCTTTCCGGGTC
CACGAATGGAAATATGTTATGCTTGTTCCATGACGACTGACTCCCCTATAAAGAATGAAAGAAGGATCAA
AGCATCCCGAATGAGCTTTCTCGAACGGATAAAGAAAAGAGTTTTTTGAATAGTAAATCAGATCGAGTAA
TTCAAAGAAAGAGAGAATAAGGAATGTCCCTTCAACCACCTTCGAGATCCTTCAACGTAATGTCGCTTCC
CGACTCCTTTCTTCCGGCCTACCCCCGCTCTCTTAACTTAAGGCTTTTCCTTTGCTCTGCCGAGCTTACT
ACTTCTCTTTTTCCTCCGTCAGACTCTGTGGAAGCCCTCCCTTCTACCCCGAGGGAGTCCTTTTGTTCGG
ATAAAGCCCTAGCCCTTGGCTTGGTACGCTGAGGTAGACGATTCACGCCCGGTTTTGAGAAGTAGCCGAA
CCCCTGAAAGGAAGGAGGCGCAAATCGGTTTGGCAACTGTCCAAGCTAAAGAGATTATTTGACTGTCGGA
AGATGAGTTTGATTTGCATCTTAGAAGTCAAAATTTTGAAACTCAGCTTGTGCTTCGACGCACACTCTTA
GGGTTGACAGGCTCGTTTTATCCTCTTTTCCGCTTTAGCTGGAGTTTGACTAACCTGGATTTTCGGAATA
AATAACCTTACTGTCTCGAGAGGGAGAGATAGTTTATGATCGAAGACCACGGACTTTAGGAATGGGGTCA
GTGCAAAGCAGAAGATGAATTCATTGATGGAATGTCAAGGTCAAATCGTGAAAGCAAAGTGGGTCTGAAG
TCTACGCAACTTGTTGACCAATGGTAGCTCCACCATTTCATGCACTTCTCTTCGGCTCATTAAGAGCGGG
ATCCGGGGCAAGAAAGGCGGATTTTTATACTGAAGCATTGGTATTTCCTTGATTTAAGGGCTTTAGCGTC
TCATTGCGGAAGCAGAAGTTCAATCATTCCTCATTCACTTCTAGGACTTGGGTGAGAGAGGGGGATCGAC
CGGAAACGATGACTGAACCTTTCATGCTATTCCTTTTTTTCGCCTTTCGCTTTTCCTGTCGTGAATCAAC
TATTTAATGGACGTAAAATAGAGATTTTTAGCAAAAACAGTTGGAACGAGGTCTCGTAGGTTTCCTCTTA
TCAGCCTTCTTGGAGGCATGCCAACAAGGTCTCACGATGAGCCACTCGCTTAGAGTTCGGTGCGAGGATC
AACACCCTTCCTTCAGGCTAGTTCAGCTCTAGATAAGAAACCGACCAAAAGCATCGCAATAGACGCAACA
GCAACCTGCACCCACCGGCACTTTTCCTTGACTTCTGTCGGTCCACAGACTCCGAAAAAGTTTATGTTGA
TCCGTCAGTACGAAACTATCAAGCTGAGCTAGATCTAGGCTGCAGGAGAGCACTTCTACTCAGAGCGGCC
AAGCTCAGTTCCAAACCAACAACCTGCACGCTTAGCCGCATTGTTCATCTTGACAGGGAAGGAGAAAGGA
AGGCTATGAATTGAGCTAACGCCCTCTGTAACCGGGGGTTGATCCTCGATTCGAGTCTCGTGTTGTGAGT
GTCGTGTCTCGCGTTTCGAATGCATTTAGATTGGTAAAGTGTTAAGTGAGCCGATCCAGACCTAATTGAT
CTGGTTTCTGAGAGCACTGACAAGGCTAAACTCGCCGGTTGAAGAGAGCACTGAATCATTCGAAAGGGGA
AAGATTTGAGTTCCATTTGGAATTGACTCAGAGAAGGTTGGCTCGGGTAGGGAATGAGATGATTCTGAAG
CAGATAAAGCTAAAAGGCCCTTGGCCTATGGGGTAGGGCGCGCTAAGAGCGCTTCAGCTCTTTTGAGCGA
TATAGGTCTAGTTCGGTACTGTTACCTTGACACCAAAGAAGAGTTCGACCCTGGATCCTATGGGTATAGA
CCCCAAATCAATAGGAGCAGAGGATGAAGCTTAAGCCGAAGATACAGACGCATCTGCATCAGATGAAGCA
GATGAAAAAGCAACAGCATACGCATACGAATAAGCAGAAGAGGATACACCCTTTCTGACCCTACCATTCG
TCTCGTTCACCTCTTGAATCAAATAGAATGAAAGGAAAGGCAGATTCATCTTGCTCGAAAACATCATCGG
ATGCCTTCACTTACTGCCGCAGAACACCGGTATAACCAGTTCAAAAGGAATGCCTTGCTCTCATGTTCGC
AGCACATAAAATGCAACATTACCTAATTGGTAACACCATATACCTGGTGTCAGGAGTAAACCCTTTAAAG
ATCCTTGTGACCAAAGCAGGTTCAATGAACGCCCGACTCGCTTAAGAAAGAAAGTGACTCTAGCAGCTTT
CTCTGTTCATCGCAATCTGTAGTAGTGTGATTGGTCATCGATCCCAAAACCAAAAAGATCTATCTGGGAA
AACCTATTCCCACCTTAGAATTCTATGAGCAGCGGATTCTGGGCATTCATCTGTAGCTTTGTTCATTCAC
CGGATATTCACCAAAAGAAAGAGTTGGAACGGAGCGTTACATAGCAGATTAGGGGAACCACTCGCAATAC
CTCAAAGAAGAAGCGAAGCGGGGAAGCCTTATTCAATCAACTACAATAAGAAGAAGGACAGGCCTGCACC
TAGGAAGAAATCCAAAACGTCGAGGTCTCGACGAGCCTATTATTTATATTACACAATTTGTTGTGGACAT
AGTCAACCTCCTACTAAGAGAGGGAGACCAATCCCCAGGAAAGGGAAAGGAAGGATCAATAGGAGAAGAT
ATCCCCGTCAAAGCAAGGAGCTTTTACTCTTGCTGTTAAAACGAAGGCAAAAGTGATTTTGGACTAAATA
CCGGTAGCAAGTCTTCTGTGGAGACTAGGAGTAGCACTAGTCTCAGGAGCTGCGTCGATAGAAGACAGAG
AAGGAGCTGCACATTCATATGACTCTAGAAGAGCTCTTGAGAGCGCCTAGCATCAGCTACAGGAAGAGAA
AGATCAAAGCGATAGGACCCTGCTACTATTTCTATTAGAAAAAGCGTAATCACAACTGTAGAAGCGGTGG
AAGAATAGGCGCAGGAATCCGCAGCTATTGAATCAGCTGCTAGAAAGGGACGAAGTGAAGCCTTCGAGAT
TAAAGATTAAAAAGAAGCTGTACGCTCAGCAGATAGACTGGTTCAACTGACATGGCAAAGCAGAAAACCC
ACATACAAAACAAGAAGCACATGCCGCTAAAGCTAATGCTCAAAACTCATACCAAGAATCCAAGCAAAGC
CAAAGCAAGTAATCGAATTGGGGCATATAAGCTGGTTAACCAATCGATGCAAGCACCTTCTTCCTTCTAG
TATCTCCAGAGTATGGACTTTTCCCATAGGACAAGGAAGGATCAACTGCAAGCTTCGATCACCTTACAAA
AGTACGAGATTCTTGAACAACAAGGACTGGGACACAAGAAGGACGAGAGACAGTGGAGGACCCACTGAGA
GCAATAGCAGTCCGCAAAGCTGTTTTTGCATGGGGAACCTAATAGAAGATTAGCTGCTTAACAACCCTTT
CTAACAGCCCGCAATTCCTTCCTTAAGGAATGGAGTAAAAAAGACTATATAAAAATAAAAGGAAGAAGAA
CAAGAACTACTGCGGTTGAGGAACAAGCCGTCGTGGCTGCACCTGTCAAGTTACACGATCTGTCAATGAC
ATTAGTAGGAATATAAGCCGAAACATCTCCTGACTGGGTCTCAACTATTGGTAAAGCGGTCATACTTCCT
TCGCCTAACTCCGAACCTAATTTCGTGCCTCTTTCTTCGCTAACAACTATTGGTTTTGGCTTAGTCGAGC
AAAACTCCCTCACAGCAAAAGAGAAAGAAAGACTACATAGGGCCTCCTATGCCCGCCCGGGTTAAAGGGA
AGAGCTAACTACAGGGTTAGCCGCTACTAATACTAACCACGGGTAAGATTCACTACCTAGTCGCCTAGCT
GCACTATTCCATTGTTCCATCGGGCAACCTTTGAGTAGAGGAGGGGTCGAAACCTAGGTTGTTGCTCAGG
TGAAGTTCTTTCGGTCGATGAGCCTGTATCCGTCCCAATGCTTTCGTCACAGGGAAAGGGCTCAAGCTAC
GATTATGCTTGAACGGGCTCAATCTCAGTTAATGGGCTATATCCTGATATCTATTTGAATTTAAGTAATT
ACTTGGTCGATAGAGATTGATTTTTCTTTCAAATCCCTATTGAATTGGGCTAGGAAGCCTCTTCTACCCA
TGAATCGGGCTAGGGTAAGCCACTGATTCTCGTTGGTTGCACCTAAGGATTATTAAGGTAAGGTGCCCTC
TTTGGGCCCTATACCGTCCAATCCCCACTTGCATGAAAGACCTTATTTTGGTTGGTTTTGAGGACATAAT
CCGATGGCTTCTCTGCAACAGGGTCAGATGTCATTTCTAGAAACTTCTTATCTTTATGATCACTAGGAAA
TAAAAAATTCTTCCATAATCAAAGTTGTTCGCGGAGGGTGGGTTGCATACTTGCCTGAGGGAAGGAGCTA
TAATTTCATATGGATGAGTGGTCAGTCCAGATCAAGAGAGTGGGGTTGTGCTATCCGACACGCCAGATTT
CTTACTTTTCTCTTTGATTGCCCGGGAATCCCTACTTCTTATATCCTTTCTTCTTATTCATCACCAGTAT
TTTCTGTTTTCATTGAGACTCCTTGTCCGACTCCTCCGGATGGCTTAACGAGGAGTAAGACCTACTTATA
CATTCATCCAAACTCAAGTTGGGAGAGGTAAGACCTAGTGAGAAGGATATCTATTCGCGGAAGAAACAAA
ACAAATTGACTTTAAGATGGGGCTTTGAGTGCATTCACCTGATAGACTTTGGATATGGAGGCTCATACTT
CCTTCTATCTTCTCGTCAGCAGGTACTTCCCCTCGAGCGGATCCAGCCGCTCAGCTGGAGATGGAAGAGA
ATATTGAGATGAAGAGCTCGGGTCGCCCTGGCGTCAGATCCTGGGTAGTCAGAGGGACTGGGGGAACAAG
AGATGGCATCGGATGCCCAGAAGATGTTGAGTTAGCTGCTTATCTCATTGCTATAGGTCCGGATCCAGGT
AGAGGTTCATAGCTGCCGTTGGGCTTCTCCCGTGGGTTCTGGTAGCCATGGATGGATACAAAGATAGAGA
GAGACTTCCTGGTTCTCTATCGTTGCTAAATACCAAGGATCTCATTCCATGATTAGGCCCACCGGGGCCA
GGGGATCCGATGGTGAATACATCCTTTCTCTGTTTACTGATCCAGAGATGAGATGCTTCACTCGCTGGAA
CAATACAATAAGAGGGAGAGGGATCTTCGGCTTCCTTTGTTGTTGATCGCGGGAAACAGGTCTTACTTTA
TTCCCTTCTCCTGTTATCGGATCAATGAATTTGATCCTTCGGCTCCGCTGGGATGCAGAGTCAGAAGGTT
GCTTTGTAGCTTCCTGAGCCTGCGACTTAACTTCCTTCCACAGCTAACGCACTTACTTCCACTCGCAAGA
GAACTTCAGCTCGTAACATACCTTCCCTTATGATCTGACTTCTTGAAGCGAGCTCCTTTCACTGCCAAAG
GAGCGGAGCAACTCGAGTTAGGCGAGAGGCTGGAAAGGTACACCAACATTTCTCTCCCACTTTAGGTTTA
GGGAAGGCTAGTCTCATTTGGTACTTTCTTCACGGCTAATAGAATAGGAGTTTTCCCGGCTGAATCAATG
GTGGAAAACAGGCCTTTTTTCAATAAGATATGCTTGCCTACCTCTTTTCTTGCTCTAGAGCCTTCAAACT
AAGAGAAAGTCCTGCTAGAATCAAAGAACGTTTAAAAAGCAAAGACCACGGCTTTCAAGCCTTTGACTGT
TAACGGGCTAACAGGGGCTCCTGGCTTGATTGAGTTTGACCGATAAAGGACAACAGCTCCGAGGAAGAAT
CAACTCAAAGGAATCTCTCTTCCCGGGCTTTGCTTTCTAAGACCGATCTATGGAATATGTGCTATACCCT
CAAAGACAGGAAATTGGCATTACAGCTTTAACCATTGGAGTCAAAGCTTTCCCTCTTATCTCTATTACGG
ATATCCTCAGAGACATTGCTTTAACGAAGACAGTCTTCGCCCATACCCGGTATTGTCCGAGAGTTGGATT
CTCCAATCATGCTAAAAAAGTTAGATGCTTAACACACGCATGTCGAAAGTGAGAGTGAAGCCGCACCTAG
ATGACTTTGAAATTAGATATGAATCTGGACATTTGAATTCCTCGACCTGCTAGCACTAGATCTGCTTTCA
CTGATGATGCTTACACTTTGCCATCAATTGGACCTGCTTCGACCTATTACTCTGTTGCTTCTAATAGATC
TATTGGGTGTTGTTCATCAGCTCGGGCAATAGCGCAGCTAAGGACTGAAAGTACTTACTTGATAGAGTAA
GGAAGGTGAAGGATCGCTTCTATATGAATCTCATTTAGATCCTGAAGACGGGGATGCGTAATCTTATTCG
GAGTCTTAGCCACCCTTCTTCACATCACAGAAAAAGAGAGCTCAGAAGACCTCGTCTATTGGGTTTTTTA
CATGGATAAGCCTCCTATGGGCTGGCCGTCCTTCTGTTTCGAAGAATGGAATCTTAGTTAGGAGAAGAAG
ACCGGGGACAAAGCCTTCCTCAAAGCATTATTAATAATAAAGGTGTTGAATGTGGCTTATGTTCCTCATG
ATGTCTCCACTGAGAAATTCGGAAATCTGATTGGGCAGATCCAGGCCACTAACTATGTAACTTTTACTGA
TGATGAGATCGACCCAGAGGGAACAGGGCATGTCAAAGCACTACACATATCCCTGAAGTGTAAAGACTGC
TCGGTTGCAAAAGTCCTGATTGATAATGGGTCTGCCTTGAATGTTCTCCCAAAGGCCACCTTGAGCCAGT
TGCCTTTAGATCCTTCACAGGTGCACCCCAGTAATCCAATTGTCAGAGCCTTTGATGGCACAAAGAAGAA
TGGCATTGGGGTCATAGATTTGCCTTTGGAAATTGTCCCGTATACTTTCCAAGTGACGATGCAGGTTATG
GATATTGCCCTGGCCCGGCTTATAGTATGCTGCAAGGAAGGCCTTGGATTCACACAGCTGGTGCTGTCCC
GTCTTCTCTGCACCAAAGAGTAAAGTATGTTGTTGAGGGCCATGTGGTAACTGTAAAAAAAAGGAGAAGA
AACTTTGTTTGTCACTAAACCTGCTGCATTCCCGTATATTGAAGCCGCTGAAGAAGCTATTGAGACTTCC
TTCCAGTCACTCGAAATTGTGAATGCAACTTATGTTGCTGAGGGTTCCACTATGCCCAATCCAAAGATGT
CTGAAGCTTCGAAGATGGTAGCAAGATTTATGCTGAACAGCCATTATCAGAAAGGCAAGGGCTCCTTGCA
TCGAAACTAGAATCGTCACTGGTATAGTCACCTTATAGTAGCTTATTCGCAATCAGGTGTTTTTCCTCTT
ATATTTTCATATGGTTAGGCTTGGAGGAAGGATTTTCGGGTTAGTCAAGATCTTTGGGCTATGGTTAGAG
CGTCTTGAGTCGAGTCCTGCCTTCCCGATTTCCTCTATGGAGAGATAGAGCTAGCGAGAAAAGGGAAAGC
GCGCTAGCGCGTGTAGGCTTTCGAGCCGTAGCTTGCTTCAACCAAAGCTATATCTTAAACAGAATAAAGC
GAAGGAGACCCACTTCCCACTTCTCCTTCCCCGCCCCATAAATGGGGCGGGCCTCGCCTTTGAAGGCTAC
ATTCGATCCCAAATATGTCAATTCAGAATCGACAATCCAATGAAGGGGCCCGCCTTTCACCTCTACGCCC
GTCTTCTAGTTGCCTTTCCTCGCTCCTCTCCCTTCGGTCGAGTGGCTTTCGCTCCTTACTTTTTTTGTGA
AGACCGGATTGGGTGGCTTGCTATATAGCACTCTCTTTCATTCCATGTTGAGAGTAGACCTGGAAGGATG
AAAGTTTCCTCTTTCCTTTTCTAAATAACCTTATGACTTCGTTTTTCAAGGTAGCGAAATCCATCTCTGC
GCTTGACTGAAGGAGAATCCGTTGGCTCGGGTCTGCATCCGAGTTCTTTATTTCTTCCTTTATATTTGAC
CGGGGTTTCCATACGTGAGGTCTCTCGGAGGGAGCGAGAAAAGGGAAAGCGCGCTAGCGCGTGTAGGCTT
TCGAGCCGTAGCTTGCTTTGCTTGCCGTTCTTTTATCTTTTTTTGTCTTACCACTATCACTTTTTAAGCC
GGGCCGGTTTTTCCCCACTACCCAATTACGTTACGACCACTCAACAAACTTGGTTGACGAACATGGTTTA
TGCGCCGCTAATGTAGCGGCTTGTCGAGCATTTGACAAACTCACACCATCCATTTCAAATAGGATTTGTC
CCGTGGACACACGAGCAATCCAACCCGTCGGATTTCCTTTTCCTCTTCCCATTCTTACTTCTGTAGGTTT
CCCGGTAATAGGGAGATCTGCGAGAACTCTTACCCATATCTTACCATTTCTTCGGGATTGTCCGCTCATA
GCACGATGGAAGTGTCCGATTGTAGCCCGACGCGCTGCTTCAATGGCTCGATATGAAAGACGACCAGCTC
TACAACTTTTAGTTCCATATCTTCCATAACTAAGTTGTATACCATCCGTTTTGCAACCTCTACTACATCT
GCCTTTACGATATTTTTTATATTTTGTACGTTTCGGATATAGCACGTCCCTTTTTACTATATGAAATCCA
CACTTTTACACCTAAGATTCCGTAACGAGTAGATACTTCCGCAGGAGCATAATCGATTTTCTGGTTAAAT
ACATTACGAGATGTTTTTCCATACTTTCCGCATTCAGTTCTAGCAATTTCTGCACCTTCTGATCGACCTG
AACAGAGAGTCACTCTTACCTAAACTCTTCCGACGGAATGAAGTAACACTCGTATATATTGAGCTCGTAA
TGGTACCTCGCAATTCAAAAGTTTCTCTACGGCTGAAGAATGAGCGTGTTCTTGGGCCATCGTAGAAACA
TAGATAGGGTCGACGACGGAACGAACAACGAAACTTTACGACAGCTTTTTCGTACACGTTCACTTGCATC
ACATACACAAGTGCTCTCTGAACCGTGCAATAAGGTCACCCATAACACGGCTCTCCCACTTGAGTTACCT
TAGCCCCAGGCCATGCTATTCAATGATATTGGAAAAATGGCAGCGTAAGGTGAGCGATTATCGCTCTAAA
AGGAGATCTAACCGCCTTATTGCGGTTATCACTCGCCGGTAGGGAACACTCTGTCGAGTGCCTTGTTCCC
TTATTTGAGTTAGGTAGGAGTTATATGTGTTTTGAGTCATCAGTCGACCCTGCGGAGAATGGATCAATCC
GCGGATTTCTGGGTATCTTGCAATAATGGAATTGGGACTATACCCATCATCCACTAATGCCGCTTCTATA
TGGCGTTCCACTATGAATTGTGCATCAATAATGGAAACCATCCGACGGAGCGAGAAAAGGGAAAGCTAGC
TTGCGCGTGTAGGCTTTCGAGCCTACGCTTGCACCCTCCGAAATTGAGTAAGAGATACCGAAAATAGAGG
ATCCTTATTCGGTAAGCATCCCAGATCAGAGGTACCTCTAACTGGGGGATAACAACCGGTTGCGGTACCG
GAGGAGCTTCGGGGGGAGTAAGCGGGTCCTCCGGCAATGGGGCCGGGGTTGGCGGCGGGGAGAAGGCATG
GAGACCATCGCAATCCGCGATTGCGGAGGACATACGCGCCGCATAGTCTAAAGACAAAAGAGGAAGAAAG
AGGGGCGTAGCGAGCAGTCTTCGTATCAAACGATTCCGACGAAAGTACCATTTTAACTTCTTCTCTCATA
TATAAGAAAAAAATCACCAAAACGATGAGGAAATTAAACCAGAATAATGGACTTTGGTCCAACAATAAGT
GACTTCTTTTTGGCAGACAATCCAAAGGAATCGATATGGGTGATAATTCCACCCAATAAATCAATGCAAA
GGAATTAATCATACTCATATTATGTAATTTAAAGCAATTTCTTTTAAGAAAGTATCTGGTTCTATTTTTC
TTTCGTTATTTAAGCCACTTTTTTCTAAGAGTGATTGTAGTAATTCTGGTTTTACACTATTTAGAATATC
TTTTTCATATTTCGAGATTCTGTCTAGGGGCATTCGATCACAGAATCCATTGACAGCAGCATAAATGACT
AGTATTTGTTTTTCAATTGGAAGTGGTGCATATTGTGGTTGTTTCGGTACTTCTGTTAGCCTTGCCCCTC
TATTGAGTAATGCCTGAGTGGCAGCATCAAGGTCTGAGCCAAATTGAGCAAGGGCGGCCACTTCGCGATA
TTGTGCCAATTCCAGTTTTGAACTACCGCAGACTTGTTTCATAGTTTTCAACTGAGCGGCCGACCCGACG
CGACTGACAGATAAGCCGACGTTAATAGCAGGCCTAATTCCGCGATAAAAGAGCTCTGTTTCCAAACAGA
TTTGTCCATCAGTAATTGGGATCACATTGGTGGGAATATAGGCCGATACGTCTCCAGCTTGTGTTTCAAT
GACGGGTAAGGCGGTCAAGCTCCCTGCACCTGTCTGGTCCGATCGTTTAGCGGCTCTTTCTAAGAGACGG
GAATGTAAATAGAAAACATCGCCTGGGAAAGCCTCACGGCCTGGTGGTCGGCGTAACAATAATGACATTT
GTCGATATGCCACGGCCTGTTTACTAAGATCATCATAGATTATTAATGCGTGCATTCCATTATCGCGGAA
ATATTCCCCCATGGCACACCCAGAATATGGGGCCAGAAATTGCAGAGGGGCAGGATCCGAAGCGGTGGCT
GCTACAAGAATGGAATATTCCAAAGCATTCGCTTCTGAAAGAATTTGAACTAATTGTGCCACAGTTGAGC
GTTTCTGTCCAATCGCTACATAGACACAATACAATGTCTCACTCTCAGAGGTGGCCCTTGAGTTCATTTG
CTTTTGGTTTAATATGGTATCGATAGCAATAGCTGTTTTTCCAGTTTGTCGGTCCCCGATTATAAGTTCG
CGTTGACCACGGCCTATAGGAACCAGGCTATCTACCGCTTTTAACCCTGTTTGCATAGGCTCGTGCACTG
ATTTACGTTCAATAATCCCAGGGGCTTTCACTTCGACACGTCTTCGTTCGTGATCGCTTAGAGCCCCTCT
TCCATCAATAGGTACTCCCAAGGCGTCGACCACACGCCCTAACATAGCCTTTCCCGCAGGAACATCCACA
ATAGATCCAGTGCGCTTGACAAGATCTCCTTCTTTAATAGCAGTATCACTACCAAAGACAACAATCCCTA
CATTCTCATTCTCAAGATTTAAGGCTATTCCTTTCACACCGCTGGCAAATTCAACCATTTCCCCAGCTTG
AATCTCGTTCAACCCATAAACACGTGCAATCCCATCTCCAACTGAGATTACTCGACCGATCTCATCCACT
TGAAAATTCGTGTAAAAGTTGGTAATTCTACTTTCTAATAGAGTCATTAGTTCCGCAGCTCTGGGAGAGA
ATTCCATGATTTCATTCAAGATCGAGTTTGAGAGAATGTCGCTGACATATTCACAAGTTAACTAGTAATT
ACTGACTTACTTACGGAATCTAAAATCCTTTCCGTCGTTCGACTTGCATGTCTTAAGCATAAGGCCTAAC
TAGCATGATTGGGATTCGCAGTGGTAGAACCTCGTGAACCGGGCGTAGGACTTGACTTGCTCTTTCTTCT
CTTATGATTTTTTCTACTTTCTTTAGTTTATATCAGACTAGAAGACGATGTTCATTGGATGACTAGTATC
ATATATGCCGGAAGTCTCAAGTCAAGTATGGCAGGATAAAGCTAATCAATGATATAAGGTGTAAGGTGAC
ATATACTCAAGGCAAGCGCTTCTTCATGTCTCAAGTGCAAATGGGGAGTGCCAGTTGACAGGCGGTCGGT
TAGTGTCGATGGGGTGTACAGAATTACCGGGTTCAGTTTCAGCCAAAGTAGCACTCGCCGGAAAAGTATT
CCAACTAACAACTGTTTTGATTAGAAAGGGGAGAAAGGGGACTAGTCAAGCACTCGTTCCAGCCAACCAA
GAATCAAGTCTGGTCCTTCGGGTGACGAGTACGGACATTCAGGGTAGACGGAAGAAGTCAATAAAGGTTC
CAATAGTGCCAGCTAGACTCACCTTCTTTCGGCCGTGTGAAGACCACCAACCAGCCCAGGAATGGAGTTC
TTAGGGAGAACAGCCTTATAAAGAACCGCAGGAAGCGAGAAAACGGAAAGCTAGCGAGCGCGCTCCTTCG
AGCCTACGCTTGCTTGGTCGTAGCTTATTGAATCACCCAAGCTGCAAGCGTCGAGTGAGAGTGATCTTAT
AGACCACCCAGCCTTTAGGACGTAGACCTAAGAAAAGCTTATCTCTTAAGGCGGAATCTTTCCCCTTAGG
TTAGCGTGAGGATCCGCAGGCGACTGCGTAGAAGCAGTAGACCTGACCTTAGGTTGGGGAATATTTTACT
CCCACCTGTGCCAGACAAGCCCTTTGAGTCTGAGATCCGATCCCTGCTTGCGACATTATGTTATGTTAAT
TATGTGAAAGAAAGCGCACAACCTTCTGTCCCACGTGTGGATGTCAAGGCAACGGAGATCTAGATATTCT
ACGAATACGAAATTCCGCCGCCAACATGGTGGGTTAGGTTTAGACACAAAACACGGCTTAAGCTAAATAA
ATTCGGATTAGATTAAAGGACGAGTCTTTCTTAGTTAGCTGAGCCTGGGAACTGTGAACAGAGTTCCTAT
CTCTGACTATGAAACCAAGATCTTAGTATGGCCTGCCGGTAGTAGTGGTGAGGTCTGTATTTACATTGAT
TGTCTTGTTGCTTAGAGACTCAACTGAGAGACTGGAAAGCAAGTAGTTGTATGTTCGACAAGCTAGTGAC
TGAGATTGTCACTCCGAATGTGTAAGTCATTGGACTATTCTAGCTAGGCAAGTAGGCTCTGTCTTATATA
ATGATCTTTCTAGATGACATAGTATGCCGGGATGAGTCTGAGTTCCAGCTTCTCTTTCTCATTGGGGAAT
TTTATCTTTCTCCCTGAAAGAGTCTGACCACTAAGGGAACCTAGGCTGTCAACCTAAAAGAAAAGGAAGT
TCTCTTTCCCAAGAAGCATTGGTTGGAGCAAGCGTAGGCGCCTACACGCGCGTTAGCGCTTTCCCTTTTC
TCGCTCCCCCGAATAATCCGATTTTTCCTCCACGGCGATATTCATGTTTCAAAAAAAAAGAGAGCATTTT
TTATCCAACTGTATAAAGGCGGGACTAATTCCTTTCGTGCGTTCTTCTGATCTCTCTGCTTTTGCTAGCT
AGGGGATTCATTCTTCCTTGCTTCTTACCTACTCCAGTCTCTCTTAGCCCAGCCCTGAAAACGTAACTAG
AGTTCTAGCATGGACTGGCTATCTTTCAAGACATGGTTGAAGAAAAGGCTAATGCCCTGACTCCAACGGC
GCCTACTCCTTCAACAAAGCCGAAAGCAGCTGATTCGGGCACAGGATTCTCTAACAGGATTCGTTCAAAC
AGAAAGAGAACTGCTCCTGCTTCTTATAAAAGAGAATCTATCTTTCAACTCTAGCCAGCAAGCGTAGGCT
CGAAGGAGCGCGCTCGCTAGCTTGTAGTTTTCTCGCTTGGTCATATGCAACCATCAAGAAAGCATCAACC
ATTTAAACGGATTCATTGAACTTCAAAAGCATTTCCCTTTCGACATAAAGCATTTTCACTCGAGCTGAAA
CAATTGAATCCCCCTCGGGTCCGGGAATAGAGTCGAATAGAGTCAGAACTGATAGCCATTTCCCTTTCCC
TCGGTCTTTTTCGCCTTTCCCCTTGATTGATGGAGTCTGCCTTTCTTCTTCTTTCCGGCTTAGTCGTGAA
AAGAGGAACGTTGCTAGACTCACTTACTAAGCAAGCGTAGGCTACGGCTCGAAAGCCTACACGCGCGTTA
GCGCTTTCCCTTTTCTCGCTTGTTCCGATCGATGAAGAAAGAAGGAAAGAGGAGCTTGACTCGCATACAT
TTCTTTAGCTATTTAGGCCTTCTTGTTCGGAGACATTCAACCATCCAATCCCAATCGAGGAAAGGTAGGA
GGCCAACTCGAGGTCTCAAAGCAGCTGACGACCCTCTGAAAGGAGAGAATGCGGGAGACAGAATGATGTC
GGCACTGAAGGCCAGCACAAGAGGTCAGACTAAACAACTCATTCGACGCGTCGGGGGTACTCGACCTGTG
CAACATCCAGGAGGGATGGTCAACAAGAAAAGATTTTATTCCGCTTAGGGGGGGGATAAGGCAAAGACCT
CAAACTCCGGGAATCTTCCATAATTATTCCCTGCCTGATTTTTCTGAGCCTCGTTCAGTTCGTTCTGCTT
TAAATAGTCCTTATTGCTATGCGCCCATGAAAGAAAAACTTAGTGCATTTCATCACAATGAAACATGGGA
TCTTGTTCCTAGAGACCCAGAAATGAATGTTGTTGGTTTGAAGTGGGTCTTTAAAACCAAGCGAGAAAAC
GGAAAGCGCGCGAGCGCGCTCCTTCGAGCCTACGCTTGCTCCATTGAATGAATCAACTTCTCCCTCCCCG
GTCAATGGTTCGGGGAAAAGCCTATCTCAGTGATGTTCAAAAACGGGAAAAAGCGTCGTTCGAAAACTCG
CGTTAGCTCGTTTTGGACCACCTTCTACTTTTGAACCAGTTCTCGACCCCGAGCGTAGCGACCCAAAGAA
AGGCGCACTGGCAGCTCGTAGTCGCGGCAAACGCACTTTGATTGTTCAATCAAACCAAACATAGGGGCCT
TCCAGGAATTGACCAAGCAGGAACCGGGGATCAAAGTTCTATTGATTCATCTATCTCAAATAGGGAAAAA
ACTGAATCAAGAAGGGGTCAGCTGAGCTCGAAAGGGGTAGCCGGTCGTCGGCTAGGAGCTCTGGCCGGCA
ACGAAGCTAAAGCTTCATACTGGTCCACTCGCAACTTCCACGGCTACGTTCCAACTCTATGTTGATAAGA
AAAAAGAAAATCCCCTAAGAAGAAGACTTTCAACTATTCCAACAGAAAGGGGCAATTCAAATGCTCCATA
GATAACCCCCTCTGTCTCGTTCCCGTCCAACTCACCGGGAGATCGAAGAGCGGTTTGCGCTTTGCGCCCC
AGCCCCCAACACTAATAGATGCTTAGATACCTGCAACTGAATCTGTAAGCGGCGCAGGGCAGGATGGACG
AGAAAAGCGGCGAGAAGAAGACAAACAGAGGGGGGACCTGCTTCTATTGCCTTCCCTTTCTACTTCTAGA
CTGGTTCGTCGGCGGGACAGAGAGCCAAGATCCGATTCGTCAATCGACGAATCCATGCCATGTAACCTGG
CAAAGGAGAAAGAGACGATGGCAACGCACCTCATACAAGAGGGAGGGGGTCCGAACAGCCTTGTACGTAC
GCCGCCCACGCGAAGAAGTTCTTCTCTAATTCCAAAAGGTCAAGCCACCATTCTTCAGTGATGAGCTCTA
GCGAACAAATAAATCTTATGTGTTTTTCCCAGAGAGAAATGTCTTTCCATTAGAACAAGTCCGCTGCGAG
CCGAGCGAACTAAATTACTCAACCGAGCCGAGGCACTATTCACAAAGTTGAACTTTTTACTATCTTTACT
AAGCGAGAAAACGGAAAGCTAGCTAGCGCGCTCCTTCGAGCCGTAGCCTACGCTTGCTTTCTTGCTCGCT
CCGGCTTTTAGCCTACGCTTGCTTTCTTGCTCGCTCCGGCTTTTAGCCTACGCTTGCTGGGAGAGACCAA
AAAAACTGTATGCAAATTTTCTGTAAATCCGCCTCAACCCAAGCGTAAAAGAAAAAAGGCTTGCCTGAAC
CTGCGCCCCTTATACTAAAAAAATCGGAGATAAGTTTGACCCAAATCGTAGCAAGGACCGCATTCGGCAC
CAATCTTTCGAATGAAATGAAAATCACCTAAAGCAGATGATAGGCCGCCGACTATAACTAGTCCTACTGC
TTACCTTCCCCAGCTTAGAAGTGAAGGACCTAAATAGGAGGATATGGGATTAGTTTGAAAATAGGATACC
AGATATCGATTCAAAAGTCATTGATGGAGGAAAGATGAAGTGAGATGAATGTGCTGCTTCTTCAATAGCT
TCGGTTACTGATGAAATCACAGCTTCTACGATCAGATCTGCAGCTCCTAATTGAGCACTTACCAAGCAAG
CGTAGGCGCCTACACGCGCTAGCTAGCTTTCCCTTTTCTCGCTTATTCACCATCAACAGCGGCTATTCAC
TCAGCAAGAACAGCGGCAACGCTTAGAGCTCCTACGTTCAGGATAAGATCCAAGCAAGCGTAGGCGCCTA
CACGCGCGTTAGCGCTTTCCCTTTTCTCGCTTCTCCGATCTTCTTTCTCGCAAAAGAGCGGTTGTGTAGC
ATCAGTCAATCCAGTAAGCCAAGGAAAGGAGGAAGGGAAGGCACGTACGGGACGGAGGTCAGACTTTACT
TGAGTAGGAGAGGGTGGTCGTAGATCAGAGAACTGTGGCTCGCTCCTTCGTTCGCCGGCTCGCTTGAAAC
TAACGCGTAATGCGCTTGCCTGACAACAGCTAAACATACTCTCCTTCGATATTCTCCTGCGCCTCGCGGG
CAGGTTATCCAATAAAACTATAATTTAGAAAAACTAGAATTGCAGGGTTGCTTCCCACGTTCCCACGCTT
TATTCGCAGTCCTACGCTTTCCACTACGAGAAGAACTATAAGAAAGAACTCTTCTTTATATATACAATTA
TCAGTCTAGTTCGCCACAAGGGATGAAAGCAAAAAGGAAATAACCACTAGTCCAACACCCACGAAAAAAG
AATAGGCTCTTTCGGAACAGAATACGCTGTTCCCGAATAAGCTGTTTTCGACGCTAACTCGAAATGGAAT
AAATAAGATCGGACGATTCTTTACCTTCAGCTTAGATTCCCATGAGGACGATTTCCGCCTCTAGTAAGAA
GGAGATCGGACATGATCAATAGTAGAAGGAAAGATGGAAGCGACGGAAGAGGGAAAGAAGTCGAAAATCA
ACAGCGAAGAAAGCGAGAAAAGGGAAAGCTAGCTAGCGCGTGTAGGCGCCTACGCTTGCTTGTAGTTTTC
TCGCTTGGTTCTTACCTTACGACTTAACTCTAGTGATAGACTTTTTCGCAATGGTTTAAGTGATTCTTCG
TCGCTTGCCAACCAATGGGTACTAGCGTCTCAACGCCTAGCCGGTCTTCTATGACTACTAGTTCTTGAAC
CATGGGATACTTCCCAAACGGCTGAAAACCGCTTTAAATAAACGTTAGCCCTATTGATATTGAAATCGTA
CTTTCCTTTGCCTCCTTTGCTTCCTTCTATAGAGATTTCTGTCGCTAGAAGAAAGAATATAAAAACAAGA
ATTTTGATCTATACTTTCAATCTTTCTTTCCACCAATAACTGTGGACTGATCGGAGCAAGTCCTACCCCC
GAGGTGCCTTAGCTAGCTTTCTGACTCGATCAGCTCCTATGCTTTTTTAGAGGAATTGGCATCTTTCCCA
CCCGGGGTCTGACTCAACCGTAATCCTTGCTTTCCCAAACGTCAGCTAACCAAATGGGGCTGACTTCTGA
TATAGATATTTCTATTATAAAAACATTGATTCTAGCTTTTTCCAAAAGGGAAGGGTTTAGTTCCCGAGTT
AAGGGCTGAGGGTGGGGAATGTTCCCATAATCCGACTTTCTTTTGTCTGCCTTCCTTCTTGCCTTGGTGC
TTTGCTTTGCCCCTTGCCGAAAGGCTTTTGTGAACTGCTTTCTACTTTGCAAGACTAGCCACTATTATAG
AAAGGAAAAACCTGACGCCTAGGTTCTTCTTGTTGGTTGGGCTATTGCCCTATCCTTTCACCCTAATCCG
ATAAGTCAGCGCCTAAGACTGTCAGCCTATCATATCAATCAGGGAAGAAGCCTTTTCCTTTCCTGTCATC
GAGTAAAGCAAGCCTGATAGCGGTCGCATTAAATGTTGGGTAAATGGACTTTTGCTTGAGAATGTAACCC
CGTCCACCGCATCTCAAGTCCTTCTTTCTCTTTTAGGAGAAGTGGTTCTAGCTTCTCCTCCCGCTTCAAG
TGCTGATTTGAATTTCTTAGTTGAAGGAGTGAGAATCGGCCTAAGGGAATAATCAATCCTGGGGTTCCTT
TTGTCTCACCATTGGCTTCATTGGGACCATTTTCTAAGTATAGGAAGCGGAGAGGTAGCTAGTAGGTTTT
TCTAAGTCCCTCCGTCGTCCAGTCCTTGAGTTCTTTCTTTGGAAGTAGTGAATGTGGTAAGAGGTGTATA
ACCATTACCCTATCCTTTAGTCATGGAAGGGCTATTTCCCCTACCTTTCTTTCTAGGCGCAGGATTTAAT
TCCCCTAGTGCTTTGTCCCCCTTGTGTCCTTCTGAGGGGTGAAAGCGAGGTTGAATGCTCTAAGCTGAGT
GGTTGGGTAAGGGCTGACCTCCAAAAAGTACTTCTGTATCTTTCTTAGTGGTCGACTAGGATTTTAAGTG
TCACGGGCAACATCGGTTGTCATATATGACAATCCCGGAGGCCAAACAGAACCCGGTGATGACCCGTCTT
CCGATGAGCAAGCTAGAGCTCGAAAGCCTACACGCGCTCGCTAGCTTTCCGTTTTCTCGCTTGTTAACAA
CTGCTTTGTCGGAGATGCATTCTCTTCTATTGGCAGAGATAGAGTTGGCACCAGGTTTTTCCTCATCGAC
AATGGGTTCTACTGCTTAACCAAGAGCCAAATGACTTGGAGAGGAACCAGCTATCTTGTATATACGAAGA
AAGATCAGCCATTCGGTCTACCCCGAGATCGATAGAATTGAAAGGTCACCAGCCCAGGCAGAAGCAAAGC
CGGACCATATAAGGCAACTCCATAGGGATCCGAGTTCAAACTATGCCTAATCGAAGGGGCATTAAACAGT
CAAGATTGAACTATAGGGATGTGGAAGAGCCGGATCCATTGACTTTCCTACTATACTTGATTCGATATCA
CATTAGTCTAATCAAAGAAATGTCCTTACTTCAGACAAAACCTTGACTTCCATACTATAACTTTACTTTG
TTAAAGACATACGGGGCATACTACTCTGAGCCCACAAGGTGTTCATGCCTCAGGAAAGAAAGGAACTGAC
CTAATGAAAATAGTTGTCCCCGTCTTCCCCTTAACCGAGATTACGGAAACCAACCCAACAAAGCAAGCTA
CGGGCGAAAGAGGTGATGAGCTAAGTGGGGTAGAAGCTGCCGCTTCCCCAACCCCAACGTCACAGACTGA
GGAAAGGTTTTCTGACTAAAAAAGGTGATATCAAAAAGAAGATCACGGACCCAATTGATTTATTAGCCGG
ACCCTTTTATTGATACATTCATGTCCCGCCCTTGGTCTTCCGTAAGGTAATGGGCTCGGCAAAGGGCAGC
ACTAGAAGGAACGGGGAATGAGTATCAAGCAGCTTTCCCAACCCAATCCCAATAGTAATAGAAGTAGAAG
AGAAAGCTCGTGGGACAACTCCAAGTCTAGCTCTTCCACTGCTCGTTCCAAAAGAAAGGGTTGAAGGGAG
CGAGAAAAGGGAAAGCGCGCTAGCGCGTGTAGGCGCCTACGCTTGCTCCACACACTCAATCCAATGAGCA
AGCACATAAGCAAGACGAATCGATTTCTCTTTCCATATTCAATTACGAAATCAGGGCTAAAGCAAGGGTC
GGGCGCGCCGCTAAGCAGCCCTAGAGAGCGGATGGGATTAGATACATTGTTCTCCCCAAATGACGTAGAT
GACTTCTGCACGGAAGCTAGAGTAGAGCACAAAGCAGCACAAGGACCCCTACCATGTATAGCTATAGCCG
GACCGAAGGAGACTTACCACGAACCCAATCTCACTGATCACATGGTTCGTATCAACATCGGAACAAATGT
TGGTCGAGCACGCCAATGAAAAAAAGAAAAGAAAAAGAACCGGCCTAGCAAGCGTAGGCTCGAAGGAGCG
CGCTCGCTAGCTTTCCCTTTTCTCGCTTGGTTGAGGAATTGAAAATCCAGCGAAGGACTTCTTTCGTGCT
TGCTTATTTCCCAGGACTGCCCCTCTCTGACAATAGAACATAGACTGACTTGCTTTCGTGCTTCTAGCTG
TCTGTCCTTCTATGCCCTAACCTTCTTCCTGTCCCCATTGAAAAAGTGCAAGTTTCAATTAGCCCGATCC
TCTCTCCACGTAGCCGCAAGTACTTACATTAGAGCCTTTCTTCTTGGTTGAGTCGAATGATGCGTCATGC
CCTTGCTTGCCTGTGAGCTTCTATATTTACTAATAGGGTCTCTCTCCGCTTTTCATAGCGTAGGCCTTTC
TTCTCACCCATCTCCCCAACTCATTCCCTCTCACACAAAGTATGCAGCTCGGTGCCCTATTGCTTTCGCT
CAATTTCATCGATCCTTCCTTCTTAGTAGAGCACCTTACGGGACCCTCAACTTTACTGTCAAAGCTCCTT
GTATATAAGTCGTTCCCTATCGCTATTGGTTGAGAAACTCCCCACCTAGGACTTAGACTCGATCTCCCCT
TGTAACTTTCTATCCTAAAAGCCTTGCTTTCCCCTTTCCTTTCTATCTGGCTAAACGATCTTTCGTTATC
ATACGAGCTTAGGTTGGTCCCCTCAACCGGTGTAAGAGTCGTCCCCTATCTGAAAACCATAACTTTTCAG
TTCTACCTTGCTTATCGACATCTCTCCTTTGACCTTCTACGACTAGGCTCTTTCCCTTTATCTGAGATAT
AGTATTTTCTAACTAGGGCAAGACATAGACTAATGGGGCACACGCCCTACTCGCAGGTTTAATTCCCTTC
TTTGGCTAAACATCGCTACAACAGCTCTCCACTTACCAAGACCTCTGAAAGAACAGTTGCTTCCCTCTAT
CAAGCCCTAAGCCAGGCCTCCATGACCTACTATGCACCAAGTCCAGTAGACCATCCGATACTCTATGCCG
TCACTCCTTTAGAGAAGAAAGTAATGCAAAGGCAGAGGTGATCCCCACAAATAAGAACAATGAGACGGGT
CAATTTGTTAACACCATCTTTGGCAGGTCTCTGACCTTTGATCCATCTCAGTCGATAATCCCTCCAGGAA
CCCGAGTACAGTTAATCAAGGAAGATACAGCAGCAGAAGTCTATGTCATCAGCTCAATTGAAAGAAAGGG
CATACAATTATTCGATTTCATTTCTTGCCCGCGTGATAACAAATTTCATTTATTGTTCGGATTCAATCAG
AAAGGAAGGTAATGAATGGGCTATTATCGCTATATAACGAACTAAAAGACGAATGTTAGGAAGTTAAATA
AAGGAGGAGACAAAGTCTTAGAATAGAAGGACTTTAGCCTTAGTTAGAACAAGATAGGGCATGTCCCGAG
GCAAGTCAGGTCTTAGCCTGAAAGATAGAGGGTTGGGGCTAGTTTGAATTAGTTAGGAGAAGGTTCATTT
GCTGGGCTTAGCCGTTCCGTTAGAGACTAGTTACTAGTTAATCCCTTCAACTAGGTTATTAATAACTCAT
TGATAGTGGGCATCAAGTGATTGTAGGGAGGATGCAAATAGAGCCTGCCAGGAATGATATGACCCATAGC
TGGGGCCTTCCAGATGAACGGGAAGGGGAAGGGAAAGATTCCTGTATACTCTCCCCCATGAAAGCACAAC
AACAACGGGAATAGCTCCTGCTTTAGAGCACTCGTACTTAGTGACGAGTTCGAGCCTTAGAAGCATGCAA
AGGGATGGGTCTGGAATAAGTCTTGTATGAGTCCTTTAATCGAGTCCCTCTTCTTTAATAGGTGCTTTCC
GATAGCAGGTTTTGATTCGCCTAGGTTTCTTAAAAAGAGAGGAAGTTGTTGGGTTAGTTGGTGAACTTTC
AGGCCAACCAAGAGCAAAAAGACAGGATACTCTCTAAGTTGAGGACGTCCCTTAGGAACAAGACCCATTA
TCGGATGCAGTAGAGACACCCTAAGCGATCCTTAAGACCTAGCAAGCATTCCATGAGCCTGGAACTTCCC
CTCATCCACAGGGAGAGGATAGTACCCACCAGGGGATGCATCGCTGAGTCTCCATCTTTTACTCACTGTA
GTGTACTCTCGTAGATCAAAACCTTCTTATCTTATTGAAGACCGTTCTAGACCAAGGCTTCATAGGCCTA
TAGTCCATTCCCAGAGAAAGCCACTGGTTACGCATAAGTCACGTCTGATGTTGCACCGAATGTGCATTTA
GCCGGCGTAATTGATATTCATCAAGCCAATCTTATCATGTTGATGGTGAATAAGAATAACCAGTGAATGA
AAGAACCCTTCTTTGCTCAGGAGCTCTTGGATAGAATACTGCTATAGAATGAACTGCTATTGAATTTGAA
GAAGCTTTAGCACTGACTTGAGGAATTCCGATTTCACATGAAAGGTGGAGAAATTCCCTTTCGCCTGCCC
CTCCTACTTCTCTTCCTCCCACTGCGGTAATAGGGTTAGGCCTTTAGACTCTTCCTACTGCCAAGTCAAA
GCTAAGACCGGTTATGCCGTATGCTAAGATGCTAAGACCGGATAAGCATGACAGTTACCTTGCATTCAAT
AGCTGCTCCTTCTGTCCTCACTGTGTCCCTTTCACGTGCACGTGGATATCGTAACTATTGATCGGACTGG
AAGGGACACTGGCTTCATTCCTATCCCAAGAGCGAGTAAGGATGCAAGGCAAGGATATAATATGCTTTTA
CATGTTTTCTAATCGTTGGGTTCTACCCGGAGACGAACGAAAGCAGAAACAGCGAGTGAAGCCCCTATAA
TGGCAATATAGCAGCCCGTTTTCAGGGACCAATGAATGGAGAAAGATTTGATAATGAGACTCTTGCTCGG
TTATACTAAACAGGTTCTGCCTCACCAGGCTTACGAGAAGGGGCAAGTCGTCTTTAATTTAAACTGCGCA
AACCTAAATGTACTCTGGAACTGAGAGAGGCCTCCTTTATACTTCATACAAAAGGAAAAAGCAGCAGCTC
CCTTTTCCTGCGCCCTAGGAGCCTATCCCCACTTATCAATTGAATCAACATCAATCAATACGTCCCCGAA
AAGAACAGATTCGGGGTTTACCCCATTATTCTTGCCCGAAGTTCTCCTCCGAATTCATATAAATACTTCC
TGGCTGGCGAATAACTAAAAAAAGGAATTCATGGTTGACCCAAGAAATGAAAAAACTGTTGTTGATCTTC
CATCCCTATGGTCTCTATGTGCTTATTCCTGCATGTGTTTAAGTTCTCTATAGATAGACCAGAATAAGTA
CTAAAGGATTGATTCATATGCATCGTATTCTAAGACTTGAAAACTGATGCTAAGTACTGCTTTACGGAAT
GCAGCAGTGCTGTTCACTTTCTAACATATACAAGCTAGCGCTTTCTTACTAACAACGTATTCAGGAATAG
CCCAGCCCCTTTCCCAGGCTTATGGTCTATCTCCTTTGGCTTGATTGAAGGCCTTTCCAGTCGAGTTAGT
TCCCTTCTTCTTTGGCACCACGGTCATAAGCTTCACTTCATGCTTTCTCATTAGCGTTCCGGGGGCTACT
CCTACTGCTTTCTTTAGGAAATGCCGACATCTACTCGAGATGGCTTGACATTCCAGAACAGGAACTTCAC
TCATTTTAATGCCCGAAGTCTGCATCTTCTATTACATCGCCTCTTAAGAGTTAAAAGTCCCTCCTTGCCT
AAGAGTTCTTGCTTCAAGTTAACTTGCCTTGCTAATGGTTGGAAGTCTTACAGCTACTTCCGTCCCTAGC
TATTGGCTGCCTAGTTGTAGGCTTACTTTCGCTCCTCTACCCGGCAATGAGAATGAAAAACTTGGATTCC
ATTCATTTTGAATTCTTTAACTCGCTTACTCTCCAATGGAAAGTACGTCATAGTTCTGGAGGATAACCTA
TAGAAGGGAAGATAAGAGCAGACACCGAAGGGATAACTTTAAGTTAGTAAGTTAGAAAGAAGCCTCACTT
TCCTGAAAGCACCCAATCCAACTCTCTCTCTAGAAGAGTATACTCGGATTAAGGGATTCACTTCAATTGC
AAAGAGCTTAGATTCTATTATACGATAAACCAAAAGATCTCATTCCTCGCTTTTTATCTCCAACAGTTGA
TTCTATAGCCACCTCCACTCTCTTTATCATATCATCCGATCTCTCTTCTAAAACTCTTTCAAACTGACTT
AAAGGCCTATAAACTATAAACAAGCATTAAAACAAGAGTTAAGACGGTATGCGCTAGGTCATACCCTACG
GGATATCAATGAAGTTCCTAAAGATGTGCCAGTAGTTGGCAAATTCTTATCATCTGGACATGAAAAAGAA
ATTCAATTGATCTTATTCCCCCTTACTCGAGTCCCACTTCCGATTCTACTTCTTCTTCCTTTGTGCTCAC
AGCTAAGCTAGATAGAGGTAAGATTGAATGAATCGGATTAAACAACTTCTTCTCTTCTCTGTGCTGTCGA
TGAAGCAAAGCGACCTAGCTATTACCCAAATACATATAGAAAACCAACTCTTTTGTGAGTCGGAAATCCA
TACTTTTTTTAAGATTCCAGAACTGATAACAAGACCTACTTCAGACATCGAAAGAATGAAACTGACAGCA
ACAACAACTAAGAACGCCGCTCTAACAGCAACTGCTGCCAAGGTCAATTGCCGCTCGGAGTTTTCTAGAA
GCACCATGATATAAGGTGACCGGCTCTGGGTTATCCACATTTGGAAGTAAGGGGCTTATTACTTGATTGT
TTTCAAAAATTGCTTGTTGCTGGGAGATTCCGTGACACAATGTTTGAATTGTATCGTATCGAGCAGAACC
AATTTATTTTGCATTATAGTTATTGTTTGCCTTTTTTCTTAAATTTCTTAAAGACACACCGTCAACTCGC
GTATGCGTATCCCGAAGATACTTTGAAAGCGACCGGTGCACTTCTTATGAAAATTTATTGAAAGAGAATA
GGTTTTTCCTCACAAATCACAAATGGAATGGGAATAAGGTTATGATTCAGCGCAGCCTTATTATAGTTTT
AATATAGTTTTAAAGATGTAGTCCTTAGGCCGACAGATAATAGAGATGCAGTCGTAAAGCCGCATCAGAG
AAGGCATCGAAGAGGACAAGGAAGTTCACTTCAAGCTTGGGAAGGAAAGTGAAAGTAGTGACTCCCGGAA
CTCTTGTTTTTTAGCTTAAAGATAGGCTTTGAAGGAAGGAAGGGACTAGGAGGGAAAGGGTGGGACTATC
CTTTCTATCGCTTGCGCTTGCTTCTTTTAGAGAAGGCTTGCTTGGCTCTATTTATGCTATATCCATCCAT
GTTCTTCGCGAGTATCTTTCGTCTCTTTCTGGGTTCTGGGAACCCAATGCATATGAAAAAAGAAAGAAGA
GTTCCACCATTAGATTATGAGAAAAGTGGCAAGAACAAGAAGTGGTGAAACCTTTCCTCGCCTGGTGGCT
TGGGCAACGGTCCTCCTCACTCAGTACTTCACCTTTTTTAGGAAAGACTTCTGTAGAGCGGTTCTTTCCC
CTGGCTATATCTACCGTTAGGGGAGGTGTTCTCTTTCAACAAAGAAAGACACTCGGACAAAGACACGGAA
CATAATGTCTCAAAAAGCACTAAAGACGTTCCCTGACTGCTGCTCACGTAGAGGAGACTTGCTATGATGG
TACAGAAAGGAAGGCGAGACTGACTCAACTTCTAGGCTCATGTGGCTCGCTAGCCTATATAACTTCACCT
ATCTAACTTAAGGAACTCGTCCAAGGAAAAGGAAGACGAAGACTTGCTCAAGTCTGTTAACTTACTTACT
GAAGATGGTGAGCAACTTACTTACTGCAAAATGCAAAAAAGCTGTTTGCAACCTCTTTTTTTGCTTATTT
TATTTTTTAAGTTGGTGTTCAGTTCTACTTTCCTTCGGTGCTCGCGGCTTTTAATCTGGAAATAGGAAAG
AGTGCGAGTCACTATTTGACAACAAGAGAGGCTAGAAAGCCATATCCCTAGCAAGGAGACTTGATCTAGA
ACGAGGATTGAGGCTTTAAGGGCAGCTGCAGGCCCGCGTGGGACGAAAGAAAAGGAATCCATTGATCGAA
ACTAGGCTTAAGGAATCCATCGATCCAACCCATCCTTAGGCTCTCATCAATCCTGCAGGAGGACGGTTCA
GCTCCTAAGCACAAGAACGAACTTGAGGCTATTCCTTCCTCCAATGAAGGCACGTGGAGACAGACCTGAG
ACTAGACCGGGATGCAGACTCAGAGCGGTCATATCGAATCAAAACAAGTCGAGCTGAAGACTGAACAAGT
CGAGTCGAAAGCAAAAAAAAAAGGAAAGTGATTGCAACTCGAGTTCCTCTTTGATTTGAGGATCAAAAAG
GGCATGAGCTAGCTTCTGTGATGATGAGAACGAATTCCTGTTTGGCCCTATAAAGAGGTTGGCGGGGGAA
TAGAGGAAGCGAAGCTCTTCTGCTATGTTCGTAGCTTTGCTGCGCTACTTTAAGCTCCTGCCTGGGTGAA
AACTCTAAAAGTTTGAGTTTCTGCTTCCGTTGTCTTTATCCTATTTGTTTATATGGAAAGTACCCTCCGT
TAGCTATCGAACGTAGCCTGCACTTATGCCGTTGCCTACTGAGCTCTCCTCCGCCTACTTGTCTGTAGGC
GTATCTCAGAGGATTCTGCTTGCTTCTGTAATGGATTGTGAACGGGATGAAAGAGAAAGCTATCTCCCTC
CTGACCAGCTCACTATCTGTCTTTGCTGGCATGTGCTTAGGAGCTCTTTCTCGCAATCTCTCGGAAGGTC
TGACTAGGAATCGCGTGCTCTCTTTTCTAATATCTTAGGTTAAGCTGATTGTATTTCTTTTCAGAGCTGG
ATCCCTGAAATAGTCCTTTTTTTCTGTCTCTGTCGGAGCTGAATATCTGTGCCGTCTAATGGCTAAATAT
CCGCCCTTGCTAATCCTAGTCTTTAGTGATTTTATTGTTAAATGCGCTGTTTGAGTTGATTTTCATTCGT
TTTGTTTTTTAAAATTCCCCCCGAACCGATCATCCGACATTTTGAGTCTATCGGTGTATATTTTTAGCTG
TGTCTATCGGTTGTTGTTTGCGAGCCGGTGTGGGGGGTTGTCCCCCGGGGATCGAGTGTTTCCCTAAAGC
CCCGCGAGCCTTTGTTTGTTTCTGAGTATTGCTGTACTTTGTAGTGAAGTTCCTTCCCTCGTTAAAGAAC
TTGTAGTGAGTTATTCCTTTCCCTGCTGAAATGTAAGAAGGACCCCCCGTTATTAACTCATGGGAGAGCC
TGATCCCTGTCCCCTTAGTAGAGAAATGGGAGTTTGCTTCTCTAAGGAAGTTTTGTATTTGATTCTGGTT
GGGTCGGTTTATCTTTTGCTGGAAGCCCGGTATTCGTTCTGAAATGGTTTGTAAGAGTCCTCAATCAGGC
CCGTTCACTGAGTAATTCTTTGATCAGTACATCTAAGTAAGGTTACCTCTTTCTGGGCGCGCTTCCTTTG
CAACCAGTGGGCTATCGCCCTTGCTGATTGTCTTCCTGTCTATTCAACTGCGTAGCGAGTGCAGTCCAGC
TTCACTTTGTTATATTCAATAGCAGGATTCCCCCATTCCGGAGATAGTCCTCTTTCGTAAGTTGTCTTCT
TCGGAGTAATAAATTTCCAGACGAAGTTACCTATTTCAAGTAATAAATTTCCTGCTAAGCAACCCTCCAA
GGAATGTATTCATGTTACTGCACCTCAATAAGTAAGTCTAACCTTGAAGGTTCCTAGGGTGAGCTGAAGT
TGGCTACCCGCGGTGAGGTGGGCAAGCCACTATCATATTGGAGAGTTCCCTTTCCCGCTACTCCTTTTGT
CTTATAGCTAAAGGTTGTCTTCCTCCCCGGTCGCGCAACTGAAGCTCGCTTGCCTGTCTTAGTTCTTTAT
CCTTGAAAGAAGTTTCTCCTGTGTTAAGGGCAACAAGATATTTGCTTTCTGCGTCCCCTGTCTTTGTGCT
ACTATTAAGCTTTCTTCTTTCTCCTTCTGCTTGAAATCGACCTAAAAGCAACCTTTCTCCTTGCCTCTTC
TATTGAGTGCGGGTCAGCTTACCGATCACTCTATGTGAATTCTTCATTCCTCCCGCCTATTCCTATACTA
TCACACTTGCAGGGCTTCCAAGCCCCACTAAACTTCAACTAAGAAATAAAAGATTTCATCTTCCCTCTGT
ATTCTCTTCCGTAGCAGCTCCTTCTCGAAGACCGGATTTATGGTCAACGACTCAGACCTTATTTTCATTC
AAGGGCGTGGGCGTGTAAGCCCCTACTTGAGTCGAAGGTTAGAAGCCCTGCCTTGAGGAAAAGACAAATT
AAGGTATTAGCTTACTAAAGAGTGATCATGAAAGCCGGAAGGTTGGATTGAGATAACTAGCCCACTTAAC
TAATCCATATCAGAGTAAGTCCCGCTTAGAGATAAGAGTTCCGTGCCAAGCCCACCCACTGCCCCGGTCC
GTGCTTTCTCAAAAAAATCTGTCACTTGAAGAGCGGCAAAGAAAAAAGAAATTATACCACGCTATTTATA
TTTATTAGAAGTGGCTCTGAGGTCGAAAGGAGCTTTGGGAAAGTCCCCGTCTTGACCGACCAACTGCCGA
AATGCCCTTGCTTGGGTCAGGGGGTCAAGTCTTTTGACAAGTTTTTCTGAGGCTACCTTTTTTAGTAAAG
GCTTTTCTTTGTGGTTTGTGATGGGTCTAGCCCCGTGAGCCTCTCCAAACGTTCTCAAATCGGCCTCTTT
GTTGTTGTTGTTGCGGGCGTACAGTACTAACTACTTTTATTTTTCCATGTAGAGCAGCGAATCGAGAGTC
TCTCGCTATGTCCCCATTCCTTTCTTCTATTCTATGGCCGATCTTCTTTAATCCAAAGCCGGTGCAAGCG
AGAAAACGGAAAGCGCTAACGCTCGCTCCGGCTTTTAGCCGTAGCTTGCTTTGTTCGGAAAAGAATCATG
TCTGACGCCTAAGCCGGAGACCGCCCTTCTGCTGCTTTCCTCGCTCCCTAAGTCTGATTGAAGCTCTCGA
GCCCGTTCCGAATGAGAATTGGATGTTGCTTCCTATTTTGTTGACATGTTGTCTTTCTGGAGATTGTTCT
GAGAATGAAAAGAAGAAATCAATGCTGCGAGGCATGGTTTGGTTACCCTACGAGGCTAAGCATGGTTGGG
CTTAGGTCGAAACCTAACCTGATGGATAGACAGAAACCTTAATCGAAAGCGGATCAGGAGAGATAAATTA
ACTACTATGTTCCACCTGATCTACGACCACCCAACAATTAAATACGGCTTTTCCTTCAACTGCTCTTCTT
GATTCTGACTCCGGTGCCTCTCTCTGTAAAAAAGCCACTCAGCTCGGGCTTGGGAAATCCTTCGCTAGCG
AGGCAGCTGCACGGTTTTGTTGCAATACTATAAGATGGCTCGCTTTTGTGCACTTATAAAAATAGTTGTG
AGTATTCTACACCTAAGTTAAAAAAAGTTCTGTTAGGTTCTTAGTAGCAGTCGGCGACCTTTTTTCCCCT
ACCTTTTTTTTTTCTTTTGAACAAGCGAGAAAAGGGAAAGCGCGCTAGCGCGTGTAGGCGCCTACGCTTG
CTGTCTTTTTGATTTGAGTCCAAAATAACTGGCAGGTTTCATTAATGAAAAGAAAAGCGGAGGCCCGCCA
TCTGCTAGCATTGTGCTTTTGAATCGATTCTTTATCAATGGCCCACCCACCCTTTCAAAGAAAGCCTTGT
CAATGATCGAACTTAAAGATATGAACTGAGTGCCATTTGATGAGTAACTGAGAACAAGGGAGAGGGATAT
AGAAAGGATGAAGTAATGAAAGAGGAAGTCATTGCTAGTAGTAACGACTTGTCACGATCCATTGGTTCAT
ATAGAATCCATGTCCTAGGTGTATCAAAAAACATTCTTTTCGCTAAGCGTATATAATAAAATAGAGTAAA
AGGGTCCACCCCGAAACCGACGGGGGTACTAACTAACAGCTGAGTCCTCTCCGAACCGCAGGAGATAGTT
GCCCATCATACGGCTCACCAACTTCACTTGCCTCTATGGAAGGCTCGCTCCGGGCAGGTTCGGATCACCT
ACAATACACGGCTCTACGAAGGAGGGGCTTGGGTTAGGAGCGTTTTCAATATGATTCTTTTCCTGTTCGA
TGATAAATGCGAGACGAAAAAGGAACCCAGCGAGAAAAGGGAAAGCGCTAACGCGCGTGTAGGCTTTCGA
GCCTACGCTTGCTGGGGAATGCGAGTCTGTTTTGTCCACTTTCTCCACCCCCCCGAAGTTGTAAGGCCCC
GTTAGCCTGGGCAAAGATGGGGATAAGGAAGTTGGATTGAAGCCCCCTTAGCTCTGCCAGACACTGGACA
GGGGTTAGCTATGTAAATGTGTAGAGCCAAGTGTAGTGTGGTGTAGTAGTAGGCACTTCTAGGCCCCTTC
CCGGCTACTGGATCACTCCAGTGCTTTGGGTACTAAGGACCCTCTGCCATCCATTGCAGCAGAGCCCTTT
CATGAGCGGGGGGGCTAAGCGCAGTTCTTTTCATCAAACGTTGAATGAAATCGATTATTTTTTAGATATC
AAAATCTAAATCGGATAGGATAGATGGATGGATCTATCTTTCTATTCATATATTACTAAATAAATTTCTT
TTTATAGTAAAGTTGCGTAGCAAGAAGCCCCAAATCCTTGATTTGGCTAGGAAAGACTGCACTGCTTTTG
GCCCAGGAAGCGAGAAAACTACAAGCGCTAACGCGCGTGTAGGCGCCTGCGCTTGCTCCTCTCTCTGCTT
TCGAGCCTGCGCTTGCTCCTCCACACGGAGTTTTCTCCGTGCCCCTTCCGCATGCGCTTCGCGCGCCATT
GGCGCTTTGCTCTCCTCAATTTCTTCATTGGACGCTTCGGATGGACTTCGCCGTTCTTTCCCAACTAAAT
TAGAAAAGGCTGTATCACATCGAGATGTCGATTCGTTTTCCGCCCCCAATGAGATGGGGAATTTGTAACC
CCCTATTTCTATACTTTTGGGCCCTTCATCTTTCTGAATCGAGGCCCGGCCCGGCTCGCGTCGTTCCAAC
AACCGGCGGGGAGCACCTCAGTATACGATCGCGCGCAGTAACTGGGAGTCCTAAACCACCTAAGGCCAAC
TTCAATTCACCAAACCAAGGTTCATCTCGTGTAGTGATTATGGACTCGTCCAAGGATATTGAGTAGACGG
TTGATGTATCAGACTCGACCCTATCTTTCGTAGCATGCATTCCCATCCGTGTCGCAACTGATTCGGTAAG
CTACGTGTCCGGTGCGCGGAGAACTGCCTTCGGTCCCCCAAACTTACTTACTCGTGGCAACCTTCCGGCC
GCCCAACAACCTATAACGCTAGTCACTACTCCCACTGGGGCTAGGAAGTAAGCCCCACAACCCAAAGCGG
CGAAGAACAAATAGAATTTGCTACAAAAGCCGGCTAAGGGGGGTATTCCTGCGTATGAGAACATAGTAAT
GGAGAAGGTAATAGCCGAAATAGGATTCGTTTTGGCTAGAGCGCCCAAATCCGCTATATATTTGACACGG
GTTTGCCGTAATGCTGAAACTATGGCGAATGCATCTATCGTCATTAATGCATAAATAAAGATACCAATTA
GTAGTGATTGAATTCCTTCTATGGTTCCACATGATAAACCAGTACGAATATAACCTACATGTCCAATTGA
ACTATGAGCTAGAGGTCTTTTGACTTTCGTTTGGGCCATGGCGGCCAGTGCTCCTAAGATCATAGAAGCA
ATGCTGCAGAAAAAGAAGATTTGTTGCAATGTAGCTCCATAGGAACCATAAATAGAAACACGTGAAATAT
TAGCAGAAATAGATATTTTAGGCGCAATAGAAAGGAATGCTGTAACCGGGGTGGGTGAACCCTCATAGAT
ATCAGGTGCCCACATATATAGAGTCAAAAGAGATATGGAGTCCGAAGGGGAGGGGGGTTTTCTTCGGGGC
TCGAGAGATGGAATAGATAGGGCCCCACAAGTTTTGAATTCGCCGCTGGGGAATTCACACGAAAGGAAAC
GAGGAATTCTCAACGAAAAAAGTGCTCTCTGAACCGAACGTGAAAGTAGTTTTCCATCAGACGGCTGTTC
CCGTAACTCCACTCTCGACTTGGATTATATATCCAAAAAGGTCCGTTCTCGGCCATTCCACACGCTGCCT
AGCGGAGGCGTGGTTATCTGAAGTGGATTCTCTCTTTTCTAGTAGATGCCGAACCTGCTGCCCCATTGAC
TAAGAAGGGGGCGGGCGCAGCAGCTACATGGACCCCTTCCTTTCTGTTGTTGCCAGCGCTTTCCCGGGCC
GAGCCGGAATTCTTTATTATAAAGGGCAGGCAAAGCCCGAAGGCTGCTATCCCAATAGGCCAGCGGGCGG
AACGAGGAGAGGGCCCGGCAATCATACCACCGCGGTCGAAAAAGCGTGTTCCTTCCCCCGCCGCATCCCC
CTCCCTTCGTCGAGCCTTTCCTTGTTTGGTTGGGGAAAGCGAGAAAAGGGAAAGCTAGCGAGCGCGCTCC
TTCGAGCCGTAGCTTGCTTGGCGGGCATTCTTTCCAGCCTTATTCAAATAGGGGTGGGTTTGTTTGGTTT
GAACAGAGGCTCAAACATGATTTGTTGGTCCGAGCTACGCCATGCGTCCAATACAAAATCTGGAAAGCTG
CAGGGATGACAAAAAGAGGGCGCCTTTGGAAGCGTTCGCCGGTAACCAAAGCGTCACGACATAATCAAAG
GAGTGACGCTGACTGAATCCAATCCATAAACCCGGAAAGGCAAACTTTGTTTGTTCCCTTTCGTCAAGTA
GGTAAAGTAGGCATACGAACCACTTTTGCTTTGCCTTAGACTCTATTGGAACAAAGCAAAGAAGGAGGCA
GAATGGAGAAAGGAAAGGGACAAGGGCGGTCTTGCTTGGCGCGAAGGCTGCTGGTTCGGGGGTAGGGTAC
GGTACTAAAGGTCCTCGGACTTCCAGGCGGTTTTTCTTTTGGGCTGCTGTTCACCGTTGGATCTCGCCAA
TACAGCCCCCTATAGTTTTCGTTACCGAGATATCTTTTTTTTTTCATTGTTCCCAGGGATTTTTTGGGTA
ATCCGCTCCCATGCTGCAAACAGTAAAATCTGAACTGAACCTTGTCGCTCTTCTTTCTTTCCTCGCGGGC
AGGAAGCACACCAGCAGCGTGCGTTGCGTGATTCTACTGTGTTTTTTGCACTTGACTGGGTGGACAGTTG
ACCGGAAGAGAACTTCGATTCGCCCGGCCAGCAGGCGGGCGGCGTGCTTATCTTGTGTGACAACACTACA
GAGCGAGTGGCTCTTCTAGGCGGGCAGCTGTGTGACAACACTCCAGAGAAAGCGGCGCTTTCGTGTAACA
TGCTATGGTCTCAACGCCCTTACGAGGTAGTGATGAGTTTCACGCGCTCTAAGCCCGGCCCGCGCGCGGT
TAGGAAGATTGGCCGCAATCTGAGCGGTACCACCCACCCTACCCTACCACCTATAGGCGGCCGTCCGTCC
TACAGCCGCCCGAAAAGGAACTGCAGTGATCTTGAATAGGAATCCTACAGCGATAAATAGAATCCCCATA
AAAATACCACTAGATCGAGCACCAGTGATTTCGTATCCGGTCAAAATCTTGGCTAATTGATCGAAGTGGG
TAGCTCCAGTAGACCCATAGATCATGGAACAAATAGGGTGGGTAGGCCCAACCACCACACTACACGTATA
GACGCGAACCCCCCTCGTTACCGTACGTGCGACTCTCACCGCATACGGCTCGCACAAAGACTCCTAAATC
CATCCCGAGCCTTTTCTTCCACCTCTCCTCTCCAATCCTCGATCCAACTTGCCTTTCCCAGGCGCTATGA
AATGGGCGGTCTTTCCTCCGCCTATCGTATGTATCAGCTTGGCTTCGTCCAGAACCAAGGAGGCATTCTG
GCGGGCACGTGCGTGTAGGAATGCCGACCACTACATAAGCTAGTTGACTATGACTACAAGCCAAGCCGGA
AGCGACTCGATTCTATTCTCGTTGGGATTGGATATAGATGGGGAATCCAATGGATCGTAGTAGTTCGCCA
ACCTCTCTAACTAACATACGATACAATTTCATTTCACGGCATGGCCAAAAAAAAAGAAAGAGCTTTGCTC
GGTTGGACTTCCTACGCTGACGAATGCCTCCTTTCTCTTCTCTGAAGTCTACAATAAAGAAGTGGGAGAG
GCAGGATTCGAACCTACGCAGAAAAAAAAAAAAAACTTCAACAGATTTACAGTCTGTCACTTTTGACCAC
TCGGCCACTCTCCCCTTCCTGGGCCGAGGCCCCCCTCAATGGGTTCTAAGAAGGAGGCTCTGACAAGACC
TGAATCAATAAAAAAAAAGCAACTTGATTGAAGGGAACTATCTATCTTTATTAGCTTAGCTAGCGTTCCG
AGAGAATCTAGTCATTTAGTCAGTTTATAACAATCTCTGTAAAGCAAGGGGCAAAGCTTCGTAGACAGCT
TCCCCCTCATGTAGTCGTCGGCATTCCCCAGCCCCCCTTAGTCGCTTCTGGCTAAGCTGCGAGTTCATGA
GCAAGTGAATGAACGAGCCATGTTCCTAAAAGGAGTGACCATCTTTGTTTTCTTCCCTTCCCCTATCCCT
TCAAAGCCCAGAGGTTGTTGGGCGCTAGCCCTTTACTAAGAGAATATCAAGTCAAGTAAAGGCTCTTCTG
CTGATCGAAGCTGCGAGCCTACCCTTCTCGAGCCTACAACAATAGCTTACGCTTACCAAGCCTAGTCTAC
TAAAAAAAATAGGGCTACAGCAAGCAAGCTTTCCCCCTTCGTTTGTTGTGGGTCACGCCTCACCGCAGGC
ACTGAATGAATGAAATGAGTGGAGATCTTCCTTCCCCCCTTGTTAATTACCAAGAACTTCGTTGCCACTA
GTGGCGAAGCAAAATTCTACCATCCCACCTAAAAACAACTCGGAGCCTAAAGAGAGTTCAGTCTACAAGA
AGCTGGCAGAGCTTTAGCCATTGGACTACATCCATCTATCCTACCTAAACAACAGTAAGCCTTTTCTTGT
TCCTTCTTCGAATGACGCTAGTAGAGAAAAATGCCTTCCGGCTAATGAAGATACTACTCCAGTCTTCCCA
TTCATTCCCAGTGGATCCTTCTTCTCTCTAAGAATTGAACGAACCAAGTTCACCTATACCAGAGTGAGGA
ATAAAAACCAACAATCAACTTCCCAGCAAGCGTAGGCGCCTACACGCGCGTTAGCGCTTTCCCTTTTCTC
GCTAGGTCAGAAAAGCGAACACTAACAAATCTCCCCAAGTAGGATTTGAACCTACGACCAGTCAGTTAAC
AGCCGACCGCTCTACCACTGAGCTACTGAGGAACAACGGACTTAAGGAAGCCGACTCTCGTTCTTTGGAC
CAACCTATGACCGAACAAAAATGGGTTCGTCACTCTTTTTCACATACACCGGGCGAGTTGGTTACGATAG
CAAGCCCCTCCCCGGCCGGAGAGCTTCCAGGACAAGGGGGCGGCGGTCAACCATCCACTCTTGAGATTCA
TATTGATCAATCGATCTCCGCGTCCTGCCAGTTCGCTAAGTAGACTCACTCTACCGAGGGGCAACAAAGG
CTGGAACTATTCCTGCCGGGACCTACTTCTCATCCTAGGAGTTAGCAGGTATGAAAGAGTCCCCTGATCT
CGACATCCAAGCACGAATCCCTTGAGCGCTTCGGCGGCGGATAGCAGCATGGGCAAAGCACTCTGCTGCG
GCGAGCAGCCGATTCTTATAGCATTCACCAAGATAGTCTCACTCGCTCCTGAACTCTGTGGCGAGTTCAG
CCACCTTGGATACTCCAAGCCTGAGCTCTGCTCGAGCGTAGTCAGCGAGCTTCGTGACTTTGCTTAGCTT
CCAGCGTTGCAAAGGGATAACCTTTCACTATCTAGGCGCCCTAAAAGGAGGGGTCCCACGGAGTTCTTCC
TCGAAGGTCAAGCCGTAGTCCCTGTCCCTGGGAGAAGTGGAAGGAGTTAGGAGGAGGGAGCGCCCTTTGC
CCTAAGAAATAGGCGGCTTCGCCTTCAAGCCGTCAATAAAATCGAGCGTGATCATGACAGTACACTGATG
CATAGGTCTTTTTTACGGCCTTTTGATCATGATGCATCATGAACGTGCCAATATGTGATCGGGGTGAGCG
GTGGTTAGATATAGGGGCGGCTTCGCCGGCTTGGATTGGAAGGAAGGGCTTCGCTTTCCGATCGCTTTTT
GAGGCCGGTTTGGATGAGCGTGGGCAAGTTCGGGATTCGCTATTGCTTTCGGCTTGGAGCGGCTCACCCC
CCTTGTCACAACAAGGGCGAAGTCGCTGAAGCGAGTCTAAAGGCCAAAGAGTGATCTTTGAACGCAACTA
CGCATCACCGGTTGGTAGGTTTGGGTATAGCAGGACTTGAACCTGCGACCATTAGGTTAAAAGCCCAATG
CTCTACCAACTGAGCTATACACCCAAAAAAAGATTTAGTATTAAATAAGGATTGGTGCGGAAAAGAGGGG
GGCCCCTCTTCTTCTCATCATATTAAAAGGGCGCGGCTCTGTATGAGGCTCGTACTGCAGAGCAAGCGAA
GAAAACTACAGGGCGCGCGTTAGCACTCCTGCAAGAAAACGGCCTAGCTAACGCGCGCCTTATTGAAAAC
TCAAGGCAATGACGACGGAATTGATCGATATGAGAAAGATGCGCTCAAGCACCCAAGCAAGCGTAGGCGC
CTACACGCGCTAGCTAGCTTTCCCTTTTCTCGCTTGCTTCCACTCATTGAAGATTCTATCTACAAAAGAA
GGTCAACGGGGGATACTCAAGTTGCTCTCACTGACACTATCTACGAGAAGGTGAGGTCGTCTTTCTTTCA
GCCGCCATACGGTTCTTAAAGCCTTAAAGACAGAGAAGGGGAGGAGCAGAACTCTATGTAATTACGGTCT
TTGTTGGCCGTTCTTCCGGTCGAGCACTCTCTTTTCTTTGTCCAATTCCGTCTTACCAAAGAAGACTGAC
TCCTTACCAACCCGCGCAGGGTTGTGAGGTTAGACCAGGTACGAAGAATGAATATATATCTGTGCACGGA
AGTTGCTGGCCGGCGGCTGCTCAACTGTTCGAGCGCAATGCAGTGGTGGTTGGTTCCGATTCGACAAGGG
GCCTGGTCGAAGGTCCAGTACAGTAGGTAGCAGGCGTGTTCGTTTTGGCTCCCGAGCGAGAACGAGAAAT
AGGCGATGCACCATCCTTGCTGCTATGTACGTTGACCTTGACTTGACAGATTCATCCAATTGAACCCACA
CTCAAAGGAGGACCACAAGCTCGGGGCGGGGCTCGACGAAAGAGAAAGTATCAGCATTAAGAAAATGGGG
TTAGCAGTGAAAGAAAGAGCCCGGCATTCATTTCTTCATTCATATTCATAGCTGAGTCCACTAAAAGAGG
GACCAGCCTCATCGTGGTGATTAGAGGACATCTCTGATCGTTCACCTCTAATGTGACACGTTCCCTCCCT
GTTATATGATCAACGGGATCAGTCGGCTAGAGAGCAGGGCTATTCTTATTCCGGGGAGGCAAAGTCGTCC
CCTCTACTGATCGAACCCTAAGTTCGGAGGTCTTCGTCAACATGTTACGAGGCTCCAGTCTTCGGCGGGT
CACCATTACTTGACTTAGAAAGGCGAACATCTGGGCAAGGGAAAGCGCAGTGCGCCTGGTGCAAATGGCT
TTCTTTTTTCATGAGATACCAATCAGAATGGAGGGCCCCCTACCTACGTACATGATTGATAGAATCACTA
CGTAGGGGGGTAGCGGTCAACTCTAATTCTTGAAATAAGTCGGGGCCCTTTTACCAAGTCTACCGGATAG
AAGATGATAGAGGAGCAACGGTAGTTGCCTTGCACAAGACGGTGCCGTCTCACTTCGAGTTCCTTCCTTC
GTAGTCAAATCTGATGATAGGCTTCGGCGATCTTACCTACCAAATAAAAGGCCTGCTAGGTGGTGATCGA
AATCGCTCAGGTCAGTGAGGACTCACTCACTCACCTACTCCAACTCTATCTAATCTTCTATCTATCTACT
GAATTCAAAAGGCGACCCGCCGGGTTAGTTGAGTTGATACAGCTGTTGTACTACTTGACTGCTAAGAAAA
AGCTTACGTAAGAACTGGAAGACTCTTGTATGTACGGTAACCCTCTCTTCCGCTACTGGTGGACTGTTGC
ACAGAAAGGCCGACAGAAGCAACCTTTCTTAGCGCGCTTTTCAAGCGCTTAGCTTCTGCTAGCGGCGGGC
GGCAAGGCCATAAAGGTTGTTCAGTTGGAAGCCTAAGCCAAGAAAGGTACGAACGAAGTGACGGGCCCCA
AGCGAGAAAAGGGAAAGCGCGCTAGCGCGTGTAGGCGCCTGCGCTTGCTCCTCTCAAGGCTTTCGAGCCT
GCGCTTGCTCCTCAAGATGTGCATGAACAACTTCAGGCACGACTTGTCGTCGATACTCCTGCCCCAAACC
TTTAAGGGGGATTCGACGACTTGTGCACTAAAGCTCACGATGTGGAAGCACATCCTAGCAAACGGCCGCG
TCCTACGAAGTACTTGAAATTCGTTCCCTTACCTTATTAACAAAGTAGACGAATCATTCTCTTTCTCTAT
TATAAAAATGGACTTCTTTTTCACAGCCTATATGCGTATGCGTAAAACGAGAGTCCTTACTTTTCTTTCT
CTTGCCCTGACTTCGGGGCTATCGCTTCCGTTCTGTTCTCTCTCTCTACCTCTTCTTTTTGACCTAACTT
AAAAATCTTTTATGCCCGGCCAGATAGCATACATCAAGAACCCCTCCGAAGTGCATTTATCAGATCCGCT
CCCCGAGTCAGACGAAAGAGGGTGAAAGGAGCAAGCGCAGGCGCCTACACGCGCTAGCGCGCTTTCCCTT
TTCTCGCTTCATTCATGGCCTATTTTTTTGTTTGATTGATCTCCCTTTCGTATTCATTCATTCGACCTGA
GGCAAAAGAGAAGTCATACAAAGAAAGGTTCTTTCATGCAATGGATAACGGGCGGGCCTCCTATGGATTC
CTCCAACTCAATGAATGAGGGGAGGAGTATGAGGAAGGCCGGCTTTCTATATGAAGATTCAAACAAAAAG
GAAAAGGGTCAAACCAAGCGAGAAAAGGGAAAGCTAGCTAGCGCGTGTAGGCGCCGTAGCTTGCTGACTG
AATGAGGAAGAGCTCTTTCTGTGGTCTCATTTTACCACCATCTGAAATGCGCGAAACTTCGATTGGTGGA
AGCCAGTCCATGAAGATTCTCCCTTTTCTTACGTGCAATTCCCCTCTTTCGGTAAGCATCCAGTATCTCA
GCAGATGAACATTTCTCTAAGCTTATCCTGTAGCTTATACGTCGTTTGAAAGCTGCTTCAAGGATCCAAC
GAATAGCTAAGGTTTGTTGACGATCCCTGGCTACAATCCCAGGGACATCATAAATAGTACCGGCTACTCC
TACTTTTTCCACTTCGCATATGGGCTTTATATTCTCTACGGCGTCAACCATAAGTTTGATTACATCGCCT
TCAGTTCGAGCTGGGCGATGAAAAGTTTGATAAACAATAGCACGAACTCTCGTTCTTTTACCTTCTTTCA
TGCGAAAGTTGACCAACTTCTTGATCAATTGTTTTTGCTCACCATCCAAGCCCCCCATATAGCTGAGAAT
TTCCGAGCAATTGGAAGCCGCTTTCGCTGACGAGGCCGATAAATTGATATTACGCATTCGTTACTGTCCA
TCTTTTTGAGCCAACTCCCCTGTCTCGCACACCTCTGCACATAACCGTCAGGTGTGATCAGTCTCATCCG
TGTAAGAATTAGGAATTCCTTTTCCAACTCGTCCCAGAATGGGCGTTATGGCAAAGAACAAGAAAAAAAC
ACCAGTTACTATTTGAATGACTAAACAAATACCAGCTAACGAACCGAACGCCCAAAAAGGCTAGCCATTC
GTCGGTTATAAAGAAGTTTAAATCCGAAACCATTTTGTCCTTCATTTTCCAGACTGATCAATATCTCATC
AAGTCGGCGAAGCGAGAAAAGGGAAAGCGCTAACGCGCGTGTAGGCGCCTACGCTTGCTCCACTTTGGAA
GTTTTTTATATATTTCGCACCGACTTCCGTCCAATTGCCAGCGGGCGAGAAAAGGGAAAGCTAGCTAGCG
CGTGTAGGCGCCGTAGCTTGCTTGTATTAGAATTTTATTTATCAAATATGTATCTTGCGTGCATAGAAAA
AAGACGCCCATCGATAGGCTCACCCTACTTGGAGAAGCGGACGAGCCTACTATATATGTCTGCAACGCTT
TCTCCTCCAAATGTCGGACTCGGGGGAATGGATTCATCGACCATGGTGTTGATCGAGTCCATGTAATATA
TATCTTTTGAGGAGGGCTCTGGATGAGCCGAAAAGTGATCAAATGAGGGGGGGAGCAAGCGTAGGCTCGA
AGGAGCGCGCTCGCTAGCTTTCCGTTTTCTCGCTTGGTTGAGGTAATGGAAATTACCCTATTTGTTTGAT
GAGAAATGCGAAACGCAAATTAAAAATAAATAAAAAGAAGCCGTTGGGAATGAAATTCGGCTATTTGTAC
CCCTTTTCACATTCAAATGGAGAGATGCATTTTTGATTTTATTCCGTCGGGACTGACGGGGCTCGAACCC
GCAGCTTCCGCCTTGACAGGGCGGTGCTCTGACCGATTGAACTACAATCCCAGGAAAATTAGGTGTACAG
CCTAAAAATGCTTATTATTTATTCTCATTGGATTTCATTCGAACCATTTAGTTTCGCCGTGTTGTAACAG
AGACACGAATGATAATATATATTATATATGCAGTAAACTCATAGTGGGCTAATTCATGAATTGAATCAAA
TGGGCCCTTTTATTTTAACTAATAAGCAGTAGAGTCACGCTCTTTAAAAGAAAGCCCTTATTAAAGAAGG
AAGATAGGCTTAAGTCATCGTTCCAATCCGATAAAGGGCTTATTTATTTTCCACGAAAGTCCTGTCTTAG
TCTTCATTTTTCAGCAGAGGATATAGATATGAAAAAAGGTAATCGTCTGGTCCTATCGAACCAGCGAGAA
AAGGGAAAGCGCGCTAGCGCGTGTAGGCGCCGTAGCTTGCTTGGCGAGTAGTTTCTTTTTAGTTTTTAAG
TGGAATGTTCATTATGATTATGATGAGTTGTAGTCGATTAGGAGAACTGCTATGTCACTACAGGGTATAC
TCTTCCTCATGTTTCATTATTCATAAACTATGTCCTGGGGCATAGATATTCTAGATATCCCATTATGAAT
CGCCAAAGTCCTCCTATTTCTCCATTGTTCCAATCAGATCCGAAAAATGAGAAATCAATCAAAAGTCAGT
GGACCCGAATGGAATCATGACTATCTAAGCTATTCTGATATGTTGATTCAATATAGATGAAATCGTGGAA
GACGACCTTTTCTTTCCTTGGACCACGCAAGAATTCGTCGTCCGAAACAATAAGATTGTTCCTGGATGCT
CCATAGGAATCCATCGCTATTCCTTTCCTCCACCGAGAAAGGTTCATTCCGAATCACAAGAGCAATCTCT
CTTTTTTTTTCATTTTTCTTATCGTTATGGTAATGCAATGCAAGAGGTCGGAAATCAGGTTGTTTCTGAT
GATGAAAAGAGCTTTTTTTTTGTTATGTAAAATTTATGAAAACCCGATATTTTAAGGTCGGTAATGTTAG
AAGACGACTGTTGGTATCTGATGGTCGGATGTCCACGGTCGGTATATCTTTGAAAGCTCAGACGGAGAGA
ATAAACGGACTCCTCGAGGGCTACTTAAGTAAGGCACTTTAGTGCAAACCAGAAGGACTGGAGCAAGCGT
AGGCGCCTACACGCGCTAGCGCGCTTTCCCTTTTCTCGCTTGGTCAGTGCTGCTATAACTTAAAGCCCTG
CGTCGAACTTCAGCCCCTTCGACTTGGCTACGGGGCAACAGCTTCTGACGCCCCACACCATTGCGACAGG
AGGGGGCTAGTCCATACACCCACTGCACGAGTGGAATACTACTTAGTCAAGTAGAAGGGCCAACCTGAGA
GCGAGGCAAGCTGGGAACGGGCTGAAACGTACGATTCGAAGACCAAGTCAGAGACTACTGGACGTCTCGC
AGAGCAACTCTCAACGAGGACGTTGAGACTTTTTGAAAAAAAAAATGTTTTTTGGCTTAATCCGCCTTTA
CTAAAGATCAAGGAGTAAATGATACCGGCTAAAAAAGGAAAGGTTTTTTTTCAAATCCAAGTTTGACTCT
GATTAGATCCTTAGCGCAAGCGCTAAGTAAGCAAGCAAGCTACCTTATGGTTTAAAAAAACCGAGGAAAA
TAACGTCAAGTAGAAACGAACAAGGTCTTACGGCACGATCACTATATCTTTTCTTTTTCTTTCTCTCTCC
TCTATGGAAAGAGGGGATGATACGTAGCCTGGTATACCGGATCGTTTGGTCAACGAGACAGACGTACGTA
AGTCGACATAGCTCCATGTATATGTTCTTTGTAGCTAGAACCCATCAAAAAAATTAAATGAAATAAGAAT
GGGGCGACGAACATGGCTCAAGAGTTTCTATACAAAGCCCTTCTCTTCTTCACTCAAAGAGGCAATGCAC
CTGGTACTTGATTCAACAATAAAGAATGAATCTTTTGGTTAGAAGTTATACGGACTAACTAAAAGGAAAT
GCCACGCTCCGCGTGTCACGAGATATGGAGCGAGAAAACTACAAGCGCTAACGCGCGTGTAGGCGCCTGC
GCTTGCTCCTCTCTCTGCTTTCGAGCCTGCGCTTGCTCCTCTCTCTGCTTTCGAGCCTGCGCTTGCTCCT
CTCTCTGCTTTCGAGCCTGCGCTTGCTCCTCTCGGCCCTATTACGGTAAGGCCAATGCACCAGCCAGCCG
GTGTGGTGGCGAACACGCTGTGCTGTAAGCTAAGCTGTTCACCTTGTAGACGGAGGAGATATAGAAAGTG
TGCCGTGCTTGATTCATAAGATTCTATAGTAGCACCAGTATATTATTTTATTTCACTTTGCCTGCCTCTC
CCATGACTTTCCGGACCAACCTGGATCTGCTCCAAAAAAACCAAGGGAGAAACAACTCCACAGCCACAGC
ATGGAGGAGCAGCTCCTTAATCCGCACTACAATCAATCAAAAAATTCTCCAGATCGATATATGATGCTAA
ACCGAGACCGAGATAGAGAGAGAGGGCTGCCCGTTGGCTCTTCGAGACAAAAGCACTCATAGGAATGGTG
CGAATTCCCATGTTATTTCTAGTCTCGTTTGCTTTCGAGAGCCTccccTCCCCGTCTCTTACAAAGCCGT
CATCCTGGATTTTTTTTTCCGTATGCCGGGGAAAGTGCCTCACCTTTCTACATTAAGATTTTTATAAAAT
CTATAAAACAGAATGAAAAGCCCGGGTGGAAGCACAAAAAAGGAGAGAGGAAAGAAAGGGGGGAAGAAGT
CTAGGGCTAGTTCTTACTGAAACTTCTTTATCTAACTTTAATTTTTGAGTGGTTTCTTTGTTCTCTTATT
TGGATTGAAAGAAAGACAAAACTTCCCTTTCTTTCTCTTCTTTTTTTTTTCCCTTCGACGAATTGCGTTT
TGTCAGAGAGATTTTTTTATAAAGATTCTCCAGCAAGCGTAGGCTCGAAAGCCGGAGCGCGCGTTAGCGC
TTGTAGTTTTCTCGCTGGATAAAAAATAGAAAGAATCTAAATAAAGACGCATACGCGGGAAGGGGCCCCA
CTACTTCTTCATTCAGGAGGGGGGGGGGAGAGACTAGCCTCATTACTTCCCACTGGGCGAGAGGTGCACC
TAACCCACCTACCCACTCATCAATCACGGTGTTCAGCTGACTTGCACTGATAGACCCCTATCGTATTGGA
ATTAGGCGCCCATCTTCTTACTGTTGTCAACTAATCTCTTTAATGTTCGATTCTACTCTATGTTAGAACA
TTTCTGTGAATGCTATTCTGATCTAAGTGGTCTTATTCTGTGTCCCGTGCTAGGAAGCATTACTCCTCTT
TTCATTCCAAATTCAAGAATACGACCGATACGATTGATTGGTCTGTGCGCCTCTCTTATTACTTTTTTGT
ATCCCCCTGTTCCTCGGATACAATTCGATCCTTCTACTGCCAAATCTCAATTTGTGGAAAGCCTTCAATG
GCTTCCTTATGAAAACATAAATTTTTATTTGGGTATAGACGGTATCTCTTTATTCTTCGTGATATTGACT
ACATTTCTGATCCCTATTTGCATTTTAGTGGGTTGGTCTGGTATGAGAAGTTATGGGAAAGAGTATATTA
CAGCATCTCTAATTCGTGAATTTCTAATGATCGCCGTGTTCCGCATGCTGGATCCTCTACTATTCTATGT
TCTTCCCGAAAGCGTGCCAATCCCTATGTTGTGCGGAGCTGAGCATCTTCTATTCGCTGGGATAAAGCTT
TTCCTCTGCAGGGGCCTTGTGCAGTAAACCCCCTACGGGCGGTCGTCCGTCATCGTAAATTAGTCCCCGC
GAAGCTTTCGGGAAGAGGGGTAGTCTTGTGTGTAAGCATAGCATTTCTGGTCGAACCCGCCCAACCCAAC
TAAGAAGAACCGAACCTGACAGACACATCTTTTTCCTTTTGGGGGGGTACTCCGAGTAGTGGGTACCTCG
TAGGACCTCGACCCGCCTACTCGGGTCTTGTATGGATATGCAGGAAGGGGTGCTCCTAGGTGTGTATAGG
GGTTGTGTTTGTTCGCGAGAATGGATTCCTCGTCAAGTCCGTTTGGGGGGTGTGGACACACTTGCGCGAA
TTCGGGTAACGGCTACAAGGGAGAAATCGAAAGGAAACTGTACCCGACCAGGGATGGACGTAAACTCGTA
AGCTACCGAGGGTAGGGATAATCGTCCAGGTCTTATTGTGAAACAAAAAAGCCGCCCCGCCACAGCAGGC
GGGTTGCTTCCTCTGTCGTCGCCGGGGAGCTCTTTCTTGGCGAGGAGACCTTAGGATAAGTTGCTAAAAC
AAACGGGAGGGGAGCGAGAAAACGGAAAGCGCGCGAGCGCGCTCCTTCGAGCCTACGCTTGCTCAGTAGA
ATTCCGAAGAAAGACTGTTGGCAGCAGGTGGAGACATTTCTTTTGCCCCCTTCAAAAGGAAATGCGGGCA
GGGTAGAGCTCGACAGAAGGTTCGAGAATAGGGTAGGGTCCTCTTCTTAAGATTCAGATAAGAAAAGAGT
TCCAAACCTGTATGCATGCACCTCCGTACAAGTGCTGCGTACAAGTTTCGGCCAGGATAATTGGGAAAGA
TCAAACCAATTTGAACCGCTCACATTACAGTAGTAGTAGCGTAAAGGCCGTAAGTCGGGGGGCGGCCATA
ACATAAGGCTATTACTTTCACATCTCTCTCTCTCTCTCCATCTTTAGATATCTATAGAGAGATCCGCTGC
GTGAACAACCCGACTGTGCGTTACATGTGCTCTACAGGCCGCACTCCATCCTCTTCCCAACGAGCCCTTT
TTTCCTTTTCTTTGGAAGACGGGCGTTGCCTTCGGTTCGAAAGGCATGGCTTTCAGTATGTCTCCAGATG
GGGGCCCCACTAGTCCGGCTAGCTAGTAAGCGGTTCTTTCGGGCGAGAAGCAGGCCGGGCCATACGGGCG
GGCATCTCCCGCAACGCAAGCTGCATTGTTCGCCACCACCCAAGAAGCAAAAGATTCGAGAGTCCAGGCT
GAAAATACATGCATAGATAGTGGTCTAATGACAAGGGCCGACGACGGAAGCTCGGGACGGAGCCGTATGA
TGCGGAAGTCTCACGTACGGTTCCCTGAGAAGGGAGTGGCTACCTACTGGAGCTTCGACCAACCACCACC
GGTCAATTCCGCTTTGGGGCCACCCCTTACTCTACCATTATTATAGGGGTATGGGGTTCGAGACAAAGAA
AGATCAAGGCAGCATATCAGTTTTTCCTTTATACTTTACTTGGATCTGTTTTTATGCTATTAGCTATTCT
GTTGATTCTTCTCCAAACAGGAACCACCGATTTACAAATCTCATTAACCACAGAATTTAGTGAGCGGCGC
CAAATCTTTCTATGGATTGCTTCTTTCGCCTCTTTCGCCGTCAAAGTGCCTATGGTACCAGTTCATATTT
GGTTACCCGAAGCTCATGTAGAGGCACCTACGGCAGGATCCGTCATCTTGGCAGGAATTCCTTTAAAATT
GGGAACCTACGGGTTTTTAAGATTTTCAATACCCATCTTTCCCGAAGCGACACTTTGTTCCACTCCTTTC
ATTTATACTCCAAGCGCGATTGCTATAATATATACTTCCTTGACCACTTCAAGACAGATCGATCTTAAGA
AGATCATTGCTTACTCCTCAGTAGCCCATATGAATCTGGTGACTATTGGTATGTTTAGTCGGGCGGCGGC
CGTTAGGTCACCTATTTTTAGTTATGGAAACACAAGGCCAAAACATGTGTGCCGGGCGTGCGACCCATCA
ACCTACTAGCAATGGGGGAGAAAACATAGCATGTCGCAACAAAAGCTTGATTCGAGGCGTCAGCAAAACA
CTGCCGTCTATTCCAAAAACAAAAAGCCCTTAGCGCCCCGGGACGGGAGTGGGGGACGGCCCTACGCGCA
GGCAACAGCAGCACCGGCTCTACGAAGTAAGAATCGAATCTTTCTGTTGGCTTTCCCAATTCATTCGTGA
ATAAGAATTCAAGGGCGTTAAGCGAGCAAGCGTAGGCTCGAAGGAGCGCGCCTTAGCGCTTTCCGTTTTC
TCGCTTGCTTCAACTTATGGCGGCTATCTATGTTGGCGTGGCGGAAATGAACGAAAAATATGAACGTGCT
ATTTTCAAATCGATTGATAGATAGCCTGATCTGTTCTGATAGATCGAAAGAGTAGGAATGGATAGAGAGG
GAATCTCTCAAGTTTAAGGGGAAATCTCCTCTTTCTATCTATTGATGAGACAACTATCTATTCTTGATCC
ATCAGAAAGAGATCGAGATGTATCTGATGGAGTCAACATCGTATGTAGAGCGCCCAAGCGCTTTTTGGGC
CAGCTCAGTTCTCTTATCCATCGGTCCAATGCACTGGGCTCATCTCATGGAGGGAAAAGCCAAAATGTAG
TTGTGTTGTTGTTGTTGGCCGCCTCGACGCATTCCCTTCTCCCCTCGGCATCGTCCCACACAGAAAGAAA
GAGCGCAGAGCCCCGGCCCGACCTCTAGGTCCGCTAACGTAAAGCGAGGAGTTAAGCCTGAACTGGCGAA
CCGAAGTCACTTTCGGAACCGTACTTCCTACCGCTAACACGTGTCCAGTCCAGCGGGAACGCGCAGCGCA
AACGAACGTGAGCTGCTATACCGAATCCCCCGCTGGCCATCGGGGACCGAGTGGTAAGGCCATGATCTGC
AGGGGAACGGATCACTCATTCTTCCATTGGGGACAGGTGCACGAACGACAACTCCAAACGTCACACATCC
GCCGACTACCTACCGTTTAGGTGGCACCAGCGATATCCAGCTAAGGTAAGGAACTTCGTGTCGCGGCTGC
CCCACTCCGCGCTGCGGTCTCATGAACTGAACTTCGTTGCCTTCCCGCGCGCGAAGCGAATGGGCGCTGT
GCTGTGGGTCAGTTTCGGGGCGGGGGGCGAAGAGAGACCAGAAGAATGATTCATTTGGATTGACGAGCTT
TTTCAGCCCCAAAACTGACGAATCAATGGAATGGCTGTCTATCCATGAACATCTATTCTATCTGTATATC
TAGGGGATCTGATCTCTCTATACATAAAAAAATGTTTTATGGCATGATATGATCGCCTAGCCGTAGCCGC
ATATCAGCTGCGCTCAATATGCGGGTTGGATCAGATCTTTCGCTTTGACGGAAGCTTTTGGACCTAGCGA
GAAAAGGGAAAGCTAGCTAGCGCGCTCCGGCTTTCGAGCTAAAGCTCCCTTCATTCGCTTCGCGGGAGCC
GCACAGCACATAGCTGGAATGAAGAGGGCCCATACTACCTGCCTAACCCTTCGCTCCGAGGGACCGTAGA
TCGGAAAGCGCCTTCTAAACCACCCCATTCATCCAAAAGAGAAGGGAAGGGGCCTATGTCTTTGCATGAC
TCCTGCATATTTGACCCTATCTACACCCGGAGCCAATCCCCTATCGGTCCTGCCACCACGCCGCAGAACG
GGAGCTGTTGAGAGGTTCCATATTGCCGAGCCTGGGCAGCACTTCTGTACGTGATCGTAGTATGTCACGT
CGTCTCGTCCCCGCTGCATTGAAGAGTACCTATGCACTATGTTCCGGTTCACTGATAAGGAAGATAGAGT
TGGGGTGGGGTCTACGATGTGATACTAAAGTATGACCCGGGGAGATACATGCTAACTATGGGTAGGAAGC
AGGAAGCGAGAAAAGGGAAAGCGCTAACGCGCGTGTAGGCTTTCGAGCCGTAGCCTACGCTTGCTGGGGG
GTTACAGATCTCTTATACTACCATCGATCGACAGAGCGGAACGACCAGAAAAAGAAGTGAAGTTAGAAAG
CCTTATGATAGGTGGTAACTATCTTGTACGGTTCGGGGGGTAATCGGCGTACTCCGATCAGTGGGGGGAA
TCTTTGGCTCTATCGAACATACAGGGAATTGGAGGTAGCATTCCACCGATGTTAAGTCATGGACTGGTTT
CTTCAGCCCTTTTTCTATGTGTTGGTGTTCTATATGACCGACATAAGACTCGACTTGTTAGATATTACGG
AGGTTCAGTGAGCACCATGCCGAATCTCCCTACCATTTCCTTCTCTTCCACTTTGGCCAATATGAGTTCA
CCTGGTACTAGCAGCTTTATCGGAGAATTTCCCATCTTAGTAGGAGCTTTCCAAAGAAATAGCTTAGTAG
CCACATTAGCAGCGCTGGGGATGATTTTAGGCGCGGCGTATTCCCTTTGGCTATACAATCGTGTGGTTTC
TGGAAATTTAAAACCCGATTTCCTCCATAAATTCTCCGATCCAAATGGCAGAGAAGTTTCCATATTTATA
CCTTTTCTTGTTGGAGGGGCGACCGTCCGTTGAACTACCAAAGAAAAAAGGGTAAACCAATGTGATCATG
ACATTGTAGGTGCTTGCGATGGGACGGATGCGACTTCCCGTTCTTGGTTTGGGTGGCATAGCCCGTTGCA
GAAGTCCCCCTTTTTTTAATCCATTTCTTTAGTCTTTAGGGAGCAAGCGTAGGCTCGAAGGAGCGCGCCT
TAGCGCTTTCCCTTTTCTCGCTTGACTTTACTAAAAAAATAAGGCTCGCGCGGGGGCGCTCACCTTTTTT
GGCTGAGCCATATCTTGCTGGGTGGGACCGAGAGAAAGAAAGGACGGGGGGCAACCATGCATGGTACTTC
TCGACCGTGTCTCCGAGGAACAGTTGAACGAACGACTCATGAATGCTGCCAGGTTGGACGAGCCAATAAC
TCGAACGCGTTCGGTCTGTTTTTTGAGCAAGAATCACAGCGTTACCTTACCTTCACCATGATACGGACTC
CAAGTTCTTATGGCAGAGCACGAGGAGATTTATCATCAATATGATGATGGGAATGGAAACCAGAAGCACG
ACCGGGGTCTTCGTGGTCCAAGATAATAAAACCATCAGTAAGAGTAACGTAAGCATGAGACTTTTTGGTA
GTACCGGTGAACCAGATGGCCGCGGCGATGGAATCTGGGACGGAGGACTCGTAGTATCTCTCTAGATCTG
GCAAAAACGAAAGACCCCCTAACGTAACTCGAATGGGGACTGACCACTGAGCCCACTCTGGCCTCGCAGG
GCGGGCCCCTGTGGTTGCGAGCTGGAGCTGCCATAGCTTATGGCTAGAGCAATAGGAGTGGGCCCCAGCA
GAGAAAACAGTAAGGATAACGAGCGCTCCGCCCGCTTGGCGGGCGGCAAGAGCAGCGGGCAAGTGCTTGG
TAGGCCAACAGCCCAGTGAACCGGGCGGGGCACTCGACGAAAGGGGGGCACGCTGAGCAAGTACGGCCCC
GCTCCGCTTTATTAAAAGCGAGGTATTGAAAATCGGGAGGTCAAACCAAGCGAGAAAACTACAAGCGCTA
ACGCGCGTGTAGGCTTTCGAGCCGTAGCCTACGCTTGCTGGGGGAAGGAGTCTAAATCAATGGACATTAA
TGAACCATCATTGATGGACGTTGCACATGACACGATCAATTCGACTCAAGGTCTGGCGCTAATAGAAGTT
GCTTACTCTCCTAGTAGCGAAGGAAAAGGGCAGGGCCTGAATTCAGACCAGACTCATCTTTGTTTGAGCT
GCTCCCACGCGCGCAGACCGGAAGATCTCAGTTGTCCTGAACTGGACAAATACGTAGAGATCTTCGTGGG
ACCGGGGAGGGAGTCTAAATCGATCTTTTCTAGGATTCCAACTCATGCCACGCACGGAGATCTTTCCATT
GATAGAGCAAGCGTAGGCTCGAAGGAGCGCGCCTTAGCGCTTTCCCTTTTCTCGCTCCCCCCTTGAACAA
ACTCTTAAAGGTTAGGTTACTACCTGCCTCTACGGAAGAGGTGTACTTTGTACCGCCGGGAGGTCATATA
GATCGAAACCCAGAGCGATAAGAACGAAAGGGTTGGTGTGGCCACAGCTACAACTACTGGCGCTTCAAAA
GGCTTAGATTCTAAGGGCGCTACTGAAAGCCTTTTTTAGGTCGTGTAATAGGGAGGTGTAAGTCTCGAAA
GCCTTTGGTACTTCGGTAGGGCGAGCAGCCCTTAAACAAAGCAAGCTACGGCGCCTACACGCGCTAGCTA
GCTTTCCCTTTTCTCGCTTCTTTCAGAACCTATTTCTGCATTTCATTCTCTATTTGGCCCGCCTCAAACA
AAATGAGAAAAAAAGGGGAGGCCTATTGATTCGAAGTCACTACGAAAGGGTCGGTCAATAGCAACGCTCT
TTCTTTCCCGGGTCTCCTTTCGAAGGAAAGGCCTTCGCATTCCTAATCCGGTAGGGCCGGACGGCTTTGT
TTGCCCCAGCTTGGCGAATCGCATCCCCGCGCAACGACATTGTTTGTGAGTCCCTTACCGTTCTCGCTCA
GTGTTTGCAACGGCTGGGAAGGCAGTCGTAGAAGCGAAGCCTATCGCCACGCCGACCATCAAATACGAGA
TTGGGCCTCTTCTCAAAGATTTGATGGAATGGCCCAGCCCACCCAAAAGCGCTTATGTCATATCGGAACT
CATGGCTGGAAACAATCCTTATGGTTTTGATATCCGGTAGGAATAATAAGAATCAAAGTCCAGGTTGGTT
GGTGAGCCTAGTGATAGGAGACTATCTAGCTTGGTTCGGAGAGCACTTGTTGGGTTAAAGATTTTTTTGT
TGCTAAATGTTACGGCCTAAATGCTGAACTATTGACCCTACTTGTTTGGATGGGTGTTCACCCCAAAGTG
TTCCCGGACTGCATGCATACATCCGTAAGTAACTTAGTGCAACATGGCAAATTTCATTGAGAGGAATCAG
CAAAGAAAAGAAACAGGGGTCAACATCAACATGTGTATTTGAGAGATTGTCCTCGGGCTGAGGAGTGTCC
ACATGAGTTCGTTGAGGTGTCTACACAGGAATAAAAACCTCTTTCTTTGTGCTTGCTTTGGCGTCCAAAC
AAAGTTCGCGTCTTGACGGGAAAAGGATTGACATCGAGTTCTAGCTTTTGAGATCAAAGGCTGGAGCCGC
CCCGGCAGACTACGCAACTCTTGGAGGTTACGAGGTGACGGCATAGATTCACAATGGCTTTCACCTTAGC
TGGATCAGCCCCAATTCCTCTCTCACTCACAATGAAAGCTAAGAGCTTGCTCGAAGACAGCCCAACTAGG
GGATTTTACCTCTTTTTGTTGAATTGATTCAGGCACTCAAAGGTAGACTCCAAAAGTCGCAAGATCATGC
CGAGAAAGTCGAAAAGCCACAGGCTCTCGTTCATCTTACCGGTCTACAAGAAAGAAGGCAATGAGCAGTG
AATGCCAGGTAGAGCAGCTTTATAGATAGGGTTGGTAAGGTAACAAGTGCTCTTCCTCGGGTGGTTTCCG
CGAACTGATGTCTACGAGTGTTACGAGCCTTGAGTCTGCTCCAACCATCCCACCCAATCCTGAGTAGGCT
CACAAGTTTCATTTTACCCTGATTTTCGTTCAGTTCTTCCTTTCCTTGGCTTACTTTCTTTCCTGATGGT
GAATAGCCGCTCTTAGATTTGATAGAGGAAGTGACATCTAAGGGGAAATAAGAGATGGCATCGAAAAGGA
GAAGGCAAAGGGACTAAGAAAGAGTGTCTCGAGAAGGGGCTTTGAGGGACGACTGATTGACCTTCGACGC
AGGAAGCATCGAATTGCATTAGTGGGATAGCTTACTTAAATACTCCCCCAAGCCAGGAAAGCTAGTGCTC
GTGAATGCGCTCCTTACATGCATATTCTAGTACCAGTCCTTACGCCGAGAAAAGAGTCCTTAGGCCCCGG
AAAGCCTTAACGCCCTTGCTTTCGTAACCCGTGCTTGATGCAATAACCGCAACGAGAGTAAGCGCTGTTG
GATAGAAGACCACGTAGCCTTGCTATGCTAAAGGAATGGATTTCACTCTTTAGGGAGTGCAGAATCAACT
AGGGTTAACCTCTCTTTAGCCTATCTGTCCTCATGCTAGCCAATCTCTGGCAATTGGTCTATGGCAAAGG
GTCAAAACCGGGAAGAAGATACGTAAGCCTCCTTTGTCTCGAAAAAGGTTTTAGGCTGGTTATTCTTTCA
TCGTCAGCTTTTGCTAAAGGAAAAGAGAAAGAGAAAGAGAGGGATATGAGAAACTGCTGGATTCTTTCTC
CCTTTGAGCTAACTGAGCTAACAGCAGGGGAGTTAGTCGATTAAGAAGTTAGATCTTATCTTCTTCAAGC
AAGTCAGTAAGCATTAGTGCTTTCATTGAAGCCTGTTGGTGTTGGTTTGATAGTATAGATATTCTGATTC
GAGCGAGTGGAATACTTGTCATAACGAGCTCGTAAGGATTAGTGAAGTTAGCAGTAGCTCAGTTAGCGGT
AGGAATAGATAGAGTCATCTTCTTGAAGAGCTGATTCTGAAATGAAAGTCCTTCAAGTTAAAGAATGAAC
TGGAGAATCAACCCTCGCATAAACAGACGACTAAACTATACGCGGCTGGTTGGTTTAAAAGGGCAAGAAA
AAAGCGCCCTAGGGGAAGCCTTGAAATGAGAAAAAGGGTGACATACATTCCTTTCGGGGGCATAATAGTG
ATGACTATCGAGCACACTCTGTTATATCGATCCCAATCAATGGTTTTTGGGGGAAGTTGATGTTTGCTTT
CCCCCTATGCTTTATGACATGTTTTCTCTTCTCCGTAGTGATCAGTGTATGCACGTAGGGTCACAGTCAA
TCTTTGATGCTTGGTCCCGGTCGCGCTCTTCTTCTAACTGCAGGAGTGCCGCGCCGTGTGTTACTCTTGT
TTTGTTGTTGCTAATGAATAGCCCTTTTCTTTTCTTGGTGATTAATAGCCAAGGTAATAAAACAAAGACC
TATGCCTCGTAGTCCCAATCATAACTTCAAACAGAACCTCACTGTAGAGAGGGAAGGAAAGGATAGACCC
CCGGAAGCGTAAGAACGACTATTTTGGAGCCAGAGGTTGAGGTTCCATCGACGAGTGAGAAAAGGAACGA
GAGACCTACGGCTCCGTGAGGATCAGGACGCGGCGTACGGTTGGCAATGGCAAGTCAGTCACATAGGCTT
TTGTAACACCACGCGTCAGTACTAGACTGATTATGCCATCGATTCAAGACGGAAAGGAAAGCGTGGGAAA
TCTAATACCCGTGACTTTGCCCTCGAAAAGGAATTATTACATCTTATATATGGTAGCTAAGGAATCGTAT
TAGTTAGACAGACGTATATTAGTATATCTGTACATTAGAGAAAAGAAGGGTAGTAACTCCTTAAATAGGG
GCGAGGAACTCTCTTGTGCGCTCGAGGCGTAAGCCACTAATTAATGGGGTGGTCTTACCCAAGGTGTTCC
GGAGGGGCTCATGGTTTTCCTCATAACGTCGTTCATTAACGGCCAAGGCCTCGTAACATGAATGAACCGC
TAAGGGCGGCTGGTTATGGAGGGGCAGCGCTTTCCAGTCGACTGATACTGATAAAGAAAAGCGACATAAC
TCAAGGTCGGCAATAGGCTACTCGTCGGCAATCGACTACTCATAGTTGTTAAGTCACAGTTCAAAGTCAG
GATAGAAAGGTAAACATATGAAAGGAACGAGAGCAAGAGACAAATAGGCCAGCTCATGTGGACCCTGACC
ATGCAACGAGCAACTACTCTGACTAATGGACCAGAGAAGATCGCGGAGGAAACAAAGGCACGAGGAGCAT
GAGACAAATGAATGAGACAGAGGAGTAATCGAAAGACACTTTTGTTCTCAGCGCCGGCCGAGCGGAGTGA
GAAGCTGAACTAACTAGTAGTGATCGCATTTCGAAGAGCGAGCGGAAAGAAAAAAAAAGAAGAGCTCTGA
GGTTTGCGGCAGGTGGCCCAGGCAAGGCGAGCGTAGGGAGTGCGACTGATCTGAGCCAGCGTAAGTCACA
GCTGTTGGTGTTGGTGTCGAATGTCGAAGCGCAGGTATTCTCAAAGGAAAATGCGTACTAGAGAGAGCCA
GAGGCTAAACGAACGAGACCGAGCGGTGGGTGCAAGCAATAAATGACGGCGATCGTGCATTGCCTCAGGA
CTTTCCTTTTTCTTTTCACGGAAGACAACTACTCGACTCTGGACGGCTAGTCTAGGCAGCGTGAGGCCGA
AACCATTGATGAAAACCTAAACACTTTCAATATCTCTAAGTAAAATGTGCAATACTCAGAAGTCATTTGC
ACGAGAGCACTCACTCTGAAGGTTTTCTCACTGAAAAAAGTGGAGATCAATACCGGTTGGATCGACCACC
CATGGAGCAATTGCCCTACTGACTACTGACAATTCCGACCAAGATCTCTTGACTGATGACCGCCCATCTG
ATGAGCGAACGCGGGAAGCACTGCGAAAAGCGGATAGATCAAACTACTTTTTTACTATTCATCCGGGGGC
ACGCCCTTCTTCTTGCCCTAATTGCTTGCCAACCACACATGGACAATCCCACTCAATCTTTTACACCGAT
GTATCGTACTCTCTCTCACACGCTAGGCGCCTATTCATGATCTTTCTATAACTTGAATAATCGAAGAGAG
ATGGGATCCTAGCTACCAGTCAGTCCTTCCGACGCCGAATGATCTACTTGCTTGTACTTTGTGTGAAGTG
TACCGCACCGAAGCTTGTGTAGCCCAAGCCTACATGGGGTACAAGATCGAAAAGAATGCTTTGCATGCAT
TCAAAAAGAGGCGCTTTCCCCATTACGGGGATCCCAGGCCCCAAAAAATGGGATATTGTGTGTCTGCGCC
GCGTCAGGGCAGGGATGTTGAGTAGTACGGGGTGTCGCGGAAAGACGGAGTGAAAGTTCGATCCATTAGG
TTCTTCGATTTGTTCAGAAAAGAAACGAGAGACAAGAAAACATCTTTGATTACGATTAAAAGAAACAAAT
TCGGCATTCACTAGGGCAGGGGCAATCCATAGAGGCGACGGAACTCCTCATCAATAAAATGCGAATAAAA
CCCTTTGTACGTGGGCGAAGCTCGACCGTGGCGGTCAATACTCGCTAAAAAAGAGGAAAGGAGGTTATTC
ATTTGCCTTCGTTCAGAAGCCGATCGTAGGTCGCTTAGAGGCTCGACTTGATTTTCGACAAATTGCCAAG
CTTCCGCCCTAATGTTCTTATATGGCGAAAGCTCGAGAATCGTCTTGATCTTCTCTTCAGAAATCAGGAG
CGAAAAAAGCCTTTCTTGCAAAAAGGCTTTTTTTTCTAAAATTAGAATTTCGTTATATTCGATATCCATT
GCCTCTCTGAGATGCTCAACATTGATTGCTTGATTAAAGTGATCTCGAACAATGGATTCATACTCGCCGG
GCCGGGTTTGGGGAGGAAGGTTGTAAAACTGAGCACTTTCTAGATTCCGAATTCGTTGATAGATGTCGTG
CTCAAAATCAGCAGCTATTATATTACGAAACGTAGCCAAAGACTCGGAGCTGGATGAAGATTCCAGTTGC
GGAAGACTGCTTTCCCCGCCTAAATTTCCACTACTTGCATTCGATCCGGAGGACACCTGAAGAATCATCC
ATCCTGTACTCATACCTAACGAAGCTAAAATCAGGTCGAAAAGAAAGAAGCGTAAAAGAAAAAAGAACAA
GCAAAAAACGAAAGAAATTAGGAAAAGAAGAAGCAAACTCTTTTTTCTTTTTCTTGACAGTAGAATTCGA
AAAGTAACAAGCAGACTTACCAAAAGAACGAATAGAAAAAGCAGAATTTCCAAGGGGGTCATTATAGCGG
TTCCTTCTGATCCTAGAAAACGTCCGAAAAAAACTGCAACGAAACTCACTAACAGAAGCACAAAACGATT
CATAGAACGTCTTACTTGCAGGTTACATATTGAACGATCAGCGCGATTGTTCGTATTTCATTTTCTTCTT
TCAGGACAAGCACTAAGTTACTTACGGAATCTCTCTAAAATTACCCCGACCTGTGCATTTTGCTGACTCT
CTATGCCCCGTAAAAATAAGAGAATTGTCCAGTCCTGACGAGGAATAGGCCTCTATCCAGATGAGAGATT
GAAGAAGAAAGCGATGTGTGCCCCCTCGAAAGGTGGTTGCAACGGGCTTTCATGAATCTCATTTGCGAAG
TAGAGCCCAGCCCATTAAAGGTGCGGAGCCTAAAGAAGTAAGTGGGTAGGGGTCCAATTTCCTCTAAACG
AGAGTCAGCCGAAGATGAGGGCATTCGTTCATCCTTCAGTTCAAAGCGCCAACAGGGTTGGCTACGACAA
ACGTAAACCATTTCTTACTTCCAAACAAAGTTTGAACGTTGTCTAATCAAATCCCAAGTCTACCCTCAGA
CTTTTTGGTGGAGTTTTTCATTGTCGGCCTGAAGGACGAGAGTTGGGGAGGAAAGACCAATCTAAGCAGC
CAACGGTTAAGGTATAGCCAAGTCAAAGCGGAAGCAAGCCTAAAAGCTTCTTCAGAAACCTAAGGCCTCT
CACTCCCATAAATCTTTCTTTTCTGGGAGGGTTTCAAGCCGTACAAGCAACCACCGAGAATAATAATAAT
CTGTATCAAAAGCTTGACTTTAGGAGCTATACATCCTCTAAGCGATCAGGTAAATCAGACATGACATTTT
TGAATATAAAACTAAGGGATTTTGAAAAAGCATGGAATCTTATATAGATCCCCTGGAATATCCCAACCAG
CCATGGCAAGCTATGGGGAAAGTGTTAGAGGTAGAGGAAGAGCTGTAAAGAGGACTGCACAGCAAGAGGC
ACTTTCTTTTCAGAGAAAGCAGAATCAATCCTATAGATTATTATTAGGGCTGGCAGGACAGCTGCAAGGA
AACTAACCTGCACCCTGGACTCGGGATGGAAATAACCTCATAGGACCTCATACTATTGGTATAACTAGAT
TGGATCTCCGCTGATTGATAATCGTACTCTGATCCCTAACCAGGCACCGATTCTAAGACTGCTTGGTGCG
TTCAACAAGACAAGACGCAGCCTTTCGGCTAGCATTTCTTTAAGAGGCTAAAGAACTCACATGAAGATGG
GCTAGACCATAACTACGAAAAGACTAATCGTACTCCGGGCTCCCTACTACTGAACTGAGGGCTTTAAAGA
AGTAGAATGAGGAACCGGCGCTCAAGACTTAATAAATAGAACTAGTTGAAACTGAGTACCACTATCAATC
TCAAAACCAACATCAAGATACAAGTTCGCTACTGATTGACTGATCAGAAAGACGAGATCTCCGCTTGTTG
GTCGATACTCTTTCTCAACCACCAAGGGGGGCAGGGATCGGTCCAAGGACCTTCCCACAACCAGATCAGC
TTCACAAATTACTTCTTTGCTCCGGGGAGTGTAGTCAGTCAAGATAAGAAGGCTTAGGACGAACTGATTG
CTTTCTATAGATGAACCCTTATCTTCCATATAGGCATTCACATTCTTCTTTCTATAGTGTGGGGGCAAGG
AATTCGCCTATTGCTCAACTGCTTCACTGGGATCAAAGTCCTCCTTCCTTTGACTATGTCGTAGCAAAGA
GACAACTCCCATCAAAGCCTTCCCCGGCTGCCGGTTAGAGCAAAGACCTTTCTCCGGAAGTCTCTTCTGT
GGCTGATACACATGCGCGGCACACTGGCTATATTGAAAAAGCTGCTTAGATAGAGCTTTCGAAGGCACTG
AGGAGTGGTTGGGCTGGGTTAAGCTAGGCTCCTCGGGCAAGTAGTCCCTTGATCCGGTGGTAGGGTTGGA
AGGGGCTTAGAACAGCTTTCTGAATTGCGAAAGAGTAGTACACTCACTACCGATCACTCTATTAGAAGTT
GACAGGGGAGCTCATACATATAAAATACGCCTTCTCTGGCTCAACCCAGAGATTACATTCTACCTTTCAC
TTCTGATTGATTACGGAACTACGACTTTCATTGATCCTTCTTTCTCCTGCGCTTCCTTCTTTGTCTTTGC
CCACTTCTATCTACGTTCTTTCTTCTCTTAGAATTCTTCTAACCTTCGCTGAGCTTTGAACATGGATTTG
ATCTCTAGTAAATGACCTAAAACAAGAAACAGTAATTACAAGATTCCACATATTGCCTCGCTCACAACGA
CTATCAAATCCCTCTGCCTATAACACATTTTCAATACCTTGAGTGAGATTCTCCGTTTCGTGGCTTTCCA
TCCTATATATAACAAGAAGTTCCTCCGGAACCCCCTTACCTGCCTTTTCACTTCTCCATTCGAGAGGAAT
GGTTGACGCTTTGAGCTACTCTACTATCTTTCTTACTAAAGCATTGAATGAACCTCGAAGATACCATACT
TCTTGAGTTCGAAAATCGATTCTTTCAAAGGCCAAATTTCATGCTTCTTTTTCGTTCTATCGATAGTCCC
ATCAGTCGTGAGAAAAGAAAGTCCTGCGGACCCTTCGACGGAACTGAATCTTGACTTTCGAGGTCGGGTT
TTTTCCTACAAGAAAGGAATTTTTATAGTTCCCGTAACACTCATGGATTGGGAATGGAATAGGAAATGAG
GGGGAAGAAGAAGACATTGACCGTAGGACAGCGCAGAGGATGAAAAAGAATTGATCTGACTGATCCGGGC
GGGACTACGAAAAATTGACTTCCTTCAGCTTTCAAGCGGGAAAGAAGGAATCGAACAAGACCCTCCTTAC
ACAGAGGAGCAATCATAGGTTGAATACGGTTGTGCATCAACCAATCCATTCATTCTTCCGCTAGCCAGCT
AAGCTAAAGCTAGCCTTCCACCCGGGCATTCAAAGCAATCTTCTAAACCGACTTCGCACTCTATTTTTTC
TCCCCCTATCTCTTTAAATCATATGGACTACCTTGTGGTTGGCTGACCTTAGCTTCACAAGGATACTATT
CTAACTCACTGGCCTTTGGCATCTATGCTCCTCAATAAGATCGTTAGTTGGGCTTACGAGTATGAAATAC
TTTAGTGCTTGTTAGAGGTAGAGGCAGAAAAAGAAGAATAAGAGGGAGAACGACTATTTTATAATTGTTA
AGTGGGTTCGCGAGTGATAACGACGTCACAGGAGGTTCGCCAACAGGAGAAGACCTCTTCCCAACTTACT
AAATAAGGCGATTTAAAAGTGAGCAAATGACCCCAATACCCGACCAGTTGAGCAGTGTCCGGGATAGTTA
CTTGACTCCACTTAAGAGTACAGTGCTGTTAAGTAGAGGCTAAAGGAGCAACTGTTAAGTAGCAGCTAAG
CTATAAGAAAACGGTGGAATAGCTTTCTCCAGGGCTTTCACTGAACCACCAACGGTATTCGTATCCGCGA
ATGATGCTTTTGAATAGTACCCCACCGCCCTGGGTTAGGAGCGCTACTATTGGTCTAGCTTATCGGTATC
GCTGGATCGAAAAAGCCTCGGCCGGATCGAGCAATTCTAGCTTCTGCCTACTCTCTTGATTCTGTTTCTG
CGTCAATGTCATTCCAGTCCAGTCGACTCTAATCATGAATGTCGTAGATAATGTCCCTGTCCTGAGGGTG
TCGTAGAATAAGTATCCAGATTCTGATTACGAAGATTATTACGAGGAGCAAAATCTGCTTTTTACGAAGA
AGGAGTGCTACGATGGGACTTAAGAAGAAGTAGTGCAGGGTAGTTCACAGATTTGCTTCTCCATTTGATT
GAATGGCATCAGTGTCTGGTGGTTTCCTCGTCAAGGGTGGTTGAAGGCGATTCCGAAGTCTTGTTGGTGT
CAAACAAAGATGGGCAGCACATGGTGCAACAAACAAGATGGTCAGACATTCCATTCTGTTGAAGCATGGT
CGGCGGGTGGAGAAGCCATACTGGATGGAAGGATGCCTCTTTGGTGGCTGATATGATAGGTAACTAACTG
GTATCCCAGTGAGACCGGACTGGGCTCATTCGTAATAATCGTATAAACCTGATTTTATACATGAATGAAT
GAACAAGTCAGAACTCATGCCGGTGGATGATACAGAGGAGAGCGTTGTTGGCCTCTCGAGTCAGTGATAC
GTAGTCTTGCTTCCTTGATGCTGAATTCTTCTTAATGGGCAAGCTCGACTGAGACGAGCAGAGTCAGGTT
TTTGCCTCGGAGTACACATATGAAAGGAACGAGAGCGAAAAAGAGACAATTCATGGGGCCAGCTCGTGTG
GACTATTTTATCCTCTCGGAGGTAAAAAACATATGATATAAGTAATGACACCAAGGAGAGGAAGAGTAGT
TCATCGACCAAGTGGAGCAGATCAGATAGAGCTTCGGGTCGGTTAAAGCTTGAAAGGGACGAAATGGCCT
ACTAGGAGTTCTTTTTTCTTAGGACTGATATGATAAACCACCTTATTCATTCAACTTGACTTTCAAGCAA
GAGATATCAATGAATGAGAAGGAAGAGAGTGAATAGGGCACAGGAAATGAAGTCATCCTGGTTCAGATCG
GAAAGCATGCATTCAGGCTGTGAGGGAAAGTTGTTCTCTTAGCTTTCGATTTCTTCTATCTCTGCCTCGC
TGCGGGTCGATAGACCTACTCTTTGCCCGGTTTGCCTTCCTATCCTCTTTTCCGAAGTTGGCTAAGCAAC
TCAGTCCTCACCCGAAAGAGAAGATGGTCCTACCTCAACTGGTGTAACTGACCTACTTACTTTCTTTGGG
GCTACTTGCCTGTGTTCCAACTCTGACTAATCCGACTTAGCAACCGGAACATGGGCCTAGCCCTCATCTG
GCTATCTCGCTATCTCGGTCTTGTACTGACTTTTTTTTGCCGACCTACTCTCTTTACCGAACCAGCTTAA
ACAGCTTACGTAACTTCCGAAACAGAAGGAAGAAAGAAATCCTCACTTGTTCTTAAGTCTTACGAGGCTG
GGATTGAATCAAGTACGGATGCAGACGAAGAGGAAGCAAATGGGGCGTAATCAGCCCCACTTCCAGAAGA
AAGAAAGAAGAAGCTACGATTCTCTCCCCTACCCCTACTGGGACGAAACAAGAGTAGTGAAGTGATGCTC
GGGGAGGATCACGAAACAATAGGAAAGACTAAAAAAAGAAAACGTAGTAGTAACCACTAACGATTGCACT
GTGTTGTTTAGATAGCATTGAAGAACGCGCAGTCTTGTTTATAACGATAGCGTAGTAACATTGCACTAAC
GAACGATCTATGCATTAAACGTTGCGTTGTAGTCTTGCACGAGGGGGAGTCGAGGATTTGAATAGACTCC
TCAAAACGATTGTGTAGTTAGTAGTGCACTAAAATCTTTTTTTATTACTAGGAATTTTGATTAAAGCGAA
AGAGCTAGCTTCTTAACGTATGAGGGTTCCGATTCAGCTACTGAACTATGCTGATTCGCCCCTTTGACTT
AGGAGATTCTATCTTATTAAAGCGATGGAGCAGCAGCTGATATAGATGCTTCATCTGGCACTCCTTCCTC
TGTGCCTTACTCCTAGCTGACTCTGTGCCTTTGGTTTGGAAAGAACTAGCCCGCCTTCCCTGCTAACCTG
CTTTCAAGCTAATCCCCGCCTCTATCTAGTCTTCAGATGCCGTATCCGTACTAGAAACGGAAGATGAGGC
AAATCGGATTACCCGTGATAGTAAGGCAAATCGGAAGATCCTAAATCGGAATAGGAAGGTTATTGCCTAA
ATAGTAGTATCTTCGGATCTACAACAGGATAGCTAAAAAAGAAGAAGGCTGGCTGCTGGGCTTGTTGTGA
AATAGGCTCTTCCGCCTTCTCGGTTGATGGCACGGGCGCAAACGTCAATAGAGAAGTTGATGCTGGCTCG
GCAAAGTAAGCTGTTTCGAAGCGGCTGAGGCATTTTCTTTCGGATTAGTTGATCTTGTAATGCCCTAACC
GCCTGAAAGTCCTAAGGCGCAGGTAGTACTTGGGCTATCGGCTGTAGTAGGGCTAGAGGCTTTAGCTTCC
CTATCTATTCCAATTCGTGTAAACCGAACAAACAAGCTTTCAAGACAAGCAAGTACGGCTTTGAGCTACA
TCTGCTGCTTTGGAAAAGGAAGGAGTTGAGTTTGGTAGGCGGAGAAGTAAGTCAGAGTATCCCCTCGGTA
AAGAAAGTAAGTAGTCTCGAAAGTAGGCTCGGGTTAGTACCATCAGCTGTTGAGCAAGGTTCAGAATGTT
AGAAAGACTCTCATGGTTTCCTCTAACTTGGTTCGAGTGGCTGATAGCTGCTTATCGCTCCTGTCCAGTC
ATCTTAGTCCCTGGCTTCTGTTTGGGCTTGCTCCTCTGTTGTCCCTGACTAAAATCCCTAAACTTAATGA
ATGAAGGGCGGGTCTCCGCTCCTTTACCTCTACTAGTGGTTATGTCCTTGCTTTCTCTGCTTGATCAACT
GAATCCAGACCTTACGTAATTGGATCCAAGCGAAGTGATGGCTCTCGACCTGGAAGGGATCCTGCGCGGC
TGCCACCTTTACTTATTCTTATGCTGTCCATCTCTACCACAGGTGGTGGTGCCTATACCCTCGCTACTTG
CCTTTCCATTCATAAGTGAAAATGCAACTGCTACTTATGTCTCTGTGTCCTTTTCCCTTGCCTTCGCTGT
TGGGTATCAATCTCGAACTAAAAGAGAAAGATGCTGGACGAGGTGGTGAAACTCCTTTTCGATATTTAGC
AGTACTTTCGTGTAGTGAGACCCGACTCGGAAGAGGCAAAGGTCACAATGGCGATCATGTACCTCACAGG
TGATGCCAAGCTATGGTGGCGCACAAAGTACGCTGAGATGCAAGGGTGGCCAGTGCTCGATCGACTGTGA
CTTGCCTTGCTACTCTTATTAGTAGTGGATTAGTGGCAGGAACATTGCCCTCGGTTGAGCTTTGCTTTGC
CTCACTTGAGAGAGGAAGGCTTTCGTCCCATTAGGTAGAAGGAGGAGAGTCAACCATTAGTGATGAGGGA
GGCTAAGTGCCAGATGTTTTATTCCTATAACTATAATGGGCTCTGCTGCTTCGGCAGCAAAGTCAGTTGT
GTAAGTTGTTGCCTCTGGGGCAGATGCAAAGGCAAAGGAAGCGCCTGAGCCTTCATCTCCTACTACAGAA
TCGGCATCTAAGAAGAGTTCCGGGGCAGAATTGGCTCATACAAGGGCAAAGTGAGCAGCTTTGTAAGCTC
CTGATTGCGGAAAGAAGAAAGTCAGATTAGAGCTTCCGATGCAGGGAAAGCTGATTCAGCGTAAACCCCT
ATTCTGACTGCCCCACTAGCGCTAGTTTGATTCAGGTTGACCTTCCTGCTATACCACTACTATCAGGGCG
AGGGACTAAAGCAGCTGATCCGAGAGGTTACGAGGGGTTACTCTGACTTAGGGCAAGGCCCATCTTCTTA
AGGCTAAGCAGATTGATTTGAGGGAGTGGAATGAGGCTCAGCCGCAAAAGGACCAGCATCAACGCTTCCT
TCTCTAAGGCGTTTGCGCCCCTCCTTTAGAGATGAAATCAATAGAAAGAAGGGGATATCTTTCTAAGGCA
GGCTAGGTTTCTGTTGAATCATCTTCACTCAGTTGATACATAATCTGCTGCTAATGCAGACACAGCGGAA
GAAGACGAATCATCATCAGCAGATAGAGCGAGCTGGTTAGCAAGCTACTTTCAAAGCTAGTAGTTCTGGC
ACAGAAGCAGGAGAGGAAAGCCCAAATGTAGCAGAAGAATCAACCAATGCAAAGTTGCCTACTCTTAATG
AACCGGGAGTGTCAGGCACAGAGTAAGGCACAGACTCATTCCTCATCCTTGGTTCATTAGCCAACTAAGA
CGAGGGAAAAAGACGAAGTGCGGGTAGAACTCTTGGTTCGTGGACTATCTTGTTGCGGGAGAATCTTCCA
ACTCTGCCCAGACTGGCTTTCCTACCTTCATCCGTAACTGATGAAGACGAGACCTCTAACTGACCTTCCT
TGCGTAACAGACCATACTTCCTCATCCGAACCAGCTTAAACAGCTTATGCCGAAACAGAAAGAGGAGCTG
GCTTTGTTGCCGATTCCGAGCCAACTTTTGACCGTGCTGCGTCTTTTGCCGAGGCCCCTACTTTCTTTAG
TGACAGGAGCCACTTTCTTTTCTTTGCCCGTGGGAGTACTTTAACTCTGCAGGAGAGTCTTTTGAGGAGC
CGGGGGATGTCTTTCTTTGCTTTGCCGAGGCCTTCTTTTTGTTGTGCGTGGAACATTGTTAAATAGAAGT
GAAATAGAAGTCCGTATTCGAATTCGAGGACTAAGACTCAACCGAAAGAGCCTCAGTTGCAGGCTAGCAA
GGGCAGGGAAAGGCCCTATTCTTCTTGTCCCGATTTCCTTTACCGAGGGAGGACTAATGTTGAGGAAGAG
GAGCTACTTTCCTAGCCGAGGGAGATGTGCTTACTTTCTTTCTGGGGGAGTGCTCTGCGTCTTTGGCCGA
GGTTTCTTTAGCGCCTCACTTTCTTGTCTTGAGCGCGAGGGGCTACCTTGTCTTTAGCGAGGGACTCAGG
CTTTTCGAGGGAAGGGATTAGTCTCACTGTGCCAGGCGTAGCTGACCCGCTTTCCTACTTGAAGTTGCTA
AGCAGATCCTTCATATTGAATTTCTTTTTTTCAGAATTCTTCCGCCTGGGGTATTTGAATCAAAGGCTTT
GGCTTGGCGATTCACAACCATTCCTATATAAAAGTTTTTTTTGTGCGTAACGGGAGTAGGCCGTTGCCTT
TCCGCTCCGAGTGCTTTCTGACAGGTCCAAGACGCGAGGTCGGACTATGATCTAAATACTCGATACAACG
ATTTTTCGTGTCCTTAGGCATCGTGATGTTCATGTAACCTAGGAGTAGGTCGTACCAACTACGGCAGCGC
AAGATCGAACGAATCCATTGACACAAATAGTTCATGGGAGAAAATTGAGTTATTTGGGCCCTGGAGGATT
AACAGGGCGAACTGCTAGTTTTCGGATACGAGATATCCACCCTAGTCACTATGGACGCATTTGCCCAATT
GACACGTCTGAAGGAATCAATGTTGGACTTATTGGATCCTTAGCAATTCATGCGAGAATTGGTCAGGGGG
GGTCCCTAGAAAGTCCATTTTATGAAATCTCTGAGAGATCAAAAAAAGGACGGGTGCTTTATTTATCACC
AAGTAGAGATGAATACTATATGGTAGCGGCGGGAAATTCTTTGGCCTTGAATCAGGGTATTCAAGAAGAA
CAGGTTGTTCCGGCTCGATACCGTCAAGAATTCCTGACTATTGCATGGGAGCAGGTTCATCTTCGAAGTC
TTTTTCCTTTCCAATATTTTTCTATTGGAGCTTCTCTCATTCCTTTTATCGAACATAATGATGCGAATCG
AGCTTTAATGAGTTCGAATATGCAACGTCAAGCAGTTCCAACAATGCACTTCTCAGACTGAGAAAGTGGA
ACTGCTTATCCGGGTGCGGCTTTCTAGCCATCAGGATAGAAAAGTAGATCGTTCAACTCGCCTGAAGGAG
ACTAGACTTCCTTAGATAGAAAAACTCGCTTCGCTCCCTTCGCACTCGTTTACTGGTTGCTCTTCTTATT
CATGATTATGCCGTTCGCAGGCATTCCTGGTCAAACTGACTGGCTCGGGGCCTGGGGGGTTCGATGGCAG
GCTTGACCCGATTGAAGAGACGGTTGCAGTGTCGGGTGTATCATACATTGGTTGGACTTTCCGAGTTTGG
CCTGGGAGTTCGAAGAAGATTAGTTCAATAGCCAAAGCGGACAAGAGAAGGTTAGTTTAGTGACCCGCGG
AGATAGACCAAAGAAAAGCGGACCGAGGCAGGAAACAAAAGAATAAAAGGGAAAGTAAGGCTTGATTGGC
TAAGGGACATAGGTAAGGAAAAGCTCTTCAAGAGTTGTTTCCGAACGGTCTACTCAAGCTCCTGAGAGCG
AGCAGAATAGCCATCAATGGGTCTTTCAAATCCAATAAGTAGTTAACCCGCGATTGACCTTTATATCGTC
TACCTCCGTCTCGCATGATAAATCGAATTCGGGGTGATCAAAACTAGCCAACGGACTCAGCTGGCGAGTG
TGAGGCTATGGATATAGTCTAAAAATAAAGGAATAAGCAAGTTATCGAAGGAAGCAGCCAAGTCACACTA
TTCCTCCAACTGAGACTGACAACATGAATTCATACATATACCAAGTTGGACTACAAAGAAGATCTGGGAG
AAGAGATTCATTTCACCGATGGGAATGATTCCTCTCCTTGTCAGCCCACCTCTTCCTAACGACGAGCCCG
ATGAGCGTATCAATGGACTGACCTGTGAGCAGTGTATCAATGGAATGGAATGACCCGAGCAGACCAAGGG
ATCAAGGCAATAGCTACGCGCATCAAGGTTATACCTACACCGAGCGAACCTTTTCTTCGCAGTCTTGCTT
GCTGGCTTGTTCTACTCTATAAACCTAATGAATGGTTCAAATCATTCATTCTTCCTCACCCTCCTAGAAG
TGTTTCGACCCCTTCTCTTTCTTCCTTTTTCGATAGCCTTTAGTAGAGGAGCATCTCTAGTGGTGTCCAG
GCCCGCCTAAATCTTCGTTATCTGTCTGAATACCTCTTCCCATCTGCCTCTTTCCACGAATAAGTTAAGG
TATTTCCTGCCGGAATGAGCTGAATTTCCCTCTCTCTCTCCAAGTCTTAGTCTACTTCTCCTGAAGTCCG
CCCTGAAGAATGAACGGATCGAAGACCTATTCTGATCTCGAAATTCACCTGTAGAATCTCCCTGCCGACC
AAAAGGAGTCTTTGTACAGCTACCCAAGGTGCATTGCCCATTGACTAAGAAGGGGGCGGGGGAGGCAGTC
TTCGAACTAGACCTATCCACTACTCCTTTCCCACCCACGTCTGCCGGCGCTACCTAATTCAGATTGAAGA
CTGGAGCATCCGTCCCCACCAGTCGAAGGAGAGGAAGCAGCCGATCCTAGCATGGAATAATGGATCAAAA
GGAATCCTTATCCTGCCCTGGGAACAGGATTTGGAAAGGCTCTGACAAGACCTGACTAAAAGCAGGTTGG
AGAATGATTCTCGATCAGATCAGAGAAGTACCGTTGACGTTAACACATCGGTATAGCTGTCCCGGGATTT
TGAATGAAAATCGTTGGTTGGACCGTCTACTAAAGGCATTCTTGCAAAAGAGCAAGAAGCGGAACTAGAC
GTTGTCATGATTCCATTGTTAAAAAAAAGATTCCTTTTGGCACAGGAAGAAGGGCACATTATGCGACACA
AACTCGTTAAGTAAGAAGATGGGCCTCCGGTCGTACTCTTGAGAGTGACCTCGGGGATAGAGCAATTCTT
GGACTGCTACAAATGTAACTTCCTATTTAGTGTAGTGAAAGAAATTCTTTCTTGTTTCGGGAAGAGAATT
AGTAAGACAATCGGGATTACCTCAATGTAGGGGGGGCTTGCCTCAATATCAGGACAGACTGAGGGCTAGG
AAACAACTACTTCATAATAGAGAGGCGGACTCAAACTAAAAAGAAGGGAAGGCCCAGTCAGAACAAGGAG
ATGAACCAATGAATTCCTCTATTAGATAGGATAGAGAACGAAGAACCGATTCCATTACTAAAGAGGTTGT
TGACAAAGAGCGCTTGCTACCAGAAGAGGTAAGCAAACTCACTTCTATTTATTGCACTAACAAGGGACGA
GACTAGGAGACCGGGATACCTAGATAGAAGGAGGGGTCCGCCCTTAGCCCAGTACTTAATAAAGGGAGGC
AAGACGAACTTCTTCTACGTCGAATTCACGAAAATAATCATATGAGAAATCGTCTGATGAAGAGTTTCCT
AGCTAGACGATTTTCCACGTGGAATGAATTAAGAAAATAGTATGGCAGAATCGTATGATTATACGACTAG
AGAACAGATAACCAGGAAAGAAAGAAAGGGAGAACCGACCGGGGCCTTGCCCTTATTTTAGCTTTAGGAA
GAAATCCAGACTTTTGAGCTCAGCTTAGGGATCAGAGGCGAACCACCTAGTATGGTACACAATCAGTTCA
CTAAGACAATCGGAGTGACCGGGCTATGAAGTCCACCCAGCTTTTCGGGTTTACCGAGCTTAACTTGTGG
AATGGCGATTCGGAGTTAAGTTAACGGGCTTGGCTTGAAGGCGTGACCCCTTTTATTTATTTGGGGGGGT
TACCGCGGTTCCTTCGACTTTCGGTTTAGTGTATATTAATAAGAACAGAGGAAGGAGCCTAGCCTATATA
TAGTTGAGTATTCGGCCTAACTCACAGGCAGATCTAAAGGCTATTAAATAGTCGCCTAAGCAGACGATGG
ACGAGACTCTGGAAGTTCATGTGAAGAGGTTAGTGGAAGAGATCATGTTTCCGGGGTTGGAGTCACCGAA
GTGGACAATAGGCAAGAGAAGACCCAGGAGTGGACCTGACAAGCATAAGATTCATTCAATAGCCAAGCCG
GAGAGTCTGCACCACTCCGAAGTACTAATAACTAAGTTGAAGAGAGAGCGGGGCAGGCCATAGACGAAAG
TGAACTATAGACTACTTACCGGAGACCATAGGCAATGGACGAAAGACCAGCGGAAGGGCATTAGTCGCCG
AGGAAGCTAGTGCGCGTAGAGCAAAGCTTAGTGGAGAAACCATACATAGGCCAGTTCCAAGGCCAGATTA
TCAACAGGGGAAGAGGCGGTGTCGATGGCAGGTTCGATTACGGAGAAGTCAATAATCAATGATTATGCGG
AGGGTCCAGCAGTCACTAATGACCCAAGCAGAAGGGTCAAGCCTATTTGAATTTGTTATTGGAAAATGAG
GAGGAAGCCATCTGTCATGGAGAGGCAATCCTCAAATACGTACTTTGACCTGGCGGCTTACCGTTCTTAG
CTTCTGATGGGAATTCAAAGTCATATTGTCCATCGGAACCATCAATCATAAGATTAGCCAGTCAGAAAGT
ACTCCCCTTTCTCTAATAATAAGGCAGGGTTCCAAAGCCCCTTTCTTAAGAGATAGAGCAATCCTTACTC
GACAGCTCAAAGCTGACCAGTACAAAACCATGTGATCTGTCCTCGTTTCCCTACCCCACTGGCTTCGTCG
TCCTCTGCCTACTCCTCTTTCACTGGCTTCTACGTGTCTTTTTTTTACTGGCTTATTTGTACCCAGCGAG
AAAACGGAAAGCTAGCTAGCGCGCTCCTTCGAGCCTACGCTTGCTCCCCTCGGCCAATCCTCACTCGTCC
GTCCTTGCTTACTACGTGAGACCGAAGCTAGCTCTCTTGATTGATCTGATCAGACGCTTGCTTTTTCCCC
GGAAAGACGGATAAAGCCCCTTTCCAGCTCGCTCTGTAAGTCCACTAGCAAGACACCAGTACAATGAGTC
AGGTGTTAATCTTTATTCCAAGATCCCACAAGAAAAGGTACAAACAATAAAGACAGGCGAGTAAGATGAT
TATCAATATCTTGATTCTACTTATTTTTTCTTGGAATCTTTTCTCTTGATGGAATGCGTGCTGATAGGAT
GAGATGGGAGGTCTCGTGGATCACACGTGGAGAGGAGAGCTTCATCCAAGGTTGGGGAGACATCCACACG
AGTTTAGGCTTGTGGAGGTGGGGCTTTCCCTAAGATGACGAGTTCCCTATATAGTCCCTGTGAGTTGAGC
CTCTCTTTCATGTTCCTAGACTGCCTGCTTACCTTACCATAAAAAAAAAAAAAAAAAAGATACGCTCGGG
ACCATTCTAACAGAGCTTAGGGTGGAATAGACCGACTTGATGTAATGGATGGCACTTGATTAATTAATAG
GGCACGAGAGGACACTACCTTTATTCATTCATTTATTCACCTCCGCCCCTATCCCCCTTGAGGGGTCCTG
ATCTCGATCAAATGCAACTGACTATTCTTTGTAGGTTGAGGCGATCGGTAATGTGTTTTATGATGGGAGT
GGGTCGGCCATGGAAAATTCTGGTTGATTCTTCAGTGAGGCATTAAGGAATCTCACATTGATTGAAGCAA
GCTACGGCTCGAAGGAGCGCGCTCGCTAGCTTTCCCTTTTCTCGCTTTGTCACGCCGTAGTCTTTATTGT
TTTCAGGGGAAATGATCAGGTCTCCTGACCGCCTTCGGTTCTATGGTCTGTCACTCCTCCCATCTCCAAA
GCCAATTGATTACTGGGCCTCGGGTATCTATCAATAACAAGAATCCGCTTATCACGTCACTTTGCTTGTG
AATCTGCCTCTCTATAGAGCAAGCATCTGGTACGTACGAATAGAAGCATTCTTTAATCGCCCTTGTGGCG
GGCTTGCGTTTGTCACAGGATCGGATCAACGGGTACATTCACTACGGAAGCATTAATCACAACATACATA
ACAACAATTGGAAGTGCCCGTGATCATGATATGATGCATTGAGGGAATAGCTCGGCCGCCCAGTATACTA
GATCCGGCTCCACTTTCGATGATTACCCTATAAATACACTCGAATGAATGGAATTATTTGGCTACGATGA
GACGTGGTGCCCTCGCCCTTTCCTCCATGTACAAGTTGATCGTTATATCAGTCCGAGTAAACGAACTAGA
TGCAAAGAGTCCCATCTTTTCAAGATAAAATCAAAGGAGAACTGCCGAACTTAACACAGCGAGAAAAGGG
AAAGCGCTAACGCGCGTGTAGGCGCCTGCGCTTGCTCCTTGACAAACCTGCACTTTAACAGCAAAAACCG
CCTCCTACTCACAGAGAACAGAGATAAGAAGGATATGAAGGCTCGCTCGCGCTTAGATTTATTAACATGT
ATGCGGGCCCCAACACTGTAGGAAGCACTTCTATTTACTGACCATCTGACAATTCAATAAGGACTGGACT
CAGCGATAGCCCTTAGTCCTGATAGCCAGTGATTCACTGCTTTATTCGCCGCTTCTGCTGCTTTTTGCGG
TTCAATGGAGCAAGCGTAGGCTCGAAGGAGCGCGCTCGCGCGCTTTCCGTTTTCTCGCTGGGCTCAACTC
ACTAGGAAGATAGAACCAAAATGAGTAGTAGCGCTAGCGGCGCAGTTAGTTCTTCTATTGAAGAAAGCTT
GACCTACTGACTCTAGCTCCAAAGCAAGCGTAGGCTCGAAGGAGCGCGCTCGCTAGCTTGTAGTTTTCTC
GCTTGGTTTTATTCCCCTACTTTAATCAAATGCTCGTTTCGTCAAGCCGACTTACCAACTAACGTTGAAA
ACTTCACTTATGATTCCTGGTGTTTTGGTCTTTGTTCAGTAACACGGACTTCTATATAAAATTGTATAAA
GCGAGGAAGACCGCGAATAACCCAATTCGACAACTGTCAGCTCTACAGATGATTGACCGGGCCGACACTC
ATCTACTATAGGCTTACGGATTTCTATTCTCTTCCTCTGGGATCACTTTTATAGGCTTAATCTTAATCTT
CTAGCCGAGCTTAGATACGCCCTTACTTAAAAGGAACTCAAAGCCAGCAAGCGTAGGCTACGGCTCGAAA
GCCTACACGCGCTAGCTAGCTTTCCCTTTTCTCGCTGACTTCAAAGACGAGTGTCTTCCCTGCTCCCTAC
TCTCGGCTCCCGGGATTCTTTATTCCCTAGGCGGATTTCGTTTTCATTCAATTCTCGAACGGGAACCCTA
AGAGACTCACATCCGATTTAGCTACAAAAGGCTCTATAGAGGATTACCGGGTAACAGACTTTTTCAGCCG
GGTTGGCTACTTTCAGCTAGATAATTGGCATGTCCTAACTTCACTTCTATAAAAGAAAGCCTGACCGCCA
CCCGCGAATAAGAACGCCGCCCGTCGGTCGGCCAATCGCAGCCTAAATAAAATACAATTTCTTTCTCGCT
TAAAATGACAGAAGGCTCGCAGAGAAGGCAAGCAGTGGACGGCATCAAAACTTCCTATTAAAGTTATAGG
CTCTGAAAAGACCTTATTCATCATATTCAACCGCAGGAGCGCACTCTTACTTTCAAAACATAAAAACCAC
GGTTCGTCGACAATGGTTTCCTGGCCTGAGGCCTCTTTTCCAGCATTTCCTTTTTGGTATTGATTTCGGC
GACATTATTAGTACTTGGGTTCAGTAAATTCTGGGAACGGACAGAGTCCCAACGTCAAAGTAAAGACCTA
TGCTATACGCGCTTCCTATCTTTGCCTCTTATTGTTCAAGGTCCTCTAGAACCGCAAAAGGGTTCGGGCT
GACTAGGTCCAGTTGGGTCATTCCACTAGCACAACTAGTGTCCAGCCCCCCCTTTGCCATTCTCACTACT
GGTATACCCCTCAGGCTCGACATTTTTGCAAAGACCGAACCTTAGTCAATAGGGCAATGAAAAGAGGACA
GCTGATTACCACTCAAAGTCAGACTACGAGTCTTCTTAGCCCGCAGCTAACTACAACTTGAAAAACCAAA
CAGGAAATGAAAAGTCGTACAACGGAGAAAAAGATAGATGGTCATGGTTTATTATATATTGGCCCAGTTG
GAGTTCTGACTATAGCTGCAACCTATCTCATATTGGGGAGAAGTGTACCGCCCTCGATCAAACTCTGAAT
TTCATAAGAGAAGAAAGATCGTAGCGTAGAAAAGAAAGGAGAAATCGTTTTGATTGGAGGCGGATCCCTT
TTTTGTTTGCCTTTACGAGTCAAAAAAGCTTTCTATTGTTGGTTCTAACACACACTCTAATGACAAAGCG
GCCGTTCACGTCAGGCAATGAATATTGATTCCGTTGCTTGGACTTTTCTTCTATTTTTCGTCGAGATTGG
CTTGGTGTTCAGTGTACCGCACCGTGTGTAGCCTATGCGAAGCAAGCGAGAAAACTACAAGTGCGCTAGC
GCGCTCCTTCGAGCCCAAGCCTACGCTTGCTAGGGTACAAGATCGAAAAGAATGCATTGGATGGATGCCC
GGGCATTGAGAAGGAAGGACGCTTTCAGAGGCGAAAGGCCATGGGGAGATACCGTCTGTGATCCATGGAT
CTCCGATCGGGAAACCGTATCCAAGCTCCGTGGCTAGTCTGCGCTCTTTGGACTTTTCAAACTTAGCGAA
CTGAAACATCTGAGTAGCTAAAGGAAGGGAAATCAACCGAGACTCCGTTAGTAGCGGCGAGCGAGAGCGG
ATTGGGGCTTTGAAGAAAAACAAACACGAAGCGAGAAAACGGAAAGCGCGCTAGCGCGTGTAGGCTTTCG
AGCCTGCGCTTGCTCCTTTTAGTCGAGCTCAATTAACATAGACCCTCAGCTTCGTGTTCACTTCTTTTTC
GCCAGGTTTCATTCGATTTGTTGTGGATTGGATGATGGATAAACCAGCAAGCCCCTTTACTAGAAAGTCA
AGGGCGCAGTGAACTGTAATTGTGAAAAGGTTGGAAGATCTGGCCAAAGAAGGTGATAGCCCTGTAGATT
CGTTCCCATGGTTCGATCCTTCCCAGTAAAACGCGGCGTGTTCGAATTCTGATCGCTTTTACGCGAGAAA
GGGGGACCACCCTCTAAGCCTAAGTATTCCTCAATGACCGATAGCGTACAAGTACCGTGAGGGAAAGGTG
AAAAGAACCCTATTTAGGGAGTGCAATAGAGAACCTGAGATCCGATGCGAACAATCAGTCGAAGGAGCGA
GAAAACGGAAAGCGCTAACGCGCGTGTAGGCTTTCGAGCCGTAGCTTGCTTGATATTCTATTAGTAAAGC
GCACTCACTCTAACGGCGTACCTTTTGCATGATGGGTCAGCGAGGAAATGGGAACAGCGGCTTAAGCCAT
TAGGTGTAGGCGCTTTCCAGAGGTGGAATCTTCTAGTTCTTCCTATTTGACCCGAAACCGATCGATCTAG
CCATGAGCAGGTTGAAGAGAGCTCTAACAGGCCTTGGAGGACCGAACCCACGTATGTGGCAAAATACGGG
GATGACTTGTGGCTAGGGGTGAAAGGCCAACCAAGATCGGATATAGCTGGTTTTCCGCGAAATCTATTTC
AGTAGAGCGTATGATGTCGATGGCCCGAGGTAGAGCACTCAATGGGCTAGGGTGGCCCCATTTCGCCTTA
CCAACCCCAGGGAAACTCCGAATACAGGCCTAGATCGTTTGTACAGACAGACTTTTGGGGTGCTAAGATC
CAAAGTCGAGAGGGAAACAGCCCAGATCGTACGCTAAGGTCCCTAAGCAATCACTTAGTGGAAAAGGAAG
TGATCGAGCGATGACAACCAGGAGGTGGGCTTGGAAGCAGCCATCCTTTGAAGAAAGCGTAATAGCTCAC
TGGTCTAGCTCCATGGCACCGAAAATGTATCAGGGCTCAAGTGATTCACCGAAGCGACGAGACCTTGAAA
GCTGCTTTTTCAAGTGTCAGTAGCGGGACGTTCTGTCAATCGGGGAAGGTTTTTGGTGACAACACCTGGA
GATATCAGAAGTGAGAATGCTGACATGAGTAACGAGAAATCCTGTGAAAAACACGATCGCCTGCCAGTGG
AAGGCTTTCTGCGTTCAGTCAATCTACGCAGAGTGAATCGGTCCCTAAGGAACCCCCGAAAGGGCTGCCG
TCCGATGGGTACACGAAAGTGACGAAGTTGCTTTGACTACAGAACCATGCCTGTCTGTTGGAGCGAATTG
GATGATCGGGCCGAGGGCTGCCCCCTCTTCCCCTCACTCTCCTTTCCCTAATATGAACCTTGAGTCATCA
AAGCCTTTCTGACTCGGCCTGGCCCGGTCGCCCTACGCGACTGGCGCTTCAAAAGGCGAAACTCTCGTCG
TAGTTTGGCGACCTAAGGGGCGGACACTGATTGTTATCTAAAGGCGAAGAAGCGAGAAAAGGGAAAGCGC
TAACGCGCGTGTAGGCGCCTACGCTTGCTGGGCGAACACTCGGCCCAGCGGGCGAACATGCCGGGCTCCG
GCTCCGCGCACCTGCTGACACCTTTCGAAGCACTTTCTAGTGTGCGCTAACCTTTTAGAATGTGTCGTTC
AGCCTCACGAGTCTACAAGCCTTTATCATTTCAGTGCTCGCCTTTTGAATCTTCAGTAGGGGCCTTTAGT
CTTTTGATTAGAGTAGGGGTCGCGAGAGAGCAGAGCGTACCGCCCTGCCATAGTCGCGAGTCTGTTTATA
GTCGCGACTGTTGTCATAGTCAACAAGGTTGAAACTTCCAGGAAAAAACTTCGAATTGGGAGGGCGATCC
TCCCGGTGAACTGACCGTACCCCAAACCGACACAGGTGAACAAGTAGAGTATACTAGGGCGCTTGAGAGA
ACCATGTCGAAGGAACTCGGCAAAATGACCCCGTAACTTCGGGAGAAGGGGTGCTCTCCTATCTTTTGAT
TAGGAAAGCGGCACATACCAGGGGGTAGCGACTGTTTATTAAAAACACAGGACTCTGCTAAGTGGTAACA
CGATGTATAGAGTCTGACACCTGCCCGGTGCTGGAAGGTCGGAAGGAGAAGTGTTAGTTGCTTTGAATGG
AAGCCCCGGTAAACGGCGGCAGTAACTCTAACTGTCCTAAGGTAGCGAAATTCCTTGTCGCATAAGTAGC
GACCTGCACGAATGGTGTAACGACTGCCCCGCTGTCTCCGACATGGACCCGGTGAAATTGAATTCTCCGT
GAAGATGCGGAGTACCAACGGCTAGACGGTAAGACCCCGTGCACCTTAACTATAGCTTCGCAGTGACAAC
CTTGATCGAATGTGTAGGATAGGTGGGAGGTGGTGACACACAACGACCAATCCTGAAAGACCACTCTTTC
GTCTAAGGATGCCTAACCGCCGCACCGAGAATTCGGGGGGGGGCGGGACACTGCGAGGTGGGTAGTTTAT
CTGGGGCGGATGCCTCCTAAAGAGTAACGGAGGTGTGCGAAGGTAGGCTCAAGCGTTGATTCTGCTCGTG
AGCGTAATGGTATAAGCCTGCCTGACTGTGAGACCGACTGGTCGAACAGAGACGAAAGTCGGCCATAGTG
ATCCGGGAGTCCCGTGTGGAAGGGCTCTCGCTCAACGGATCAAAGGTACGCCGGGGATAACAGGCTGATG
ACTCCCAAGAGCTCTTATCGACGGAGTCGTTTGGCACCTCGATGTCGACTCATCACATCCTGGGGTTGAA
GAAGGTCCCAAGGGTTCGGTTGTTCGCCGATTCAAGTGGTACGTGAGTTGGGTTTAGAACGTCGTGAGAC
AGTTCGGTTCCTATCTACCGTTGGTGTTAAAGGGAGAACTGCGAGGAGCCAACCCTAGTACGAGAGGACT
GGGTTGGGCCAACCTATGGTGTACCGGTTGTTATGCCAATAGCAGCGCCGGGCAGCTAAGTTGGTATGGA
AGAACTGCTGCGCCGCGGGAAATCCTTCTCTATACAAGTTCTCGGACGAGGTTTTTGAACAGAACTTCGA
TAGGCGAGAGGTGTAAGCACCGCGAGGTGTGAAGCGATCTCGTACTAAACGAAACCACTTTTTCTTCTTT
CTTTTACCACCGACAAAAGCAAAAATAAAAAATGTCTCGACGAACTAGAAAAACTAAGGACCAGTTTCCC
AGCCGAAAAAAGAGGGAAACAAATGTGATTGTGATAAGACCAATGAGAACTGTAGAAAGCAAGGGTGCTA
ATATTAGTGACAAGAGTATTCAAATGTCTAATTTTTTGGTCAGAATTTCGATCGTTTTCTTTTTAGTTTT
TTTATTATATTTGGCATTTCTATTGATTGGAATTGATTTTTTTTGTCCGCTTTTTTTAAAACTAAAGTCC
ATGCTACTAGCAAAGGGGATCCACTTCCTCTTTGCTAGGCTTGGTTGGTTTGGTCTCCTACTGGCAGGTC
TTTTCCTTTTCTTTGATAGCGGTAGCTCGTGTAACATGATGGCTCCTTCGGGGGCTTCTGGCGCATTAAG
CTCTTCTGGTCGACCCCCTTTGGATCTCAATCTGCCTCCAGCTTTGCTTGATTTGAATCTTCCTCCAGCT
GATGAGCCGGAGCCTGCCTCAACCTCGGACCTGCCGCAGCAAGAGGTGGAGCTACATCGTCAGATAGAGG
AGCATATTAGGCAACGCTTGATAGCAAACTCTCCCCCAGATACGAATCCAGATCTACTTTTTAATCAAGC
GCGGGAGACCGCTCAATTGAAAAGGCAGATCGTGGACCGTATGCCCGCATTGGATCCCGACCACTCTGAC
TTTTGGGTGCAGCACAGGGATGCCATTATTTCGGATTCCATTCTTACGAATCAGCAGAAGGACTACAGCC
CCCACAAGCTGTCCAAAATGGTGAAGGAGTTGACTCGATCGGATGCCCACACGTCTCCTACTTTTAAGAA
GATGTGTGTTATTCGCGATAAATTTTCTCGACTAGGCACCTTCAAGTATTAGGTATCCGAAAGTTTTTTT
CATTTCACAGTGCTTTTATTCATTCTATAGAGACTGTCATTGCGCCAACTGAATATCACATCACTACTCG
AAGCGTCCCTCTTTCTCTCTCATTGTGGACGAGACCCTGTGAGAGGGCATCGCTACCAAGGTGGGTTCAC
AGTATGTCTCAGGCGCCTAGGTGCGAGACGTGTTCCCCGGTTAAAGGCTGTGTCTTACTATACTACGCTA
TTCTTTCTTTGAAGCGGCAGTTTCATCTGAGAAATCCTAGATGTATGTTGTCGAGTCAGATGTTCAACAA
TTATATGCCGGTCCACCCGAGGGAGCGAGAAAACTACAAGCTAGCTAGCGCGTGTAGGCTTTCGAGCCGT
AGCTTGCTCAACCAATGCCCAAAAAGTCCCATCTCTTTCTTTGTTGGTCAACAACCAGCTCTCTATAGTT
CATTACTACTCGTGGAGGCTTGACGGAGTCTTGCTGTCTGGAGGGAAGTCTTTTTTTTGATCAATCATGC
CTCAACTGGATAAATTCACTTATTTCACACAATTCTTCTGGTCATGCCTTTTCCTCTTTACTTTCTATAT
TCCCATATGCAATGATGGAGATGGAGTACTTGGGATCAGCAGAATTCTAAAACTCAGGAACCAACTGGTT
TCAGACCGGGGGAACAACATCCGGAGCAAGGACCCCAACAGTTTGGAAGATATCTTGAGAAAAGGCTTTA
GCACCGGTGTATCCTATATGTACTCTAGTTTATTCGAAGTATCCCAATGGTGTAACGCTGTCGACTTATT
GGGAAAAAGGAGGACAATCACTTTGATCTCTTGTTTCGGAGAAATAAGTGGCTCACGGGGAATGGAAAGA
AACATATTCTATTTGATCTCAAAGTCCTCATATAGCACTTCTTCTAATCCTGGATGGGGGATCGCTTGTA
GGAATGACATAATGCTAATCCATGTTCCACACGGCCAAGGAAGCATCGTTTTTTAATCTCATTATGACTT
GGTCGTTCGGAAGAGATTCCTTCTCGATCAGAATAGTGGAATAAAAGGCACTAAAAGAAAGATATACTCT
TTTTTTAAATCGCCCCGCGAAGACGGACGTTCAGAAAAGTTTTCGATATTCTCAATCGCTCTTTTTTTTT
AGTGGGGAGCGAGAAAACGGAAAGCTAGCGAGCGCGCTCCTTCGAGCCTACGCTTGCTAGGAGAGTAAGC
CCTTCCCACGTGTCAAGTTGAATAAATAAATGCAGCCTCAACCAGAGAGATCAACCTGCGCCAACGATTT
TAGGCCGCCGACGGCGCGGCGCAGAAGGCACTAATCCGCGACCAGCAAGTTTTCCAAAACCGAACTGAAT
GGAATTGTTACTTTTCAAAAATGCTTGCTGAAAATCAAAGAAAGAAGATCCATTTTCCCACGTAGTTCGT
CGGTCAAACCAACGATTCTCTTCTCAAAGGTTTAGAGAGATCTTTTTTTAGTTCGACTTCTATCAATGCA
ATGAAAGAACCATCCCTTCCTATTTGTTTGTCCTGTCAGATAGAAATAAAATTAGACCCCAAAGAGCCCT
TCTTTACCAATATAGGGGGTGGGGGGTGAAGGGGGGGTTTACATACAACCGAGGCAAAATGGTTTATGAT
TGAATCTCAGAGGCATTCTTATCATTTGGTAGATCCAAGTCCATGGCCTATTTCGGGTTCACTCGGAGCT
TTGGCAACCACCGTAGGAGGTGTGATGTACATGCACCCATTTCAAGGGGGTGCAACACTTCTCAGTTTGG
GCCTCATATTTATCCTATATACCATGTTCGTATGGTGGCGCGATGTTCTACGTGAATCCACGTTGGAAGG
ACATCATACCAAAGTCGTACAATTAGGACTTCGATATGGTTTTATTCTGTTCATCGTATCGGAGGTTATG
TTCTTTTTTGCTTTTTTTCGGGCTTCTTTTCATTCTTCTTTGGCGCCTACGGTAGAGATCGGAGGTATTT
GGCCCCCAAAAGGGATTGGGGTTTTAGATCCTTGGGAAATCCCTTTTCTTAATACCCCTATTCTCCTTTC
ATCCGGAGCTGCCGTAACTTGGGCTCATCATGCTATACTCGCGGGGAAGGAAAAACGAGCAGTTTACGCT
TTAGTAGCTACCGTTTCACTGGCTCTAGTATTCACTGGCTTTCAAGGAATGGAATATTATCAAGCACCCT
TCACTATTTCAGATAGTATTTATGGTTCTACCTTTTTTTTAGCAACTGGCTTTCATGGTTTTCATGTGAT
TATAGGTACTCTTTTCTCGATCATATGTGGTATTCGCCAATATCTTGGTCATCTGACCAAGGAGCATCAC
GTTGGCTTTGAAGCAGCTGCATGGTACTGGCATTTTGTAGACGTGGTTCGGTTATTCCCATTTGTATCTA
TCTATTGGTGGGGAGGTATATGAAGGAACGAATCAGTGGATTGAGGAATGAAAGCTCGAAGACAAAGAGA
ATCGGGCTTTTCCAAAGAATTACTGCAGCTTTCCCACTCCCTTTGATTATCATATACAAAAAAGTCTCTT
CCACTTTCCTATCAAATCTCTCTCTATTCTGGCACATAAATGAAGGGATCGAAGAGATTATGGCAGATCA
TGTTCACCAAGAAATGACCCGAAATTTGATCTTGGGCTATTTGAGAGTGTTTCTTTTAATCGTAATCAAA
GATGTTTTCTTGTCTCTCGTTTCTTTTCTGAACAAATTGAAGAACCTAATGGATCTAACTCATCCTTGGC
TGCTACGAAACGTCCTTGCGTTGCGGAAGGAACGTTCTGTTCTCTTTTGAGTTGGAGGCAAGAGCTCTTT
CTGGTCTGACTTCTGTGGCATTTGTCCTTTCCCCAGTTTTCAGTGAAGTTCCTAAAAAGGAATATTTGGC
ATTAGCTTTAACTTTAAACAAGCGAGAAAAGGGAAAGCGCGCTAGCGCGTGTAGGCGCCTACGCTTGCTT
TCTTGCTCGCTCCGGCTTTTAGCCTACGCTTGCTGATTCAAAAGTAATTTATCGAGTAAGATGAATGTGT
AGCTTCTTCTCAAGCAGTAGGACCGGCAACTCAAACAGTCTTCTATCCAACACCGGTTACTTCTATAAGA
CAAGAGCTCCTAATGGAACAATTACCTATTCTATCTTATTCGCTGCCAATACCCGTATTCAGATTCAATT
GCGACAAGAGCGTATTCTTTCTCTTCAAAGAGGGCATTCTCGGCATCAAGACTAGTTGCCTTTTTTGCTT
TCATTCCCGCTTTCTACTAAGGTAATAACTTACTCTTTAGAGAGACAACAACTCGAAAGGCGAATGCCTA
TGCCTATTAGAGCACCAGCCTTTACCCCGCAAAAGCGATACGATAAGACAATGCAGTCCAGACCTGAAGG
CAAGTCGAAGTTCCTATTGAGGAAGATGTGCCATTCGTTTTCAAATGAAGATAAGATGTATATGACAAAA
GAAAGACATTCTCTTTATAGAGTGAGATTCGTGTGCAGCTGATGAAATGACTAGGGTTGATGATCTAACG
GTTCTTTCTAAGACAGACTAGACTGGGTTTTCTCTTCCGTCTGTGGAATTTTCCCTTCCCTATGAATGCC
ATCAATGCCACTCGAGGTGATAAGTTAAATGAACAATCGAAACCCAGCAAGCGTAGGCTAAAAGCCGTAG
CTTGCTGGGTTGGTAGTGGCACGTAAGGCGCGACCTTACGTAAATGGAGCTTTTGCTTCCCGTCTCTGCT
TGTGTTGTGTAGTATGACGTCCACGTCGTCTTTGACTGTCGTTCCTTAACTCGTCCCTTCGCGTAGCCCA
CGGAGCGGTTCGTAGTGAAAGTTACTTAGCTAAGATAATCTTTCTTTCCAGCAAGCGTAGGCTCGAAGGA
GCGCGCTCGCGCGCTTTCCGTTTTCTCGCTACGGGCAGATTGGATTTTTCTTTCGTGTAGTGGGGATAGT
CGCACTAAGGTAATTCTTCATCCAAGAAGAAGTCAGGGATCAAAGTGGATACTTGTTCTTGATGGTTAGG
TTACCTTGTTGAGCGCCCGATAATCAGCAAGCGTAGGCTCGAAGGAGCGCGCTCGCGCGCTTTCCGTTTT
CTCGCTCCCGCTTTTTCTGGAATAAAACAGGGGCTCCCCAAGCTTTCCCCAGCAAGATAGGGAAAACTGC
CTTGGAGGCTGGAATAGAAATAGGCCTCAATGAGTTCCTGAAATTATTTCCTGAGCTCAACAAAGCCCCA
ACACTAATAGATGCTAGTTGGGGGGCCATCTGCTAAACCCAGCCCCAGTCTAAGTAAGTTAAGGTCTTGA
TCAGAGCCAACTCGATCTTGTGGTAGACTGCCCTCCTAGGGGGCACTTGGCAACTCACTCGTGGGCCATG
ATATCCCAAAATTCCTAAAGTACTTGCTGCACTTTCTGAGAAAGAAGTCGTCTTGGTATTGGATCCGCTC
TTCTCTTAGCATAAAGATGAATTAGATTCTATTCGTCTTCTTTATTCTTAAGAGAACCCCCCCCCCGAAC
CATTCTTAAGACCACCAAGCCCTCTCGAATGAGTTCTACTATAGAAGCTTTCAACGTACACCCCGGGACA
AATTTTTCACTCACTGAGAAGTGAAAACCTGTGACTAGATCGTCCTGAAGACGGATGCGACGGGAAGAAG
TGGCATTTGGAAGTGTTGCTGACTTAACATTTAGGTTTCGACATAACAAAGCTTGCACTGTCTTTTCGCA
CTTAGGTGCACAGCGTGCCATTGGTAATGATTCTACTACGGTGCCACAAATTCGCAAGCTGATCCTAAGG
TTTCGTTGTTGTTCATTGGATTCCGGAGGAACTACTTCGTTAGGATTGGGGAATTGCTGCGATTCTTCCT
GAATAGCCTGGATTCTCCCGTCGAGAGTCACTTTGAAAGTCTTACCTAAACTCTTCCTACTGAATATGAT
AAAGCCTATAAAACAACGAGCTACTATCATTTCTTCATTATAGATTGAGATCTTCTTCGAACTTAATGCA
CAAATAGATGGAATAGCAGCAAATAGCATCTTTCTAGCCTGCATATTCGTCGAACTCAATCTCATTTAGA
AAGTCTATCTCTATCTTTCAGCAACTGAACGGGAAGTGGTTTAGGAAAGGACTTTAGAATCGGATGCGCT
CGCCCAGCGAGAAAGGCCCTGACCCTGCCAACCAAGTAAAAATCAAAAAGAAAGAAGAGAACGAAAGGAG
CAAGCGCAGGCTCGAAAGCCTTGAGAGGAGCAAGCGCAGGCGCCTACACGCGCGTTAGCGCTTTCCCTTT
TCTCGCTTCGTATTTTGGTAATTCTCTAGGAGTCATCTTTAACCTTGAATGCTATTAATAGATTCTACAG
CAATAGTCCCTCGGACTCGGAAAGTAATAACGAAAATGGCTAACCCAATAGCAGATTCCGCAGCTGCCAC
CGTTGGAACCAATGAAGCAAATGATTGACCCATCATATCATCCGAAGAAACAGAAAAGACCAAAAAGTTC
AAATTCACAGCTAATAACATTGATTCAATTGGCATTGACATAATAGGAATATTTCGTCTATTAAGGAGGA
TTCCCCGAATACCTAAAATAGAAATGATCATCGAAAATGTGAAATATTTGATAGGATCCATTTCGGGAAC
GTAGAATGGTTGAGAAATTCAAATGTTATAACTCAAACTAAAGTACGTCAGGAACCAACACTATGTCAGT
TACAACCCCGACCCTTATCTGCCCCTGTAATTTTTTAATAGTGTGCGTATGGCATCGTATATTATATTAT
TTTTATATTCTGCCGTTTCGTTCATTTCACTTTTCATAGTTTTAACTAAAGACAAAAGTTGGTCCCTGTT
ATAATTCTCAAGGGAATAATCTGAAAGGAGCAAGCGCAGGCTCGAAGGAGCGCGCTCGCGCGCTTTCCGT
TTTCTCGCTTGATCTCTAAAGGAAGGTGTCTTGATATGGTTCGCCAAGCAAGCGTAGGCTCGAAGGAGCG
CGCTCGCTAGCTTTCCGTTTTCTCGCTCCCTTCTCTCCCCCTTCACACCTCGGAACGCACCGTTATTATA
GAGAGAAAGGCGCTTTCACATCTTCTTAACCCAGCAAGCGTAGGCTAAAAGCCGGAGCGAGCAAGAAAGC
AAGCTACGGCTCGAAGGAGCGCGCTCGCTAGCTTTCCGTTTTCTCGCTGGGGAGAGGAAAGGTTCCTTTT
TTTTTTAGGGTACTCCCGGGAACAGATCCAGTGGAGACGGGGCGGGGCTTGTAGCTCAGAGGATTAGAGC
ACGTGGCTACGAATCACGGTGTCGGGGCTTCGAGAGTGGAAAGGACATCGTTGGCTAAGCTAAGGAAGAA
TTCAAGGAAGTCCATTACTGAGAGAAGTGATGATCTCGTCTTGCTTGCTGGGAGAGAGGAAGCTTCCGGA
CCACCTTTTCCAGCCAGATAGCGAGCGATCACTCAGCAATGAACACTAACTGAAAGCGGCCGGGAATGAG
TACCTATCCCTTACGGGAATCGAACCCGTGTCTTCGACATGAAAAGACGATGTCCTAACCACTGGACGAA
AGGGACCAAAAAGCCATTCTTCATATACCTCAGCTCCGAGAATAGAAGTGGTTCGTTTTCTTTCTATACG
CAATTCAAGATTTCGTTTGTGTTCATGTTGGCGATTTCTGATGTGAATTCGGCGGGTCGTCCCCCCTTCT
TACGAGTTCCCCCACCGACCCAGTGACACACCAATCACGCCCCTTCCCTTTCTCCGATCATAAAGCCCCC
TGATCCCTTTCTTTGTCTTTCATCCCCCCTGCACAGAATAAGTGAGGCCCCATTCTTTCTAATTCAAAAA
AGAAAAGAGAGGCGAAGCGCCCCTTTGAAGTGGCGAAGGCCTATGCCTAAAGTAAGAAAGAAAGTAGATG
TTGGTTACGAAGTAAGGTCAGCTGGTTAAGGAAAGCTCAGGTTATGAAATCGCTTAGCCGTTAATGTTTG
TTGTAGTAGTGAGGCGTCGGTACGGAGTTGCGTCAGCTGTAGATATAGACTAGGCTAAGGGACAGACTGA
ATCTCTTCTATTCTCTTCACTTACACCTTACACTTCCGCTGAGTCTAACGAGGCTCAGGTGCGGAGCCTT
CCACTGTGGACCGAGACTACGCAAAGGTAGAACACCATAGAAACTTCGCTGACTTTATCAACTTGATTTC
GCTACGTTCAATAAGAACCCGGAATAGCGGAAATCGGTTCGTGTTCCGCTTCCAAAGTCAGTCGTCTTTG
CCCAAGTTTGAACTGCAGACGAGCAAGCGTAGGCGCCTACACGCGCGTTAGCGCTTTCCCTTTTCTCGCT
TGCTTCCATTCCTTCTTACTTGACTTCTGGGTCAACCCAACCCGAATGGGAAGAAGAGGGTCAGCCAAAC
AGCGGTCCACTTTGTACATTTGCTGAGGCAGACCAATCAGGCATTTTAGAAAAAGGAAGGGAACTTCTCA
CCGAAGGAGGCAGTAGGAATGAAGGAGCAAGCGCAGGCGCCTACACGCGCGTTAGCGCTTTCCGTTTTCT
CGCTTCCTCGTCGCTTCTTTCTGGCGACTAGCTTCTCAAGTGGGTGGCTTGGTACGCAAGCTACCTTCAG
AATCAGGAAAATCCCTATCAATAATAGGCCGGAATGGTGGGGAAGGAGGCCCTCCCTACTTCAATGGAAA
GGGGGAATCGCCGTTTCACAGCCGCTCCTCTACAACTACCTTTCGCCCAACATGATCACGAACGAAGACA
GAGAATTGCGTAGATAGGAGGACGAAACGAACCAACCCACTTGTCCTGATCGGAACGATTGAAGAAAGAA
AGAGAATGGTGTCCCCTTTCGCCCAGGGGACATCGTCGGAGAACAATGTCGGGGACAGGGTGAGAACCTT
CCGTTGGTTACGCCCTTGTTGTGTTGGTTCTTCCATATTTAGATATGGAGATAGATCCAGATAGAGATCT
ATATCTTTCTATCGATAGAAAGAACTATTGAGAAATGGATATTGATCTGGTTTCAAGATCGTTGAACAAG
CAAGCGACGGCTCGAAGGAGCGCGCTCGCTAGCTTTCCGTTTTCTCGCTCCCTAAATATCCATTTTAAAA
AAGAGATGAATAGAGTTGATAGGGCGGAGCCTGCTGAAGGAAGTGCTTACGCCCCTGCAATCTTTCTAAA
GCAACAAGCGAGAAAGTTTACTTTGAGAAAGAAGGTGCTTGCTGCTCGCTCGCTGTCTACTAAACGAGCC
TTCACTGCCCGCCCGGCCCCTATCTTTAATCTTAAGTAAAGTGAAGTCAAATCAATGAAGTGAACAGCCC
AACCTCTTTGTTTGAAGCTTTGCCAGGAAGCAAGCGTAGGCTACGGCTCGAAGGAGCGCGCTCGCTAGCT
TTCCGTTTTCTCGCTTCCCCTAATTCCAAAACACAACAATAGACTTGCAACTATAGTCTAGGAAAAAGCT
TATCTTTGATAGCGGGGGGTTCAGAAAGGATCTGATCGTAGATAGAGACAACAACCTGTGCGGGGGTAAG
GGCGGATGTAGCCAAGTGGATCAAGGCAGTGGATTGTGAATCCACCACGCGCGGGTTCAATCCCCGTCGT
TCGCCCATCAAGAAATGGACCAACCATTTGTTACGGAGACACAAGACAAAGCTAGAAAGCATTTTTTCTG
CAAATCATCTCGAGACTTTCAAAGGCATCCAAGCAATTGGTATCCGATTGAAACATAGAAAGCCCAGCTT
CCATTTCAATCTTAGAATTGCTGCAGACCTCTCCCGCCCATCAGGATATATTCAAGAAGTTTCTTGCTTG
CGTCCAAGTTCCAACCGAAACTACTCCTGCGGAACTTGAACAGGCCCTACACGACTCGGAGAAAGAAAGC
AATGCCAAGCAAGCTACGGCTCGAAGGAGCGCGCTCGCTAGCTTTCCGTTTTCTCGCTTGAACATTTTTT
TTGATAAAAAAAAAGGAGGAAAAGACAGAGATAAAGAAAGCTGCATATAGTCAGAACCGCTCCGTGGGGT
TTGACTTTGGTAGAGGCCTGCGAAAGGAACCAAGAACTCCAATGAAAGAGTTCACAAGCTAGAGTTCCAA
GTGTTAATCAGTTTGAAAGCCCTTTGGTACAACTATAGTCTAATGAGGCCCGGCCACCGCGTCTCGACCG
GTTACCGAAACATACATGAGCCTCCTCCCTGCGGGCGTCCGTTGATGCGCTGGCGTTTAGGAGCTGTAAA
GCCCCCCTCCTCGGCTCTGGAGCTTTCTCGTCTACCTTTCGTTGAGGGCCTTTATTTGAGTTTTAGGTTA
GGGCAGTCGCGTAGTCTGCCTTGGAACAGATGAAGCCTTCCTTCTTTCTTCTCGGTCCGCTTTGGCTCCT
GATCTTGAGCTCGCTCTTCTTGGCCTCAGGCTTCTTCTTGGAGTCCTTGCCTTTGAAAGACAGTGATTTC
TCACCCTTGCCCTTGGCCTGGTCTCGACTCCCTGGCTAAGTACTTTCAATCTAGCAGGCTACTGTTCCGC
CCCTAAGTCTTGGACATTTTGGCGTAGGTTGGAGCCCCTTCATGAAATCGAAGAGCCGGTCCTCTTCCGT
CATATCAAAAATGTCCGGGGAGCGAGAAAACGGAAAGCGCTAACGCGCGTGTAGGCTTTCGAGCTAAAGC
TCCCTTCAGTTGTGTAACAAGGCGATCCACACGATTACGAGTCCGCTCCCGTCGAGCCGCACTAGCCTAC
GGGTTCTTCCCACTAGCCATGGCTTGGCCTAGCCTTTGGCTCTGATACCACTTGTCACGGCGCTAAGTCC
TTCAAGCCCACAAAGCGCGGCACCCTGCTAACGGTCCGCTGTAGCAGAGTAAGCGATCTACGACCACCCT
TTCTATGTTCTTAGTAAAGCCTAAACGTCCTTATTGAAAACGTTAGCGCTAACGCGCAAGAAAAGGCCCC
TGACGATAGATAGGCTAAGGTGCCTTTACTAATATTATATAATAATAGTTGGCCCTTCTTTCTCAAAGTA
AAGAAACCTTTCGAGCTGTAGCTTTACGGGCTTAGATAGGACCCTTTATTATTATTATGTTGATAGGTTG
CTTGTTTGTTTTATATCATATCATAAAAGGCTTTCCTTGAGTTTTCAATAAGGGGCGCTAACGCTCTATA
GTCAGGGGCCTTTTCTTGCTGGATGCCGGGTGCGCAGGGTCGCCCAACCTATACAATGGCTTTCCGCCTT
CATTTGGTCGTGCTGCTATGATGTAACGTGCAGTCGTCCCGAGGCAGCAGGATGTATGGTATAGGGCCCC
TTTTTTCTCTCCCTTAAAGTCCTTTATGGATTTCGAGTCGGGAATAGAGCAGTGGCTTATTCGGCGCTAT
ATCACAATTCATTCTCGGGCATAGCTGCTCACGAAACGTGGCATGGGACATCTGTCGGCGGCGGGAGTCA
ACCATCCGAGCGAGAGGTCAGACCAAGCGAGAAAAGGGAAAGCGCTAACGCGCGTGTAGGCGCCTACGCT
TGCTCCTGGTCCGATCCGAACGGATCTTGTTGAATGAATTGATCCAGCGAGAAAACTACAAGCTAGCTAG
CGCGTGTAGGCGCCGTAGCTTGCTACTTCTTAGTTCATTTTTTCCTACTTTGACCCTTCCTTTGACTACT
CCTGAGATATAGTGGAAACATTTTGTTATGGTGGAGAGTGGGGAGTGAAAACACCAATGCAGCAGAGAAC
GACCGCATGAATCGGAATCCACAACTATTAAGACAGACGACCGAGAAAGAAAGGCTCCACGTTCTCCAAG
TGGTTGATCAACGCGTGCTAGTCGCTACTTCATTTCGTATAGTGAGAACGCTTTCTCTTTCTTAGCGCTC
CGCCCCCCCGGTTGGGGAACTCTGGTTGCGCGGCTTTCTCTTATAGGGGTCTATTTTCTCTGACTTGACT
CAGCTTGACCTACTTGACTCAGCGGTTAGAGTATCGCTTTCATACGGCGAGAGTCATTGGTTCAAATCCA
ATAGTAGGTAAACCGGCCGAAACCCCTGCTTTTGCCAGCATGACAGCAAGCACGGACTGGCAGCAAGGAG
TCAACTGAATGACCAAAGCATCGGTTGCTTCCACTTGTGGCCTTCTTCGACCGCCTTGACACCTTAATAT
CAAGGAACTCCCCCCTCTCTTCTTCTCTTCATGTATGTGGGCTGCCTGCCCCGTCCCGAATAGACGAACA
GGAACAAGCTGAAGAAGGGCGCGAGAGAGAGAGTTGAGTATCCACTCACCTCCCCTCTTCCCCAATGTTG
TGAAGCCCTGGAGGGCCGGAAAGCCCAACGGGAAAGCTTTCACCGCGCCACACGATTCTTTCGCGAAGCG
CTCTCTCAGACGTTTCCACTCCTTCCCCCGCAAGCAAAAAGGTTTCAAGATACCAGGCCACCAAGTGAAA
GTGAACAGCCCCGAGCAAATCTTCTAGAGAGCGTACCCTTTCTTTCTACTCTTTCTCTCTTCTAATAACA
ACTAAAAATCTAAATAAAAACAGAAAAAGAAGAAGCGAGAAAACGGAAAGCGCGCTAGCGCGTGTAGGCG
CCTACGCTTGCTCCCGTGAAACTCCTCCTTTAACTATTGATTGATCTGACCATTTTCTTTAGGCAGAAGC
TGAAAAGAGATTTGAACAGCAGTCTGAAAAGACTAATGCTGCGCAAAAAAAAGAATATGTTTCAAAAAAA
GAATAAGCACAAAGTGAGTGCAGAAGGACCTGAAAAACATAGAGTGTTGGTCCTCCAAGAAGAAAGGTCA
CTTGAGTTTTGAGTGCCCATGAAAGAAGGGCAAAGGGAAAAAGCCATGATGATCAGGAAAAGGTAGTCTT
GGTCACTACTATGGCCCTGTTTGCTAACATTTCAGATAGTTGGTGGAGCAAGCTACGGCGCCTACACGCG
CTAGCGCGCTTTCCGTTTTCTCGCTTCCTCGCATCATATTTTCTTCCGAAAGGAAGAATTATGTGCAAAT
ATGATTGAAGAACTAGGTTCTTCATATATGGGCAATGGCACTTCGACTGGTTTCAGAGGCCGAGGGAATG
TGTAATTGCTGTTGGAAAACGGAAAGTAAGAAGAGCGCCAAGTAACTTCATCCAGTGAAAAAGAAGGATA
GGATTCGAGGGCTTGAATGAGAGAAATCAGAGTTCGTTTGTGGTGAAGTCTTGGAAGTAAACTAGCTCGA
CCAGTTGCAACTAAAGATTTTCCAGAAGAAGGCAGAATTGCTACGAAGGCTAATTAGATAGTGACAGCAT
TGGTTGAAATATGTACCCTCCCGGTTGGATCCTTCCGCTTTAGAATCTCGCTTTACAACAGGTATGTCCT
TTGTCCCCTTCTAAGCCAAGCTCTCTGTTCTATTCCATTTGCAAGCTATTTACTTGAATATCCGGGAGTT
GCCTTTCCTCGCCTCTCCTTCGGTCTCATTTTGGATTGAGTTTGCTAGGGCTGCCACCCTTTGATCGTGC
ATCTTCCTTACTGCCAACGTGGGGCATTCTCTCATAGGCTGCATAGAGCGCATTCAGTCTTTGAATCAAA
TGACTCTCTCTGGGGACGCGAATCTCTATCTAGCTTGAGAGCACCTTTTCTGTAAGCCATAAGGAGTCAG
TCTTATTCAACAAGCCCTTCATCCCAGGTAAGGATCTCATTTTTGCTTGCTATGGAGGAGCAACCCACAT
GTGTTAGAGATTCCTAAGCAATAATCATTCTATATACCGGACCAAGCGAGAAAACTACAAGCGCTAAGGC
GCGCTCCTTCGAGCCTACGCTTGCTCCCTATTGATGAAATTGTGATCTCTTAAGGGGAGGGGGTGCAAAC
CAGCTGCAGGTGCAGGATTAAGGGATTCACGCACAGGCTCTCTTCCCCTCCCTTGCTCCCGAATACGATT
GTTGGATCCACCTTTGGTACCGCATTCTGGCACTAATCCCATTAGATGGTACATATGAGAGAGAGAAGAA
TGGCAGCCTTGGTGCGCTCCCTAGAGGTTGGGAATCTCTCTCTTTTCTTTTAATGCATTAATGCTTATCT
GCGCATTATCTTTGAAATTTGCTTATTTTCACCGGGCTTGGACCATGTCTCCCGAACAATCTCAGTACAT
ATGGCGCAAGACGATTCCACATATCGAGGTCGGAATGGGATCGGGTGTTTTCACGTCTCACCGTAGTGCC
CGGTTTGTCTTGATTTCCGATTGATGAACAAGAAGGAAAATGGAACTATTGGATTTTTTGACTCGCCCCC
GGCTACCTGTCCTTTGGACCCTTCGCCCGCCCGCCACCAATGGAAGCAAGCGAGAAAACTACAAGCGCTA
AGGCGCGCTCCTTCGAGCCTACGCTTGCTTGGTTGCCCCTTGATCCTTTCTCTAAGTTGTTGGTAAGCGA
GAAAAGGGAAAGCGCGCTAGCGCGTGTAGGCGCCTGCGCTTGCTCCAGCAAGAAAAGGCCCCTGACTATA
GATAGGCAGGCGTTGGCGCCAACTAAACACTAATTAGAAAAGCAACCTTTCGCGCAGCTCAAGCAACCTT
ACTAAGCAAACGTAGGCTTGGGCTCGAAAGCAAGAAGCAAGGGATGTTGCAACTTGCGCGAAAGCCGTTG
CGCGTTAGCGCTAACCTTTGATTGCAGGGCGTTTAGGCTGGAGCCCCTCTTTTTTAGTCAAGCTTTGATT
TGAAGCCAGCTGAAAAACGGATGCGCGCTACTAGCGCGGCTCGCTTCGCTTTTGTTGCGGAGCTCGCTGC
TTTTCATTTTGTTAGGAGTAGGTGCTTGCGGGGGAAGAGGGCATTTCCATTGCGAAGGATTCAATCCAGC
CACAGGTTCCCCTACGGCTACCTTGTTACGACTTCACCCCAGTCGAAGACCCCACCGTGGTATGCGCCAA
TAAGACCACCAAAAGCCTTTGTGGCACTAGTGGTACACAGAAGTCATGGGTGATCATTGGTCCGATGCTT
CGGGCGAAACCAATTCCCAGGGTGTGACGGGCGGTGTGTACAGGGCCCGGGTACATATTCACCGCGGCAT
GCTGATCCGCGATTACTAGCGATTCCAACTTCATGTTCCCGAGTTGCAGAGAACAATCCGAACTGAGGCA
ATCTTTCCGGATTCGCTCCGCCTTACAGCCTTGCTTCCCATTGTAATTGCCATTGTAGCACGTGTGTGGC
CCAGCCCATAAGGGCCATGCGGACTTGACGTCATCCCCACCTTCCTCCAGTATATCACTGGCAGTCCCTC
GTGAGTGCGGCACGCACCTTTTTGTTTGTTTCGGAGCCGTTTTGGCGGGGCAACCCACTACGTACCACAC
CACCGGGCGGCTCGCCTGAATGCCGAGTCTTTCTCCGCCGCCAACTCGACGCCGTCATCACCTGCAAGAG
TTGGCCAAAAACTTGACTTTACTAAACAACTGATCTACGACCACCCTTTCTATGTTCTTAGTAAAGCGCG
CTAGCTGCAATCAAAGGTTAGCGCACACTAGAAAGTGCTTCGAAAGGCACCGGCTCCCTTCTTACTGACA
GCACAGCTACGTGCTGGCACTCAATTAGTAGCGCTGGCACGTCACTCGGCTCCTCGGCTCACTTCGGTTG
CAAAGACTTTCTCCTTAGGCGCATGTCTCAGCAACACAAAACGAGGGTTTCGCTCGTTAGAGGACTTGAC
CAAACATCTCACGACACGAGCTGACGACAGCCATGCAGCACCTGTATGAAAGTCAGTACCATCCCGTTAA
GGACAGGTTTTTTTGTTCATATGTCAAGGGCTGGTAAGGTTTTGCGCGTTGTATCGAATTAAACCACATG
CTCCACCGCTTGTGCAGGCCCCCGTCAATTCCTTTGAGTTTCGGTCTTGCGACCGTACTCCCCAGGCGGA
GTGTTTCACGCGTTAGCTGGGCCCCTGATCCGCGTAGACCAAGGGCGAACACTCATCGTTTACGGCATGG
ACTACCAGGGTATCTAATCCCGTTCGCTCCCCATGCTTTCGCACCCCAGCGTCGGTAGGGACCCAGAGAG
CTGCCTTCGCTTTTGGCGTTCCTTCGTAGATCTCCGGATTTCACCCCTACACACGAAATTCCACTCTCCT
CTGTCTCACTCAAGTGAATTGGTTTCGAGAGCATTCCGCCAGTTTTTGGCGACTTTCACTTTCAACCCGA
TTCACCGCCTACGTGCCCTTTACGCCCAGTCATTCCGAAGAACACTTGCCCCCCCCGTCTTACCGCGGCT
GCTGGCACGGAGTTAGCCGGGGCTTCTTCCTCGAGTCCTGTCATGATCGCGCACTCGACGAAAGAGCTTT
ACAAGCGGCATTGCCCTTCTTCACTCACGCGATATTGCTGGATCGGGCTTTCGCCCATTGTCCAAGATTC
CCCACTGCTGCCCCCCGTGGGAGTCCGGGCCGTGTCTCAGTCCCAGTGTGGCTGATCATCCGAAAAGACC
AGCTAAGCATCATTGGCTTGGTCAGCCTTTACCTGACCAACTACCTAATACTACGCAGGCTCATCAAACA
GCGCTTTTTAGCTTTCTTCAGGATTTGGCCCGAACTGTTCGGCAGATTCCCACGCGTTACGCACCCGTTC
GCCACTTTGTTCTCAACTGTTCCCACCTCCTGGGCGAGACAAGCTACCTTTAGCTAGGAGCCTCTTTTCC
TTCTGCCCAGCTCCCCGAAAACAACGTTCGACTTGCATGTGTTAAGCATATAGCTAGCGTTCCTTCTGAG
CCAGGATCAAACTCTTCTTTTGAGTATGATTGGGACCTGCAGTGGTAGAACCTCGTGAACCGGGCGTAGG
ACTTGCTCTTTCTTCTCTTACGTCAATTCCACTTTCGATAGAACTACTTGGATTGACCGAGCATCAGCGA
TTTCGAACATCACTTATGACATTTCAACGACTCTTGTTTTTTGTCTTTTAAGAGAGAGCGAGAAAACGGA
AAGCTAGCTAGCGCGCTCCTTCGAGCCGTAGCCTACGCTTGCTGGGGTATTAGCCACGAACGTTTAACAT
GGATGAGGCTTTATGAGCAAGAAGCGGAACTAAAGTTAGATTATATGTGAGGATGAATGCTTTTTCGGGA
AAAGGAACTCAGCGAGAAAAGGGAAAGCTAGCTAGCGCGCTCCTTCGAGCCGTAGCCTACGCTTGCTGGG
CTGAGTCTTGCCCCTTCGAACTTCACTATCTGACATCACAGCCTACTTCTTTCTATTCCGAAAGACTTAG
AAAGAGAACCCCGCCCGGGGATCTTCTACTTAAAGTACGATACCACCAAAGGAAACTTCTTCAACTATGA
CAATTCTTGGTCCCAGCTAAACAAGAGAAAGAGCATCTATCCTAGCTGCGGTAATGCCAATTCCAAGACC
TGGTTCAAGCTTGAAAGCAGAAAGGTAGACGGGATGATCATTATAATACCATGATAGCACCTGATTAGCA
AGAAAAGCTTTCCCTGCTCTTAGCAATGATCTGTCTAGGGCTACTTTCAAAACTGCGGATTCTGTATCCA
TCTCCGCCCTCTTCATGGGCATTCTCCGACTTAGATATAGAATTCATACCCGGCAATCTACGATCTACCC
AGCGCCTTAGTTTATGTTGAATAGGCATAATAGCCCGACTTCCAGCTAATTGTCAAATAAAGCTATCCGT
GCAGCTTGAAAGCATTCTTTGAAGCCGGTAAAGCAAGCCCAAGCCTAACCTAAGCCAAAGCCTGCGTAGA
ATACTTTACTTTTCCATGTGCAAGACCACAAACAGTATTCCCCCTAAAGCTCAGCTCTGCGAAGGAGCAA
GCGTAGGCTCGAAGGAGCGCGCTAGCTAGCTTTCCCTTTTCTCGCTTGACCTATCTTTCGAATTCGTATC
CGTTGGCTAAGTACTTAGAAGCTTGGCCGCCAGTAGCCAACTTCGGACCTTCATCCTTCGCCTCAAGACC
TCTTATAGCGCTCTTGCCTTCCCTTCTAGCTAGCCAAGCCTTTGGAAAGAAGTCCATTTCGGATTCTGTA
ACAGAAAAGAAAGACTAGCGGCGCTTATTCCTATTCCATGAAATAGCAGCGGAGTCAATAGCAACTGGCA
TCCTTACAAAGAAAGATGCTCACGAAAGACCAGCAGCAGCCTAGCCCTTTTCTTGCAAAGAGTGGATTAG
GATCGGCGAATCGGCATCATATCACACACAGAGGTAAGGAATGCGGGAAGGTGCGTAGAGTATGGTAGTT
AGGTGCTTGTCCATCTAGCAACTCAAAGGGAGATGTGAATCGAAGGACCGAGGCTTTTAAAGTGGATCAA
ATAGACTGCAGTGGAGAAAGCGAGAAAACGGAAAGCGCGCGAGCGCGCTCCTTCGAGCCTACGCTTGCTT
CAATCAACATACGTTTTAAAAAGAGGAAGCCGTAACGCCATTTCAGCCAAGCGAGAAAAGGGAAAGCTAG
CTAGCGCGTGTAGGCGCCTACGCTTGCTTATTATCCTAGGTAAAGTTGATAGGATCCCCTTTTTGACGTC
CCCATACCCTTCCCGCGTGGCGACATGGGGGCGAAAAAAGGAAAGAGGGGGATGGGCTTTCTCTCGCTTT
TGACATAGCGGGCCCCGGCGGGAGGCCCGCACGACGGGCTATTAGCTCAGTGGTAGAGCGCGCCCCTGAT
AATTGCGTCGTTGTGCCTGGGCTGTGAGGGCTCTCAGCCACATGGATAGTTCAATGTGCTCATCAGCGCC
TGACCCTGAGATGTGGATCATCCAAGGCACATTAGCATGGCGTACTTCTCCTGTTCGAACCGGGTTTGAA
ACCAAACCTCTCCTCAGGAGGATAGATGGGGCGATTCAGGTGAGATCCAATGTAGATCCAACTTTCTATT
CACTCGTGGGATCCGGGCGGTCCGGGGGGGACCACCACGGCTCCTCTCTTCTCGAGAATCCATACATCCC
TTATCAGTGTATGGACAGCTATCTCTCGAGCACAGGTTTAGGTTCGGCCTCAATGGGAAAATAAAATGGA
GCACCTAACAACGTATCTTCACAGACCAAGAACTACGAGATCGCCCCTTTTATTCTGGGGTGACGGAGGG
ATCGTACCATTCGAGCCTTTTTTTTTCATGCCTTTCCCGGAGGTCTGGAGAAAGCTGCAATCAATAGGTT
GTTCCACTTCCTCCCTTCCCGAAAGGAAGAACGTGAAATTCTTTTTCCTTTCCGCAGGGACCAGGAGATT
GGATCTAGCCGTAAGAAGAATGCTTGGCTGATAAATAACTCACTTCTTGGTCTTCGACCCCCTCAGTCAC
TACGAACGCCCCCGATCAGTGCAATGGGATGTGTCTATTTATCTATCTCTTGACTCGAAATGGGAGCAGG
TTTGAAAAAGGATCTTAGAGTGTCTAGGGTTGGGCCAGGAGGGTCTCTTAACGCCTTCTTTTTTCTTCTC
ATCGGAGTTATTTCACAAAGGCTTGCCATGGTAAGGAAGAAGGGGGAAACAAGCACACTTGGAGAGCGCA
GTACAACGGAGAGTTGTATGCTGCGTTCGGGAAGGATGAATCGCTCCCGAAAAGGAATCTATTGATTCTC
TCCCAATTGGTTGGACCGTAGGTGCGATGATTTACTTCACGGGCGAGGTCTCTGGTTCAAGTCCAGGATG
GCCCAGCTGCGCCAAGGAAAAGAATAGAAGAAGCATCTGACTCCTTCATGCATGCTCCACTTGGCTCGGG
GGATATAGCTCAGTTGGTAGAGCTCCGCTCTTGCAATTGGGTCGTTGCGATTACGGGTTGGATGTCTAAT
TGTCCAGGCGGTAATGATAGTATCTTGTACCTGAACCGGTGGCTCACTTTTTCTAAGTAATGGGGAAGAG
GACCGAAACATGCCACTGAAAGACTCTACTGAGACAAAGATGGGCTGTCAAGAACGTAGAGGAGGTAGGA
TGGGCAGTTGGTCAGATCTAGTATGGATCGTACATGGACGGTAGTTGGAGCCGGCGGCTCTCCTAGGAAA
TAATAAACCTGGGGAAGAGGATCAAGTTGGCCCTTGCGAACAGCTTGATGCACTATCTCCCTTCAACCCT
TTGAGCGAAATGCGGCAAAAGGCATGGATTTTAATCCATGGACCGACCCCATCGTCTCCACCCCGTAGGA
ACTAAGAGATCACCCCAAGGCATGAGTCTGCATCCAGGGGTCGCGGACCGACCATAGAATCCTGTTCAAT
AAGTGGAACGCATTAGCTGTCCGCTCTTAGGTTGAGCAGTAAGGGTCGGAGAAGGGCAATCACTCATTCT
TAAAACCAGCATTCTTAAGACCAAAGAGTCGGGCGGAAAAGGGGGGAAAGCTCTCTGTTCCTGGTTCTCC
TGTAGCTGGATCCTCCGGAACCACAAGAATCCTTAGTTAGAATGGGATTCCAACTCAGCACCCTTTGAGA
TTTTGAGAAGAGTTGCTCTTTGGAGAGCACAGTACGATGAAAGTTGTAAGCTGTGTTCGGGGGGGAGTTA
TTGTCTATCGTTGGCCTCTATGGTAGAATCAGCCGGGGGGCCAGAGAGGCGGTGGTTTACCCTGTGGCGG
ATGTCAGCGGTTCGAGTCCGCTTATCTCCAACTCGTGAACTTAGCCGATACAAAGCTATATGATAGCACC
CAATTTTTCCGATTCGGCAGTTCGATCTATGATTTATCATTCATGGACGTTGATAAGATCCTTCCATTTA
GCAGCACCTTATGATGGCATAGCCTTAAAGTTAAGGGCGAGGTTCAAACGAGGAAAGGCTTACGGTGGAT
ACCTAGGCACCCAGAGACGAGGAAGGGCGTAGTAAGCGACGAAATGCTTCGGGGAGTTGAAAATAAGCGT
CGATCCGGAGATTCCCGAATAGGTCAACCTTTCGAACTGCTGCTGAATCCATGGGCAGGCAAGAGACAAC
CTGGCGAACTGAAACATCTTAGTAGCCAGAGGAAAAGAAAGCAAAAGCGATTCCCGTAGTAGCGGCGAGC
GAAATGGGAGCAGCCTAAACCGTGAAAACGGGGTTGTGGGAGAGTAATACAAGCGTCGTGCTGCTAGGCG
AAGCAGTGGAATGCTGCACCCTAGATGGTGAGAGTCCAGTAGCCGAAAGCATCACTAGCTTACGCTCTGA
CCCGAGTAGCATGGGGCACGTGGAATCCCGTGTGAATCAGCAAGGACCACCTTGTAAGGCTAAATACTCC
TGGGTGACCGATAGCGAAGTAGTACCGTGAGGGAAGGGTGAAAAGAACCCCCATCGGGGAGTGAAATAGA
ACATGAAACCGTAAGCTCCCAAGCAGTGGGAGGAGCCCGGGGCTCTGACCGCGTGCCTGTTGAAGAATGA
GCCGGCGACTCATAGGCAGTGGCTTGGTTAAGGGCCGGAGCCGTAGCGAAAGCGAGTCTTCATAGGGCAA
TTGTCACTGCTTATGGACCCGAACCTGGGTGATCTATCCATGACCAGGATGAAGCTTGGGTGAAACTAAG
TGGAGGTCCGAACCGACTGATGTTGAAGAATCAGCGGATGAGTTGTGGTTAGGGGTGAAATGCCACTCGA
ACCCAGAGCTAGCTGGTTCTCCCCGAAATGCGTTGAGGCGCAGCAGTTGACTGGACATCTAGGCAGTGAA
ACTGTTTCGGTGCGGGCCGCGAGAGCGCAAATCGAGGCAAACTCTGAATACTAGATATGACCTCAAAATA
ATAGGGGTCAAGGTCGGCCAGTGAGACGATGGGGGATAAGCTTCATCGTCGAGAGGGAAACAGCCCGGAT
CACCAGCTAAGGACCCTAAATGACCGCTCAGTGATAAAGGAGGTAAGGGTGCAGAGACAGCCAGGAGGTT
TGCCTAGACCACCCTTGAAAGAGTGCGTAATAGCTCACTGATCTTCGCACGCGGTTGGCTCGAAGTTTGA
TTTTCCGGCTGGGTCAGCTCAAGAAGTGGAAGTTAAAGTGGAAGAGATCTAAGGTTGTTCTTCTGGAGAT
GGAATCGGAAATTCCCATCCAGAGCCTTACCTGTGACTTTGCGTAGCTATTCTTTGGTATTAAAAAGAAC
CACGCTCCCAGAAGACTGCGACAAGCCCTATTGCTCTTTTAAGAGAATCCGTCAGACCTCAGAGTCTGGT
AGTATAATGTGAGAAAGAGAGCCTATTCTGAGCTTGGCTACCGTTTCAACTAGATACAAAAGGGAAAGAA
AGGCGAGTGAAGTAACTTCTGGGAATTCCGTATAGGATCCCGGCTTCCCTAATCTGATGATTAGGATGAT
GCCTGATCTGGCGGAATCCCTACTCTACTAGTCACCGATGTTGGTGCTTTTGTAAAGGCATAGCGTAAAT
CCTGCCCTCTTCTTTTTACCGCTGCTATAGAATCAGCTCTTGGAATTGGAACTCTAGACGCCTGTTGGCA
TTCCAGCCTTCCTTCTCCTTTCATGGCCTACCCGAAAGAGAATAAAGTACTCTGCGAGAAGGTCTTCCGG
CAATAGAAGGCATCTTACTAATCGATTCTTTGGTAATTCTTGATCGAATACAACCTAGAGTTGTACGCCT
ACATAACTCACCAGAGTATCAGATCTATGTAGTTCTTTCTCTCGACACCTTTTCATCATTTTCACATTTC
CTAGATATTCATATAAAGTGGTCTGGGGGATGGTCCCTCCTCAATGTGCTATTTTCTACTTGCGAATTAT
CTCCATCTAGGAAAGAAAGCCAACATGTTTTCTGGGTTGTCTTCTGTCTGGCAGATGTGATCAGCTCTAC
AAAGACGACGGGGGATTGCACACGTGTACCTCCCCCTCATTGTCTAAATAAACTTTTTTAGAATAACACG
GAAGGGGGTCATCACCTGGTCCAATAGAAACGATCTTCCCTACCAGATTGAGTTCTTCCAATAGCGCATA
CCCAGCATTTATTTCGAAGATTTTATCATCATTTATTTTTGTCGAAATAAAAACCTCATTGAGGTATCTG
GAAAATGCTACCCCAGGAAACCTTAGGGCGAACCCACGGTCGAAGATGTCCATTAAAACAATATTGAATA
AGACCCTGGAGAGTTCACCCACAAGTGGCATACCACCAAAGCGTATATGATTTCCATTATCATTAATGAT
AGGGAGATTAAGAAAAGATGAAATGAGATTATAACAATCAGATCCATCTCCAACAAATGGCTTAACCTTT
TCTAAAATCAAACTGATTGGAATAAGACTTAGTGAAGCCATTAAATCAAGACGGTACAGTCTACTCACTT
CAGGGTGGGTGACACAAACATGATTAACATAAGTATCTTGCACTTTAGATATACTCTAGCTTTAGAGGCG
GCGACGGTAGTTGTAGAGGCGAGTGACGTAGGTGCACAAGAGTACTTCGCGCCACTCTCTTTTTGATAGG
TTCTAAGGACCGATGCCTGCTGCTTCATCTGGGAGAAAAGAATCATAGATATGCCGGTCATTATAAGGAA
GAACCGCCATAAAAAGATTCCTCCTGTATCATCTTTAGCAAAACTATGAACGGAAGCTAGCAATCCGGAC
CGTATTGAAAAGGTTCCTAAGACACAGCATAGAAGAGTCACAATATTAAGAAAGGAGGTGCAAGAATGAA
GAAGGGGTAGAATTACTGAATGAATACGAGCTGTGGCTAATACCCGAGGCATAAAAGAAGCATTTTCTAC
GGGATCCCGAAACCACCAGCCACCCCGACCTAATTCATGATGAGCCCACCAACTTCCTGGCAAGATGCCT
ACGGTTAAAAAGCACCGACATGTCAAGATCCAAATTCGAATTGGTTCCTGGTCCTGGTCAGAGACCACTG
TGTTCGCGCCGCCGGTCCAAGAAAGAGGCGAAGTAGCAGTATCTTTCTTTCCATTACGAACGACACGCTT
CGCCTGCTCCCTCCCCGTGTCCACTAGCGCTCCTGTCCAGAGCGAAGAGAAGGCGAAAAAGCGCCGCCGA
AGCAGCATGAGCGGGCTTCTATTGCTACGCAACAATAGAGCAGGATAGCATTTTGCGCCCACATCTTTGA
ATTTGAGGGTAAAAAGCTCGCTTGTTATACGGGATCCGACGCATCCAGCAGAACGAAGCAGCCTTCCCTT
CTTTTCGGCGGCATCCTTCCGCATTGGCGGCGAGTGGAGTGCCACAATCCCATTCATCATTTTTGATCTA
CAAAAGCTAAAGCCCATAGCACTGGCGACGTCTCCGGCATAAATGCAAGGAGGATGTATAGCTGATATAG
GATCTTGTGGAACAGGATTTGATTCTGCAAGCGGTTCGGTACGAACGAAGAAATTTCGAACAAAAGGATC
GGAACTCGCTGAGAGGAAAGGAGAGAAAAAAAAAGCAATGCCAAGAGCTCCGTCAATCCGCTGTTCATCG
ATAGACGAAGCTCTCTCTTTATCATCTCGTGCCAGATGCAACAAAGGATGAGTCCTTTTTCCTTCTCGCG
AACCACGGGAGCGCCTAGCGCCCAGAGGAGCAAAGCTCATTTTCCTTTCAGGGTAAAGCGGCGCATAAAA
TAGGGCTGGCCCGTCAAAAGTCCGGTTCCTTCGCGAACTAAGTTCAGAATCAACAAGGGTTCGTAGAACG
AAAGGAGTGTACAACTGGGGCGCAGCCCCAGTTTTTTGTTCGTAACGAGGGAGCAAGCGTAGGCGCCTAC
ACGCGCTAGCTAGCTTTCCCTTTTCTCGCTTCAAGACAAAATAAAAAAAAGTTTCTCTATGGCCTCCTCG
TTTTGAGACATTATGGCTTTGGGGTCGACCCGAAAGAAGGAATCCATAAAAACTTGGGATCCGACACCAT
GATAAAATACTACCCTCATGATTAGACCATGTCCCTGAGATTTGATAAAAGAAAGGTGCATTAGCGGTTA
ATACGTTGTAATTGGAGTTGTTATTCGGAATATGACGGAACGAAAGACCAAGGCTGCAAAGAAGAATGCA
CCAAAATGCGGGTGCTGCACCTTTGGCTGGTGGTTCTTTCTTGTTGTAAGTGAATGCAACGAAAAGACCC
GGAAATAACGAATAATGAAACAATTCAACTATTGACATTTCGTGCTCATTTCAAAATTTCTGCTTTGTTA
TTCCCATCATCCGGTAACCACAGGATGATCCACAAGAAAGGTGGCAGGATTCGAACCTATGGCCTATCGG
CCCCTGACCTAATAAGAACAAAACTCCTTATGACCAAACAAGGACACCAGCAACCAACCTTCTCGAGCGA
TAGTTCCACGATCACGACCGGCAGCAACTTGTTGGGAGTAGGGGCATCCAAGCAAGCGTAGGCTCGAAGG
AGCGCGCTCGCTAGCTTTCCGTTTTCTCGCTTGCTCAACCTAGTAAAGGGGCTTGGAGATAGAGGGTTTT
CCGGGGGAGATACAGTTTCCAGGTTGGATTTTTTAGATCAAATTGGACTAGTTGGGTAGATAGAGGTGGT
GAAATCTAACCTTTGCATCGATGTTTGACAGGGCGGTTCGCTTGAGTGTCAAAACCAAGCGGTGGTTCTT
TTTCCTTGGCAACTCGAACCAGCGTATGCCCATTCCTCCTTTGATGACTCCCAGTAGAGAAAGCCTAAAT
TTGCTGATGTGGATTGAAAGGGGGATGGACATAGATCCTTCCGCCTATCCGGAGTGTTGAAAATAAAGCA
ATGGTTTTTGTATTTATTATTTCCCGATCACTGGAAGCAATCTTCACTGGCACAAGGATCTCCTCACAGT
AGAGCAACCTCCACTACGAGAAAACCCGACAATGAGTTTACGAAGGCTTCGAGTAGTGCGAGATAGGCTA
ATCACCAGACTGCTCTGGAATAGGTTAATCGCCGGAGACAAGAACGAGTGAATCTAGTTTCGAGAGCATG
CCTTACTCTAGCAAGCTACGGCTCGAAAGCCTACACGCGCTAGCGCACTTGTAGTTTTCTCGCTTGGCTT
CTTAGGCACATGAGGAAGCGTCCTAACATCTTTTCAATCGAAATCCCGATCAAAGACAAGTTCTACCAAG
GCCAGGATCTGAAAGAGAAGATTCACTTTCCGGAATTCCAAGCAAGCTACGGCTCGAAAGCCTACACGCG
CTAGCTAGCTTGTAGTTTTCTCGCTTCTGGCTTTTTCTTTTGATCAAGACCACTCTCTATGTTCGTATAA
ATAAGGGAATGTACCTCTTGCAGGGAGTCTTTGGTCCTTCCGAACTCAACCTCTTCTTTAACGGGCCGGA
ATTCGATCTAGACAGTTCCGCATGTGGCGCTTTCTTCGAGCTGTCCATCTCTATTTGCCCCTGATCCTCC
CGTGCAGTGGGACCGCTGTAGGTAGCCACCCGTTTTATTGCAGCTTTTCATCCGTCCAACATAGCTTTGT
CGCCTTTGTTTGCTCTCCGCATCGTCAGACCCCCCTGCCCGCTGACTGACTAGTCACGTGACTGAACTTC
TAGGCACGAGCAAGTAAGATTTTTAGCCCCACCTTATTAACGGGAATTTTCGGGGCCTATCCCGCTTCCC
ATTACTCAAGAGGGCAATTCCTCGCACAACATTAAGGGAGCCATTGAAAGGTGACTAAAACACCAGAAAC
AGGGACTACCCGAGCTAATGATAGAGGCAAGAACACTTTCCGGCCAAGTCCCATTAATTGATCATAACGA
TATCGTGGAAATGCTGCACGGACCCATATATATAGGAACAGAAAGAGAATCACCTTGATACTAAACCAGA
TCGAGCCCGGGATCTTCTTGAAAATGGGAAGATCTAGGATAGGCGGCCAACCTCCTGGAGAGAGCGATGT
GCATAGACCAGGTGAGTAGGGATGCAGCTCCGTGGACCGCTCGTCGGGCCTGATAGGTGGTGGTATCACA
CCCTTCTCAAAGGAACCGTACGTGACACTCTCGCGTCATACGGCTCCGTCCCGGAATCAGGACCCCCCCT
TCCTTTGACCAACGGGTCCTCGAACCAACCTGTCCTCCCTTTCTATTCCTCGGTAAACGGTTCCTTTTCA
TTCATTCATTGATTGATTCAAGGTAGCAAGCGTAGGCTCGAAGGAGCGCGCTCGCGCGCTTTCCCTTTTC
TCGCTTGCTTCCAAGTCCAAGCGCTAGCGGTAGAAGCTAGTCGCCAGAAACGAACTTCCGGACCGACTAC
AAGACTACGACTACAATACAAGTCATGAGCGATAGCGAAGCCAAGCCGGATAGGCTTTTTTATGTCGAAA
GCCCCAAAACTAGCTATTAACTAGCAGACAACTAACGCAAGCCTACTCAACTAATCTCATAAGTAAAGGC
CTGTTCGCATCGCAACTAATAGAAAAAAACAACTACTAGACTAGTAGTTGAGTGCTCCTTGTTGTTCGGA
TCTTAACCGGGTCCGAGCTTGGAAAGCTCTATGCTGTTGGGGAACTCTGCAAAGGTTTTACCACCTTCTG
GATTGACTATATTTGAGTCTTTGGAGTACTTTAGGATTATATTCCGCGTCGAGGATTTGTGCTTGTGGGC
TAGGGTGAATATTGCAGACCAGCGGATCTGGTGGTCGACAATCGTTCGGACTTGGTAAAGGTTGTCGCAG
CACCTGTAGTAGGACAGAGGACTTATCGCGATGCCCGCGGACCAATTTACGATGTCTCCGTCGCTGACAT
TCGTCAAGCAGGCCACGTGGATTGGCCAGGGTCTTCTTCGGCTAATGAGACCTCGATCCCGAAGCCTCCG
GAGTATCTTTTTGATAGGCGCCTCTATCTGTATGGGGAATTCGCTGCTGATAGATCCCGCCCAGTGTCCT
CCTCCTTCCCCCGCCGCCTTCCGACCCGCGGGAGTATACAATGACAACTTCTGGACACTCATGCCCGATC
GTGAGACTGCCTGTTGAAGGAGCAAGCGCAGGCTCGAAAGCAGAGAGAGGAGCAAGCTACGGCTCGAAAG
CCTACACGCGCTAGCTAGCTTGTAGTTTTCTCGCTTGCTCCGACCTGAGCTATGCAACAATGAGATGCCC
CTTGATCCTTGCCGGATGTGCTTGACGGTCCCCCATAATACGCTCACTTGGGGACTTCTTACTCCAGCTG
TTCCAAGAGTCTCCACTAGTTGAACCCCGTCCAGTAGACTCCCTGTTTCGCTCATCCCCTTCGTCAGCTC
TTTGATCGGGATACTCAACTCTAGGTTCCTAAACTTGGAATGGATGGCGGAGCGTAGGTGGCAAGCAGTT
ATATGGATACGGTGCTTTACCCGTAGACGCTTCTCCAGCTCTCGCAAGAATTTGTTGGGAGTCGTCCTCG
GAGGGACTTCCCGAATGACCGTACCGAGGAATTCTACCGTACTCCGTGCAGCTATTGTTGTTGATCCTGC
AGAGCCTACCTCAAGGTTCAGACCGGATTGTAGGAAGTGAGTGATACGTTTTTGTATTTCTATGAGAAGC
TCTACGGCACCCACGATTCCCAGTAGTGAGTCGTCGGCATATCGCGCGTAACAAATCCTTATTAAGGTTT
GGGTTTTTAAGGGGGCCAGCTTACGGGCCAGGCGTCTATCTGACCTGATAACTAGTATGGCCTCCCCGCC
CAGCTCTATCAGCAGGCCCTTTCTTTTGCAATACTTAATAAGGTCTCTCATGGCCCAATTATTATTACAG
CGTTCTCTACCATAGAATTCGGCCTTCGGGGTAAACCCGGCGGATTCTATGAGGAAGGCGGCGCAAAGGA
GGCTCGAGGGCTTGTTAAGGAAGGCGGCAAGGGCCGACGAAGGGGGGAAAACGAAAAGCCTTTTCTGGTC
CCCCCTGAGCCGGGTGGTGCTTGTGGGGGGGGTGTGCCACGACGAAATAAGGGAATTCAAGGCCGCTTTG
CGTTGGATGCTCTTTACCCTCCCCACAATGATGGCTCTGTTGTCTTGGGGAGCGTTGAAGCTTGCTTCTT
CTCTAGAGTTTTTTTGGTCATCAATACGACCTGTCCTTAATAGAACCGATCTGATTCTCTGAACAATCGG
AATTTCGTACTTCTGTCGGATCCTCCCTATCTCCTGATCGAGCTTGTGTAGGTAGATGTTGCCCAGTAGG
GCCGATAGTAGTACACTGTGTGGGACGGAGTAAGGGCCCTTCTGACCTCCTAGGAGTCGTCCGGCATAAA
AGACTTTCTGAATGGAGTAAAAGAACTTGAGATCGTCAATCTCTTCCTTAAAGATTGGGATGAGTCGATG
TCGGTCGATGGTGTGAAAACACTTCCTGATGTCGAATTCCAAAAACCAGCGAGAGGTTCCCCACTCTTCT
TTGATCCGTCTTAGGGCCGAGTGGCAGCCTCGACCCGAGCGGAAGTGCGATGTGTCTGGAAACTCGGGAT
CGTAAATGGATTCGAGTACCATTCTGATCGCCTCTTTCATGATCTTTTCTATAGGTAGAACTACTGTGAG
CGGTCTAAACTTCGACCCTTCTTTCTTTCTTCATATTTTTAAGGGGAGCAAAGCTCGTTTTTTGCTCCCT
CTATTGATAGATCAAAGGAAACGACGGCAGGAGTTTCAGTGACTCATAGGGCTTCCCCTCAGCTCAGTCT
TTTTGGTTCTTGAGAATGGTCGCCACCTCTCCCAGGACCAGAATGATTATCCCTGCCCGATGGGTCTACA
TCCATCCCTTCATGTCGTCGGGTACTGTTCACTTCCCCGCCATTCTTGTAACCGTCACCTTTAATCCGCG
CAGGTGTGTCCGCACCCCCCTGAATGGACGAGAAAGAAAGGATTTCTCGGAGCAACCCCCCAGGTTCCAG
ACCCAGGAGTCAACTTTCCCGTATGAGCATTCGGTACATGTATCAGTCCGTGGAAGGGTGAAAGGGTCAC
CACTACTGAGGATCCCCCCCTAATCTTAGATAGGTCGTCTGAGGGTTCGCCGCGGTTCATTGCTGTGCTT
ACACACTAGGCTACCCTTCTCCGAAAGCTCCGCGGGACCACCTACCACTAGTCTTCGGCCGGAGGGGTTT
ATTGCACAAAAACGCCGGGACGCAGGCTCCCGAAGAGGGAAGCCCAACGAATGTCAGATGCAAAGCCCCG
CACCTCATTAAGATCATATTGGCATACTCTCCCAAAAAAAAAAGAGCAGACCCCATTGAAGACGAGAGTG
AGGTACAACAAGGCCATTTCTGTCCACCGCCCTTCTCACGGAGCCGTACGTGGACGTTACCGCTCATACA
GCTCCCAGCCAGCAAGCAGTTAGCCTTCCTCTACAAGGAATGGAAGTGTGGATGAATCGACATCAAGAAT
TCGGTTTTTCTTTTCAGAAATAACATGATAAGAGCATCCCTTTCACAAAAAGCTAAAGATCGCCCCCAAC
TCCTGCCACTTCAGCACCTTATGATCTTTGAGAAGAGAATCGTTGGTTTGACCGACGTACTACGTGGGAA
ATACGAGATCTAGGCAAGCGAGAAAACGGAAAGCGCGCGAGCGCGCTCCTTCGAGCCTACGCTTGCTCCC
CTTGCCCTTTTTCGATAGAAGAACTAAAACTCTTCTCTTAGATAGTGGTCGATCGCTTCGCATCTATGGT
CAATCAATAGGTCCGCGGATCTATTCTTCTATACGATAAATCGCCATCTCTTAGCACCACACGAGTACCC
CTCTTCTGTCCAGGCAGTCTGCAGGCAGCAGAACTTAGTGAGATCAAAGCTCAGCAGGATGAACGGCGGA
TAGTAGCCAGCAACCGACCCAGCAAGCGTAGGCTCGAAGGAGCGCGCTCGCGCGCTTTCCGTTTTCTCGC
TTGTTTCCTCCATCATCATATTTTTCATTCATGACAGATTAAGATGACAATAGTCAAAGATACAATACAT
AAAAAACCTGGGTGCAAGAAGGACATTTTCGATGCTTGCTTGAGCGGCGGCTTCGGCTCGTTCTTTCTGG
ACGGAGAGTGATTTCATCTGCAGTTTCTGAACAGTCACCTTGCCCTGATCCAACTCTTGTCTGGTCTTCT
CCATTTCTTTGTTGATCAGATTCACATAGATATTCGCTTGTACAAGTTCTGCATAAAGTGCTTTTATCCG
TTGTTCAAGCGAGAAAAGGGAAAGCTAGCTAGCGCGTGTAGGCGCCTACGCTTGCTGGGCGAACTCTTTT
CTTTTCCAACTCACTCATCCGATCTTTTGTTAACGACTCCTTCTTCTCGGCCAGCCGCTTGACTTCTTGC
ACCGCTTTTTTATGGACTTCCCGTAAGGTTTGTTCTTTTCGGGTTTCCCGGTGGAATTCCAAGTCATTTC
TTTCTTTATTCATCTTCATTTCCAGGGCTTGTCTGACTCTTGCAATTAGAGGCTCCGTTATGAACCCGTA
TGAATGAACACCCGGTCTCATTTCTATTTTTGGCTTGGAGTCCTCCAGTTGCCTTTTAGCGCTCTCTCGA
GTTGGAGGGGAAGTCCTCTTTCAACACCTATCCTCATTCATTGTAACATTGCCCTTTCTCTGATTGTCGC
GTTCTCCCGGACGTAACTTGGATTAGCCGGGTATTTGACGCAAGATTCTCTGGCCCGAGTGTTGTTGATA
GAGGGCTTACCGCCCCGCCCTTTATAGTCGCGACTCTTGTCATGGAAAAACACTTTTTTTTCTGTCAAAG
AAGCATGCTTAACACAGCCTATAGCGTAAAGGCATTCGAGCCGCGTCTAAACTAAATGTTGGGTAAGGGC
CCGTACTCTATCTTCTGTAGATACGCTATCCCTTCCGGCTATGGTATGGGGGAAGGGAAGTGAGATCTAC
CGATTGATTTGATATTAGATGAGCAGCCGTACTGTGATCGTTCGGCAGACATGGCCCATTCAAATCAAAA
GAAGTACCTCACCTAACTATGAGAGTTTGCTTTTGTTTTATGTTTCTAAGAGCGGTCTGATCCTTCTCAT
CCCGCTCCTGGTGTTCGAACTAGTCATTAATGGTCGGCAACATTGGTATCCTTTCGGTATGCGTTGCGAA
CACTTTCATTTTTAGCGTCTCATCTTCTCTAGAGAAGCGAAACTCGAACGGATAGAGCAGATGGTCCAAC
TACATAACTTTTTCTTTTTCATTACTTCCATGGTCGTGCCTCGTGGCACGGCAGCACCCGTACTATTGAA
ATGGTTCGTCAGTAGAGATGCTCCCACGGGTGCCCCCTCTTCCAATGGAACTTTAATTCCTATTCCTATC
CCTTCATTCCCTCTTTTGGTCTATCTACATTCCAGGAAATTCATACGCTCCATGGACGGAGCAAAAAGTG
GAGTCTTGGTCAGAGCAAGCCGCCCTATTATATTACCAGACATAATTGGGAGAAGCTCATCCGAAACTAG
AGCTAGAAAAGCCTCATTTCGTTTCGTTCCCCTTCTTCATTTCCTTCTTCTCGAATCCAAGGGGGACTTC
TCATATTTAGAATCTTTCTGCGGTGTGCTCCGTTTACTATTCTTTCGTACTCTCTTCTCTTTACCACGCG
ATAGGTCATCGAAGCGTGAGCGGGCGCGGAGAAGGAAAGGCCAAAGACTTCGGCCTAAGGGAAATGAGGA
AGGACGAAATGACAAGATGAGGTGCTCCGGGCACTCCCATTTAGAAAGAAGGGTCGAAGGTTTTGGGCCT
GTAGCTTTCCCCGTCCCCCCTTCATCGGGTGGTGCTTGTGTGGGGGGTGTGCCACCAGAAATCGGGCTTG
AAGCTCTCGCCTTACCAACGAGCCGACAGCTGATGGCTGTTGGTCACGACTACTACCAAAAAGCTCCAAT
GAAAATGAATATTTCACATGGAGGAGTGTCCATCTGTATGTTGGGTGTTCTTCTGTCGTGCGACCCGGCG
GCTTATGTGCGACCTGTGGCCCACGCCTCCTATTTGTTCAGGGCGGGCGGCGTGAACTCTGATTCGATCC
GGGTATTCAATCCCGCCGCTGAGATGCTCAGTTGACTCCTTAACCTTGAGAGGAATATGGCTTGTTTAAT
AATTCGTGCAAAAGGGTAAGGAACTTTGGATGAACTAATGCGAATGGGTGTAAGCCTCGCTGCTCGGAAA
CACCCAGTGCTGACCACACTGAGAGACACGAAAGCGCAGGTAACGCCAGTTGGCGAAGTGGCGTTAAGCA
TCCCTAGCGGTACGAAAAGAGAGGTCGTGATCATCTACGTCCGTACCGCTCCTCGTGGAGTCAATCCCGC
ATCCAACCAAGTCTTTGACCAGGGAACGGGAGAATGCCCACTACCGCTTGCTGGCCAGCCGGGCCGTGAG
CGCGGTGGGAACGGGCTTCCCAAAAAGCCAGCCGGGGCCGGGGTCAGCATAGAATGAAGGGGACGGCCCT
AATGTTGTGTTGGCAAAGCCAACTTCTTGGCTTGCGGGCGGAGAAGAGCGGACGTGGGGACTCGGGTCGG
GGTGCAGCGTAACTAAGAGAGCCATTCCATTTAGGGCAAGACAGAATGGGCGGGCACGAGCGGTCTGGTG
TCCGAGCCAATTGGTCAGACGACGACTACTTCGCTTATTAGATTAGTATTAACCGCCTATCCCGGAATGG
AATGGGATGGAAGAGAAAGAACGCGAAGCGCTAGCGCTATAGGGTCGGTTTTTTTGGGGGGGATAAGCTC
TAACAGAAGCAAGCTTATCCCCGCCCCGACCGGCAGCTGCTGGGTTTCCCCATCTCTCCTAAACTTCCCC
CGGTCTTCGGCCCGAGCTGTATGAGGCAGAAACTCGTCTCACGTACGGTTCGGAGGCCCAGCCCTACCCC
AGCAGTAATGGTGCGGCTTAGGTCAACTAACACAAAGAAGATACAGTTCACTCAACGATTGCCTTTGGGT
TCCGAACTCCATATGGGGAAGGAGCGTTGTTGTTTGCGAGGTCTCGATCATTTACATGGGCCCACTTCTC
ATTCCATTTTTGGGATTTATATGATCTATAAACCGTCCCTAAGGAACGATCGGCTCATGTTTGAACATGA
TGAATCACTTCGTGCCGACCTGTTGCCAATAAGCTTTCCGGCCTCATTTGAGAATGGAAAACTGGAGCAT
TTTCTGCATCGGTGGATTAAGAATCGCGAACATAATAATTTCTGGTTGACCATGTTCCCAGAAAAAAGAT
ACTTTCGAGAAAGGACGAGCACGACTGAAGTGGCTATACATACAAATCCATTTACGGATCTATATGCTTC
GATTGGAACTGGAAGTTCCAGAACAGGCGGCTGGTATACCACCATAATGAAACTTCCTTTTATTTTTTTT
ATTCGGATAGGATTTATGTTGGCTTCGTTGGGAGGCTCGCTTAGTTTGTTACGTCAGCTCCAAAAGGATA
AGTTGCCTTGGAATCGAGAAAGTTCCGTGGAGTTCATAATAGCATAAAAGGCGTCAAAGTAGTGGCTGCG
GCGCGTCGAGGCACTTCTTCGACGGTCCCCGTCCGCCCCGCCTGCTGGCCTGCCCTTCTCTTTCTCGTTA
TCGGTCAATCGGCTGTCCATCCATGTCATGCTATAAACCATTTCTGGAATCAGCAAGCGTAGGCTCGAAA
GCCGGAGCGCGCGTTAGCGCTTGTAGTTTTCTCGCTTGTTCAATTTTATTTAATAGCAATTTAGTAGCAT
AGCAACATCGAGAGTTTGAAAGTAACCAACCCCAGTGAAATAGGTGAAATGGAGCTCCGCAGCTCAAACA
TAGGATCTTCGTCGTCGGGAAGCCAGTGCGTAGTCAGCCAGTAGAGCAGCTAAAAGCTCCGATACGATCT
TTCAATAGTTGGGCTTTTCCCAGCCTTGCCTGCACGCGTGGAATGAAAAATCAATGATTGTCCGATCTCT
TCTTCCATTAAGTATATTATGGAAACCATTCGATTCTCATGAATAAACAACTGGCATTCCCCACTCAAGA
TTTAATGCGATAGAAGAGAAATCGTCTGATTAAGAAAGAAGGGTTCCGCCTCTCGCTAATACAATACGGG
GATAACCCTGACATGACCCCTGACTCAATTCCCGTCTTCTCTAGTGGGAATTCTGATCCCGAATAACTAA
ATAGCGTCAGTGAGGATGCCCATGCCCAGTAGCTTATCTTTCAGCTTCATAACCGCTCTTGGCAAGACCG
CTGTGGTTGAATCACTATCCGGTGCTCTCTTTCTGTTTGCAAGAAAAGAAGGGGCTGCAACTCTTACAGA
TGCTATTTCATCCGGTCCTATGTTTGAATTTGAAATGGAATCCTAAGATGCCCAGAAGTAGTATTAATAT
AGTAATGACTCTTAGCTCAAAGAAGACCCAGGCAATGCCAATCTCGATTCAAAAGCAAAAGTCTTTTTTA
TTATGTACGTCTTTCGTCTGCGCCTTTGCTTCTGAAGCTTGCTTTCCTGCGTCTCTTACGATGGCTTGCT
CCGCCTTGCTTTTTCCATTCTTACATCCGAATATCATATCGGAACGTTCCCCCTCCTAAGACTAAGTGGG
TTTTCGCTGTCCCGGGAACAGAATATGCGTTAGTTCCTATCAGAAGACGAATAAGAGAATAAAGGCCATC
ATAAGAGCAAACAATGCAATGACTTTCTAAATGCTTATGCTTTTACCACATTACTGATTAAGGAGTTACT
TTGTTCTGGCTCTCATGATTGTAAATTCACTTGATTTATGTTGTTTCTTCTCTCTATAGGCTCCCTCAAG
GACAGCAGGAAGTTCACAAAGGACTCCATACTATAAAAAGAAGTCTTTACCGGTTTCTTGAAAAGACTCT
TTTGGGGCGATTGTGACAACCTTTATCCTATTTGGAAGATCTCGAAAAAATGGAATAAAAAAGTGTGACG
ACCCCACTCTCATATTAATGAGGAAAGGCTACTCTAAATCGGTTCGCACTTCGCTTATCAATAATTATAC
GAAAAAGCAAGCGTAGGCTAAAAGCCGGAGCGAGCAAGAAAGCAAGCGTAGGCGCCTACACGCGCTAGCG
CGCTTTCCCTTTTCTCGCTTGCTAAGCTCCTTTCGATATGGGCCTGCCTTCGGTTGGTGAGTTAAATTCC
TCTAAAAAAGTAAGAAGTTGGGTACCGAGTGCAAACAAGTATGGAATGCATTTGCGCTTACCAGCATTCC
TATCAATGAAAGATGAGCCTCTATAACTGAACATAAGCAAATGGAATCTAAGCCTCGCCGTCCTCTTGAT
CGAGAACCCGGATTGCTCGAGTCGGTGAGAAAGATGGTTCTATAGATGCAAGAGATCGATTCAATAGGAG
ATTTCGAGGCTAAAAAGACTTTCCCTTGGTGGAAGAGCCAGAAGCACCGGACAAGATCTTTCGGGGTCTC
CTTCCTTCAAGTATACTGAGAGACTCCTATCTCAAAGATTCTATCTATCCATCTCCGAATCGTGGGGCCC
GAAAGAGTGTTGATATGGCCAGTAGTGCTTTGATCCGGCATAGCACAGTGGCCTTTACGTCATCCCAACA
GACTTTGAAAAATGACCGATCCTCAGATCGTCTCGAAAGCCTTTGTCATTCTCAGTCAACTAAGTAGGGC
CTGAAAGCCACCACTTGTTGAAGAAAGAAACCTGGTTCGTCTTGCTCAAATCATTGCTATTGCTCTAAAG
CATTTGTTTGTCGTCTCCTCGCTATGGCTATAGCCCGGGGAGAAGCATCCATAATACCCAGTAGACCAAG
CGCTTTGTAGAGATCCCTGTCACTCCCTCCATCCGTCCTTAAACCCTTCAGTTGTCTCCTCCCCTCGTTA
GTTGGAGTTGGGGGTggGTCATGAATGGGTAAGAATGGCGACTAGCTGTTTCATTTCCTCTCCCGGAGGC
TTGAAAGTACTAGTTGTGAGTGGTGCGCAGGAGCGCTACAACCTGTTAGGGGCGTTTTCATAGCGGGGCG
TTCCAAGGGAATAGGGGTGCAACGTAATTAGTGGCATTAGTTACGTTCACCAATCATGAAGGTCTTACGT
ATGTTGCCATGTGATGGAACATACAACCAAAAGAAACCAAACAAGCGGCTTCGTAACGTCCTCTCGTTGA
GGAGTTATGATTTGTCTTCTGCCACGGCCGTTGGCGGTGCAGGGTGTCTTAGTAGAAGCTTTGTTTAATC
TTACTACAGCTTTCGCGTGGGTCCGTTCGGGTCTTGGGACTAATGTCTTTCAAGCACCGACGACAAGGGA
CGGGCGCGTGGCCTAAGCTTGTCCGTGTTGCAACGGCCTCTAGTTCTCTTTCTTCTTGGCCTCTGTTTGC
GCTTTGCCATCACTTTCTCGTGTGGTACTGTGCAGACAAAAAGTGCACCCTGGTAGAAAGTTTCAAAAGT
ACGCTCTCCTCGGCGATCGTCCTTGGAGATCCTAAGGTGCCAGACGTCTACATGAGCGTCATGACCGAGC
TCGGAGTCAAAATATCTGCACCAAAATCATGGATTTCCGAGATTGGTGGAATTTTCGAAGATATTCTTTA
TTCAAGATCGCGATTTGTCTCCAATCAGCGTTAAAATGCTTCGATCTGCGAGACAGGCCGTGGCTTGGAT
TCCAAGAGGGTTTCCTTGTCACTTCCTATCAATTGGAAATGTTCTGGTCTTGGCCTTGGCTGCTGAAACA
ATTGAAGACATCCTTTTAGAGGCTCTTTCTTAAGAAAAAACGTGACTTTCATAGGCCTCTAGGTGGTCTT
TTACTGGTGCTCCGCCTGAAAATACGATAATTGAGTTTTTGAGACCAGTGCGATAAATGGGCTTTTGAGA
CTCCGTTTTCGTTTTGTTAACAACAGGTACTGTTTCTTCCTTACTTTAACAAGTAAGAAAGTAAACTACC
TTTAGGGTTAGGGTAAGGATCGTCTGTGCTATGAGTTTATCTTCCTCGATAGTGATCTAAGGCAAGAAAG
TATGATCAATGATCTCCTGCTAATGCTAGCGTCTTTTTCATCTCTAATCTCATCTATGCTTCAGGAAAAA
GTGGAACCTACCCGCTAATAATTAATATTCTTAATATAATAGGTAATAAAAAAAAAAGGTAAGAGGCTGG
CTGCTCTCCTTTAATATCTTAAGTGAGAGGCATGTTTTTTTAGCGCTCTTTTCCTTATCTCTTTTGTTAT
CGGACGACTCCAAAGGCTTCTGTCGATGGGTAAGATCCGTTTTAGCCTTTGAAGTTATTGAGTCAAAGAG
GAGAAAGAGGAGTCAATACTCTATTTATCTAGCCTGAAACTTTTTAGTAGACATAAGATCTGGTTCAGCT
ACAGAAGGTTATTTTCGACTTGCGTAGTTAAGCATGTAACTTCCCTGTCAAGATTTCGCAGAATGGGTCT
TTCTTTATCAAGATCAAGATACTACTTCGTCAACTAAACCAGAGTTCTTTTCTCTCCCATCCTGGCTTTC
TTCCCTTCTGGAACTTAGTAAGTTCTTTCACTTTTCACTTTGTAGGGACTCTTTTTTTTTTTCTAAAGCT
AAATTATTTGAGACATACTAAATACAAGAAACCAGGATAGTTCGCGGCCTTTTGCCAATTAAAGTCTGAG
GAGCGGCGAAAGAGATTTTCAAAAATGGTAGATAAAGAGCATCCGAGTCAGCTAAAACATCTATCTGATT
CTAGTGAAAAAGTGTATTGACGGGCAACCCAAAGAGAATCAATTTATTTGTTTTATCCTTCCCTGTTCTT
CTGGTCTATCAGAGATAGCCACCCTGATCACTCTTACATACAGGTACCTGTCGTGGAATTGACTCCGCTT
TCTTGCTAGGGCTGAGACCAGTAAGAGATAGGGCGGCTTCAGAAGATCGGCTTATTCAATCTAAGATTGA
GCCAGAATGAAACTGGCGAGGTTTTATCCCCGTCTCGGACATTGGTAAATCCGTCCCACATCGAGTTATC
GGCCAATCGGTAAGGCTAACCATTCATTTCGAAAGCTTACTAGGCTGGCTCGCCCTTAGGTCCAACCCCT
GCCCTTGTTTCCAGCTCGGTTCATCGCGCGCCAAGAAAGCAAGGCCTTTCGACTACGTCCGAAGGGGTAC
TATTACCTTTAATTTTAATTTTCTGCCCCTCTTTCTATTCTATAGAATTTTCAATTTACACCTGTCGCCA
CCTCTAGCAGTAAGACAACTAAGGCAAAGCTACCTACGGGAATTCGATCTCTATTAAGCTATTCTTTCTC
ACTTGATTAAGTCAGACCTGCTTTAGGAGATGGGAAATAATCCAGCTTAGAATTCTTATTCTAACACTGG
CCTGTGACCTAAAATCATCTATTGATGCACCTCTTACCTAGGAACGAGAGTCCTTCTTCTATTAAACTTT
AGGTTTGTTTTTCCTTTCTTACTGGTAAAAAAGCACCCCGCTTACTTTTTCTCTCTTCTACCAATGATCA
GTAGATTGAACACTAACTTAATATCGATGAAAGCAACTACAGCAAAAAGCCTTCTTTCTTTTTATCTTCT
TTCTGCTCCGTATTGCTTAAGTAAAGCAAAGACCAATCAAAACCTTATGGGAAAGAGAGCTCGAAAAGAA
GCATCTTTCTTATATACGAAAGCACCAAGAGATCGAATTCCTCCTTGCAGTTGATTAACTATAATTGGAC
ATGGTAAGGAAAGCAGGAATGTCATCAGGCTCAGACCTATTCTTGCAAGAGGCGATTCGTGCACAAGCCC
TCAAAGAAAAGCCATCAGCCCAGGGAGACTCTGTAGACTCGTGCTTCTGTTGGGAAGTACATCGTTTCAC
TTCTCAAAACAGAGGAGAGAAGCCAGTGACCGTAGGAGAGCTTTTTGCCCCTTCCTTTTCTTGTGTTCCT
GACCAGAGCAGACCAAAGAAGTGACGTGACCAGCTGACCTGCTTTTATGCCTGTTCTGGTTCTTATGAAT
AGAAGAAGAGGAGATTAGTAGCCCGAGCGAGAGCTCCCAAGCCTCAGGTGCGAAAACGAAGGCGAAGGGG
TGGCGAGATATTCGTCTAAGTAGCTCACTTCAGGCAATAGGAATCAAGAACTTATATGAATAGGAGTCGG
TGTTCAGTTCAAGGCATCATCCGAAGCGAAGAAAAGGAGTTGGCTTAGCGGAAAGGCGCAGGGCAATAAA
TAAAAGGTGCGGAGAAAGTTTGGTAACCGAATCGGCTACAGATCTTTGACTAAGCGCATGGATGAAGCTA
TGGTCTTAGCCGAGGCTATAGATGAATCGATCAGTGGCTTATAAGGGGGAACTTATAGACTTCCCAGCTC
CGCTCCTTTTCAGGAAGATGCGTTTATACGTTTTTTTAGTACGTACGTAAACCCCCCACCCAGATGAGTT
CGGCATAGCTCATACATGTTGCAGGTGGTTTATGCCAACTTTAGGAAATTGCCATGTGCTCATAGATCGT
CGTTACTCGGTGACGGATCTTGGATCTGTTATCGGAACTGCTCCGGGCGCTACTGTCTTTATTTCCGTTA
CCCATGTTCACATTGATTGGTGCTTATTCCGACTCAGCCTCTGTCCCGACCTTCGGGTCTCGGATCAACA
GGGTCGAGGTAAGCCACGGGAACTTGATAAAAATGATACCCATAAAAGTGACTCCCTTTTTTCCTACCAG
TTGTTGATCCAGATGTTCAAGATGAAAAGTCGGATAGAAACGTTAAAGTAGCATGAGCAGTTCCATGTCC
CCTGGCAGCTGTGGATTGAGCAGGTTATGATGTTGCTTGACATCGGCATCCTATTTATTCCGGCTAGCGG
CGCGGCGAAAGAAGCAGAGGCTGCTATAAAATAGCTTTTTCAAGTAAAAGCACGAGTTCCGGTAGACTCG
TACAAGCCAGCATCTTGACTAGATTGGGGAGCAAAGGTGGGGGCATGGATTTCTTAATGCGGGAGCGGTT
TGGAAGGTCCGGCCTCAGTTGTTGGGATCAAGCACCACTAGCTAAAGATGGCCTAGAAGCAAAGTTCTTC
AGTGTCTGGGACATAGGTTCCGGGCAAGCTGTGGGAGGTTATCTTCTTGTTTTACTTCTTCCCTTCAATA
GGCCATAGCCTCTCCTGGCTTGCCTTCGGCTACCCCTTCCCTCTCGGGGCAGCCTTTAATAATGCCATCA
CTTCTCTCACTCCAGCTTGGGTTTCTGAGAGTAGATAGATATGAATCTAATACCAGGCTGAAGGAGCTAA
TTGCAGCAGTCTTATTCAATCCTGCAGCACACTCTTACTACTCTTACTCTCAAGGGCTGTTGAGATAGAA
GGCTAAGCTCTAAATTGGGCAAACCGCTGATCTCAGGAAGCTCAGCTTCAGGCTATGCATGCTTCAGCTT
TTGGGGGCATAGTATAGGTCTTGTCAGAGCCTTCCTATCAAATAATCTTTATATTTCTAAAAGCTATTCC
GTCTTAATCCTACTCGAAAGGGAGTTAGTGAGTGACCTACTAGTCGTAGGGCGCGAAAGCATATACCATA
CCCATCCGAGTTAGCCTACCGGTGAGATTGAATTGGAAAGCGTCCAGGGGTGGAATTCTTTGATTGAATA
GAGCATGTTTATTCGATATTCGAAGCGTCGAAAGCAATCCAATCAAATCGATAAACGTTCTGTATGGTCA
TAATTTGATTTTAAGCGTCAACTACCAATTGTTCATGTGAACCTACCGATGGTTTGTGCCTACCCGGCGG
GGGAATAGCGTGGAGCATTTTTTTTATCAAACCCGCGTCGGTCAAATGAGAAGGAAACAACAAAGCCTTA
TCTTTTTTTAATCGAGATTGCCTTGGTGTTCTTTGAATGAGTCTCCCGCTGTTGGTGCTTTAGTACGGGC
AATAGGAAATGGCCTAACTAGGAAGGGCAGACTCAAGGCGATGACTAGTAGATATCCCAGGAGTTTAGAA
AGCTAACGAATTGAACTATGACCATGGGAATGATTATTTAATAAATAAACTACCTCACCCTGTAAACCCT
CTTGCCCACCACTAGTCACTCTGTTGGTTAGCTGGGAATGAATGTGAACCAATTCTCCCTACCTGCGAGC
GAGTTCGACTTCTAGGAGTTATAGTCCCTAAGTAGCAAGAACAAGGTTTAGATGTAGGATTGTTCTTACA
AGGAATGAACGTTCCAAGAGAGCGAAACCAACCGGGGGAAGGAAAGGCAATGAATAATGAATAGGAAAGC
AAATACGATTTAGGACAAATTCTTGGGGTTCCAGTGAGTGGCCTAAAGGAATTACCGGTCTTAGGAAGAG
TGGAAGAATACGGCCGAAGAAAGGCAACTGGGATTGATGCCACAGAATCCACAGTCATTGACTCAGCTGC
ACATTCATCTCTAGAGGGGCTTGTTCTCGAATACCTGCAAGTGAATCAGATCTGGGCGTACTCATCTTTA
GAGATCCTGCGGGTTAATACGACTTCCACCTCGGACTAGATTCACTAGATTGACTCTCTTTACCGAACCA
GCTTAAACAGCTTACGGATCATCCTATAGCATGTGATGAAAACTCCTACCGCTTCGCTAGTGAGCTACCC
ACCAAGCCTTTAGTCCTAGACGAGAGTAGAGCTAATCTAAGCGAGGAGAACGTCTTATTCATCAAATGAA
TTGAATTACCCGACTATCGGCTTACCGCTTACTCTTAGAGTGTAGAGTGACTCTTCTCCGGAAGCTTCTA
GCCAGTCTGGTCTGACTATTTATTCTAGATAGATAGGGGTCAAGCAAATACTGGAACAGCTTGCAAAGCA
GTCCTTTCTTCAACCACTATTGTGGTAGGAACACATTCTTCGAGCGGGGTAACATTCTGACTTGAAATAA
AGTAAAAGCTAGGCTAGTTGCAGTGCCATCAACATCTTATAGTGGTTTTCACTCTTCTAGTTTGCCGCGG
ATTCTGCTCTTAGAGATACTCTCGAACAGAAACCAGGTAAGCCTTTAGCTTTGAATATTCGACTCGAAAT
CTTGCTTCTAGCTTTTGGCACCTCTGATATAAACAGAAATTGCATATATAAAGGAATTCAGGTACCCCAT
ACCTGCTTCACTGGTCGGTTAGACTAAAATTCCCACCAGTTAATAAGGGGTATCAGAGCTCCATAACATA
ACGTATGTAGCAATTGTTTATCGATTCCATTTGCCTATTCGCATCAGAAGCTAAAACCAATGCCATGGGT
CATCTTCCTACGCATCGATCAATCAGGTATCACTACTAGTCTTGAGCTTCACGGAGACGAAGCGTCCATG
AGGCAATGAAATTGTTTGATTCTCATATATATGCTTTTTAAAGCAATTGAATCTCCCCGTCTGTGAAACT
AGCTTTACTAGTGGAGTTTTGGAGAGTCGGTGAAAGATTCGGTTTCGAAATCCGGTGGCGGAGGTGAGTG
CTGTCCTCGAACGCTAAGCTAACTCCCTATGTTGATTCCTTCTGTTGTGCCTGCCCTAAAAAAGTGGCAT
TGGTCCCCCACTTTGATAAATTGCACATTTATGAGCCGAGTTTACACGATATTATGATCAACCGGTATTA
TACGAACTGTCCGAGCTCCTGCAAGAGGGTTAGCTCAAGGGAAAGCACTTGAAGTAACGGATGAGTGCCC
TAGCGCATAAGTACTAGACTTTTCTAAAGTGGAATGAAAGTAGATATTTCAGTCCTACACCTTAAAAGAA
AGCCTTTTTTCGATAGTTGTTAGAGGTGAATGAAATCAATCCACTCTTTCTGATAGCTTACACAGGCCTT
CTTCTGACAGACAAATGCTCCTATAGTGAATCTCTCTCATAAGAAAGAAGAGAGCTAGCATAAGCGGACA
GCTATACTACCAGAAGAGCAGCTACTATCAGTCCTAAAGACCAGTCTCCGTCCTTCACTCTTAAGGAAAG
GATATCAACCATGGATGGAAGGTCTCCTGTAAGCCAGAAGGTCCTACTAAGTGGTCTAAGTCGAATCCCT
TCCTTGAATGGTAAAATGGGAAAGCTTTCATATAATGCCTTTGTTCGTACCGGACTCTTTGACTTGGTTG
GGACTGTAACCTTTAATTAGTGGGGAGACTGCTGCTACTACTATTTTCTCGCTGAGGGAGCCAAACCTGG
TGCTAGCGTACATTCTTTACTTTCGAGTGAGAGATCTCATGAACTCATGCTTGCATACGTGTTAGGTCTC
ATTGCTTTCTGGGATTTTCCGGATCTTCGATCAGGGCGTGTTCCCATCAGAGGAATGTCCCTTTGGAAAC
TGATGAACTCGGTCGATCCAATCAGGGTATGCTTTCCTAGACGTAGGCCTCATTAAGGGCCTGACGTCAA
TTCCAAGCTGCTGTAGCGCCTCGACCATGTAATTTCTTTCCAGATCCAATGGTGCCTGTGGAACTGTTGT
GGCGGGGAAGGAGTACTTTTTATTTTCTTTTTTCCTAAAGAGGGACGTAATTTGAAGAGTAATTTATCCT
CCTTTCCCTTTGGAAGTAATTCATCTCTGGCATCTCTCTCAGTTGGTTAGCTAGTGTCATTGTCCTTCGG
CTTCTTCAGTGGCCAAGTTGAAGCGTTCAACGGTTCTTCGGCCTACCGCCTTTCTTTTTTCAAGGTTGAG
CTTGTTCAATTGAAGCTAATGCTATGCTGCCCTTCCCTTGTTCAAGAGAAAGCGAGGACTTTCTTTTCTT
TTTTTTTTTAGTTACCGACCTAAACAAAAGAGATTAGCCTCTTGATCGATTGATTGATTGGATCGAAGTA
CGAAGGGGTTGATTGAAGTATGAGATCAGCCCAAGACTAAGGCCGAGCAACTAGCTGCTGCAAGATTGGA
CGTCTATCTATCTCACCACGCCCCCTACTCCTATAAGGGCCGGTGGAAGGAATGCTCTGCTCATCTTTCT
TACGGCTCGTTACCGCAGCGCTCGTTCGCCCCTTCGGCTTTTTCAATTCAAAAGAAAAGGGTAGTGTCTT
TTTCCTGGTAAATAGCGTCTTGAAGTTGAAGCAAAGGCATTATTGAACGAAAGAGATGCCGGGTCGGTCA
ATTGCATTAGGTAGGAGATGCAGGACCTGTCTTAACCGCAAGTGCATTCGCTATTCGATTCCATCCTCGA
TCTGTCTTCGTTGGAAGGTTGGGTTTTCCCTCTATCATAATGTCGTGAGAGGGGTTCCTCCGTGCAGCCT
GATTCTAATTTCGTAAATAGAATTTGCTTCGCTTCTCCTGTCGCGAGAAGGCGAGGTGGCGCCCCTGCTG
CTGGATATGATCTAACGATGTTGATCCGTATAGAAAAATGAAGTTTCGATTTGGTGAGCATAAGAAGACG
CATCCGAAGAGGCTGAATCTGAAAAAAGAAACTTAAACAAACGATGAAGCCGGCAGCAAAAACGGAATTT
GCTTTTTGTTGGGTGGTCTAGAACAACTGAATCAAGAGGAGCAGAGCGAACAAAATCTGCTTCGCTTTGG
AGTCCCCTGACGTTGTTGGCGCTAATTGAGCCGTAGATTATGAGCTTACTGATTCAAAGCTCTCATGAGA
TCTCGTTGGCATGCCCTAAAAAAAAAAATGAAAAGGAAGTCGTTAAGACTTAAGAGTTCTAATTCCCCGA
CTCCGTTCCTATTTCTTAGTGTTCTTTCCACTTCACTTCAACATCAACTTAGTTAGCTAACGAAGTTGTT
GATCCTCGCCCATCTTTTGCTGCCTGTGAGGAGGTTGGACCTATGCGATCTCGTTACAACGTTCTTTTCA
AACTTCAATCTTGAAGCATGGGCGGTGGTCGGATGAACAGAATGTCCAAGTAAGGAGAACTAGCCAAGCT
TCTTCACAAGCGAAGGAATTGCAACCGAACCATCTGTGAGATCGGTCGAGAGGCTCCCCTTTACTAGTAA
GGCCTCTTTAACGCCACTCTTTCCGAGTCTCGTTTGTTTGATGAAATGAATTTTGGCTTCTGTTAGTGAG
AAGCTCAGTACCGCTTTAAGCCCGACAAGCGGGCCCTAAAATAAAAGCAGGCTACCAAGAGAGGTAGGCG
CGGAAGGTCAGTCGATTGAAGCTGAAAAGACTCCCTTCTTGCTTCCTTCTTCCTTAGGGTACGCCCCCTA
TTGCCTTTCATTCGGAAAAGGAATTTTCTGCACTGGCTTCGTTGCCCCGTGAGCTACTTACTTTCACTAT
TTCTTCCTTTGAGGAAGGCAAGTGCAGATCATAGAAGAACGAACAAAGGATTCAGGCACGACTCCAATGC
TTGACGGATAGAAGCAATCTTCCCCACTCGGGACTGGACGACTTGAGCACTGAATCCTATTCATATAAGA
GATTTTCCTTCTTCCTACAGTACTGGATCGTGATCCAATCCGGTTATTGGCATGGCAAGTATAAAATTCC
GTTTATAGAAGAAGCTGCTAATCTTTCTCCTTCACCTGACCACAGAACTAATCAATCAACCTTGACCTGG
ACTTCCCATCTTCCCCACTTGATTCAGCTTGAAAGCGGAAAAGAAGCGACTTGAACACATCCTTCAGCGG
GAAGCCAGATGGAATGCTTTCACGCCCTAAGAAGGAGTCACGCAAAGAGAAGAGGTTGCTTCGCTTCCTA
AGAATTTTTCCTATTCCTAAACCTAAACTTGCTCACTACCCTTACTGAGACGGCTAACAACCGTCTTAAA
GTGAGATTTGAATTCAGTTTATCCTTCGACTGAGAAAGTTTCTCTTTCGGCTGAGCCTTTGGTCGAGTCC
CTATTCTATAGGATATAGTTTCAAGAGCCCTTGCTATATAGACACTTTGTTGCAAACAATCCCATCTGTC
TATTAGTGATAGCTCCATCCTACACTTCGATTGAATGAAGTCCTTCTGAACTGGAATCATGAATTGGATT
CGAACCAATATCTCCGTGCGACTTTCCCTTTAGTCGATCATGATGGGAAGATCCCGCTGCCCAGGATCTC
GGCACCCCTCCCACCTTTCGGCGAGATATTAGCCTTCAACTTATTAGCAACATTCCCTCTTTTCCTAATG
ATAGATCTCTCTCTCCCTCTTTTCAAGGAAGTGAGTATCAGACCATATGTAGTTATATAAATACTCCAGC
GCTGAAGTATGCTTTGTTCCCAGTCCCACCTCAATCCCCTCATATTATTCCTTAAAGCAGCTTTCCACGG
TGCCTTTCAGACAGTTGGCACACGTGGTAAGCAGCTCCAGACCCCCCTGGCATAAGCAACGGCCACACTC
GGTGGCCATGCCCTTTGCCCCCGCCAGGGCGACCTCTTCTGCAGGGGAGCGCTCTGGGTTTTGGAGCTGC
TCACGTACAGGAGACGCCCCCACTGTCGGTGGAGCCTGGATAATCGGAGGTTTTATAATCGAGGGCTTCA
TTGTTGTCTGTACTTGTTGTTGTTGAGCCGGATCACCCTGAGGACGGCCGGCGCCCTCGGGGGAACCTGC
ATTTGCGGGGCTGGCATTAGACGTGCCAGCCTCATTTTGACCCGCTTCCGAGCCCGATCCCGAAGGGCCC
GTTGAGGAGTTCATTTGACTATGAAAGGGGGTTTCTTCCATAGTCAAAAAAACGTATTTAAATAAAAAAG
TGATGAAAAACGTGATCTCCGCGGGGAGACCCCTATGAATGAAAAAAAAAAAAAGAACGCGCCCCCCGAG
GGGGCAAGCTATCCTTTCCCAGAGGGATTTTAACAGGGGTCTCCCCCCAATAAGATAGAACACTAAGACT
ATAGAAGCGAGGCAGAGGAAAGGAATGCCTCTTTTTTTCCAAAGAAGATAGATATGACTTATGATATGTG
TATTTTTCTCTTATGAAAAAAAGCGATGAAAGACGTGCTTTAGTCCCCCTTGGTGTCTTATAGCTGCGTG
GCAAGAGCTCTCTCTTCTAGAGCCCAGCAAGCGTAGGCTCGAAGGAGCGCGCTCGCGCGCTTTCCGTTTT
CTCGCTTGTACGGACCGTAGGTCGGATGGCTGACTGCCTTCCCTGATCTAGTGGAACGTTACATACCTTG
GGTCTCGACGATCCCCCTTACCCACGGTAGCTTCTTGCTTACTGTTTACTTGTGCTAAGGGCTGACTTGG
GAAAGCTATACCTAAATCGATTCGCCATATCTTACTTCTCAATTCATTGAGGGGCTAAGTCCAAATCCTG
TTTTTCCGTGTTCCCTGCCGGTATTTACGGATTGACTCCCTTTCGTGCATGCTTCCGGGTCACTCCTCAC
GAAGTGGGCGCAGCCCAGTTGGTCGAGCTTCCTTCTGGACTACTTGGGTCAGCGCGTTTCGCTGGACTCA
CGAAGAGTCCACTTGAACCTTTCCAAGGCTCCACTTGACAAGTTGACGTCTGGAGAACACCAGACCTCGC
CTAAATGACAGGATGTCACACCTGTCATGGGGGGCACCTCTAGCATCTCAAGTGATTAGGCGGGGGCAGG
ATTCGAACCTGCAATCTTCAGGTCATGAGCCTGATGAGTTGACCAATTACTCTACCCCGCTTCTTCCCCT
TATCCAACCCCTCCTTCATCGTCGTTGGTCCTTCGTTCGTAGTGGCAATTTTTTAAAAACCCCTCTTTCT
TTGACATCACATTCATCATCCGGGCGGGCAGCCTCCGGTCCGGGTGCTCAACTTGACTTTATTTAGAAGT
AGCGCCTTTTGAATATGAGTAGGCGACTTGCATGTGTTAAGCATATAGGCCAATAGCTTCTTAGCGCTTA
GGTACTACCTATAAGCTTCAAACTCCTCAACCGGAGGAAATAGTAAGCAAGCTACGGCGCCTACACGCGC
TAGCTAGCTTGTAGTTTTCTCGCTTCCTTTTCTACACTTTCTTCTCTTATGAAATTGAGAGTTTCTGATG
CACGTCCTTATATTCCTGAAGAAAGAAAAGAAGGAGCGCTCTATCTTACTTATTGATTGCACGGCATTCC
TACTGTCACTAACGGACTAAAAGCATTACTTCTTAGCTGGCTTACGGGTGTAGTAAGAGAGACCTCTATA
ATACGATATTCCATCCCTCACTGACAGTAATTGCTACTTGAACTAGAAAGCACAGATCGGCTACTGTCGA
TAAAAAGCAGGCATTACGCACTAACTGAGAGCAGGGATGGAGCAAGCGTAGGCTCGAAGGAGCGCGCTCG
CTAGCTTTCCGTTTTCTCGCTCTCTCAACCTACTATCAGGCTAGCTAAACTCCTCTTTCTCCGCCAACAA
GATTGCCTTAGAGATGGATTGTTAATCTCGTAGCACGTTCCAAAGAGATAGGCAGGTCGGGCATCACATA
CGAATTGCCAACACATCCCATAGTTTTGAAGGGGGAGACGCCCGGTTCCTACTAACTGAACACAGGCAAA
TTCTTTATTGAAAAGGAAGTCATCAAGCGGGGCTTCGTTTTCTCCTTTCTTTAGTGAAGGCAGGCATCTG
AAAAGGTCTCTGGACTGAGGCTTAACCACTCCTGTTGTGACGGATTCGGACGTGGATACGGATGCTCACT
CGGTTTCGGACTGATGGACGGACGATTTCCGATAGAATCCAGAGAATCATGGACAGGCAAAGTTTGGTAT
GGGGCTCACAGTAAGCTACAGATTTGAATGAGTTGACTACGCGATGAATCCCCATCTCCGCTTCTGCTTC
GGCTTCTCCTAGAGGTCCCCTCTTCTCTGCTTTTTCTAGGTCCTTTCCTCACTGGGCCAACAACTTCAGA
TACAAAGCATGATTCTTCCAAGACGTGCGAGGCGCCCCCCAAGGGGAAAGACTTCAACATAAAAGTACAT
TTCCGTTTTTCCTGTTGAGTCATCGCCTAATCCTTTCATTCAGGGCTTAATGCCAGTAAGCAAGGAAAGA
AAATCTATCTAATCGAAGTCCAGGGCCTAATCCTTGTATTGGTTCTTGACTTTCTGTGTAAGAGCCCCGC
GGGGAAGCCCCATCAGGAGAGAATTGCTATGTCTGTCGGAAAATCGTTATCTACGCAATTACCAATACCC
AATAGACTGAAATCAAGGAGAATATGCCCCTTCCCTTAAGCCCCACCTAAGTCCTAATCCTTCACCAAAG
AGTTAATTCGTATCCGCCTCTCAGTCAGTCATCGCCTACCCCTTCTAATCCTATCGGTCAGCGCCTAGTC
TCTTTCGAAGTGCTCGAAGTCGGCTAAGGTTCAATGCTTTTTGGTTGCTGCTTTGTCCCTCGTCACCCTA
AGAGAGGACTGAGTTTGTTCCTGCGCGAGTCTTGTTGTAAGGTGGAATGCTTTCCCGCTTTTCGATGGAG
GTTAGATCGAAGCAAGAAAGGACAGCCGAGCCAAGCGCAAAGACCCGCTCTTTGGTATCTACAGATCGAG
GAGAAAGCAAAACCTAGTATACTATCTATCTGCAATCATTCCCTTCCGACTATAAGATGTGTGTCATTAA
GACAATGAAAAGGAAGCAGTAGGACTGGACTAAAGGTTAGTTTCATAGCGCCTTATCCGTACTTGTGTTT
TAGGGAGCTCGACAGAAAGATAGGGTGGTCTTCTTTTAATTGAATCTCATCGGCCACTAAAATGTTGCTG
TTTCAAATCTTTCTGGATCTGGAAGTAGGAGTACTGCTGTGGCAAAGCTAGCTAATAGTAAGTTAGATAG
GCCCGAAGCTTTTTCTTCGTAGTCTAAACCAGACCCAGTGTGGACCAGGAGGTGGGGAAGCTGGTTCGAT
AGGGCCACTAGAAGCCTTGTTTTTTTCTTTCTCTCGCGTCCGGCTATTCCTGCTGAGTCCGAAAGATGAG
TCCTAACTCCGGTTAGACAGAAGAATCACTGTAGATAGCAGACGCGGTACACAAAGCGGTCTTAGCATGA
AGGGAGGATGTGGGTTGATTGAATTTCCAGGTCCAGGCATCTAACTTAACTCGAAGTCTTAAGCAAGTCA
AGTGAACCGTAAAGACGTAGGAAGGAAGACCGGGTCTGTAACAGGAAGAAGGTTAAACGCTTAAGAACGG
ACAATGCTGGCCGTTACCAACACCCAAAAAAAGGGACTTCTACAAGGGAACATGAAAGATAGCTTAGCTT
CCTGAGGTATGAACTAAAGAAGGACTCTATTCGGAATAGAGGGTGCCTCAAATCTGCTCTTCGTCTCTTT
CCCGGAAATGTTATGGTATTATAAAACTGCATTCCTGCCCTACTTAAGTTAAGTAAAGGAAGAGTTCGCG
CTTTCTAACTATCTCCCCGGTCCAAACGAGCGAATGCGGTCTCGACTCTTTCCCAGCACTTTAGTAAAAG
CAAACCATACGAGTAGGGAATCCATTGCTGGAGCAAAGCTCTTGGGATTCAAGCCGTATTAGTTTTGATT
AGCTGTCCCAGGTAAAGGAGTAAGTATTTGCTGTTGGCATGTCCGAGCTAAGATCTCTACGAGTCATTAC
TTCTACGAGAGAAAGTGCTTCCGTTGTCCTACCTTCCTTAGCTAAGGCATCCACCATTCTTGAAAGCCTA
TATCACGTCGTTTCACTTCCATGTGAGATTTATCCAACCAGCGCACGTAGGCTTTTCATTGAGCTAGAGT
AAGGTGCTGGAGCGATTACCTTAGCTTCGGTTCGGACGGGGGACTAGACGACTCTAGTATAGAGCAGAAA
AACTTTAGGAAAAGAATCCGCGAGAAAATATCAAAATTCTGGGAAGGCATGGAACGAGGACGAATAGGAC
CAGAAGTGGGATAACTCTAAGATCCGCTTAGCAAAGTGACAAACAAAGAAGGGCTTAATATCTTAATTAA
AAATTAAATTATGAATTGGTCGGAAACGTACCTATCTCGTTTGTCGGTTCTTTCCTGTGGCGATCTCACG
TTTTTGATGATGAAAGGGCGTTTCCTTCCCTGACCAAATGAACAATAAGAACTTTAAGAGGCACTTTTGG
CATTGGTTGATCGCATAATAAAGTACTCTCAGTAAAGTCTCGATTAGGAATCGGGGGAGCACAGTTTTCT
TTAACAAAAAAAAGAGGGGGTTGGAGAACTTGACTCGTCCCTGTTCCACCTCTAAGAGTTCTATTGATCA
AAAGGTTACACCGGATGGTTCGGAGAGAGCATCCGATTGGGGGACAGATCTGTATTAGCTGCCAACGGTA
CTCTATATTGTTTTGGTCTAATATCCTAAAGATCCGACCTTGTTAGTAGTCTTCTTTTTGAAACCAGAGA
CTTTTCAGATTATGGGTCTCGTGTGATAACAATAGGTCTAACAAAGAAAGAGCAAACGATTTATGGATAG
AATACATAATTTTTTGAACTCTACTCGGTGAATCCGTCGACTGAGTCAGTGGCAGAAGTTGTAGTAAATC
CAGCGGACTTTGTGTCAGAGAAAATCTCCCCTTTCATCGTTAACCGAACCCAGCGGAGAATGATCAAAGA
AAGGAATCAGTTTAGTGTGCCCAGGGATTTTGCTTTCTTCAGTCTGGTTCCCTTCGTGGTCAGCAGGATA
TGGATGAAACACTGCCTTGCCCTCAATCTCTATGTCCGTTTATAGGATCGAAGTGAAGATGTCCCTTACA
GGTGTCTGTAGGGAGCTCTCTATTTCCAACAAAGTGGTATCAGAGCCCTAAGTTCCTGGTGAATACAGAA
TGGCGAGTGGTTTGGTTCCGTTTCAATTTCCTAGACTTACCAATTTTGATAATTGGGCTATTAGAGTGAA
GGCCTTGCTAGGATCACAAGATGCTTGGGAGATAGTTGAGAAAGGTTATGTAGAGCCAGAAGATAAGAAT
TCTTTAAATCCCACTCAGATGGATGCCTTGCAAAAGGCTAAGAAGAAGGCGCGTTTAGCCCAAAGAGGCC
GAGGATGTGGATATGGTTGTGGCCAAGGAGACTCATCGAGAAGACGTGGAATAGGAAGTAATCCATGGCA
AACTAGGAGAAGGTATGACAAGTCAGCTTTACAATGCAATGTTATAGTTGTCATAAGTATGGCCATTATG
CTTCAGAATGTCTTAAAGGTTACTGATGATTTCGATGATAGAGCCAATCTTAGAATAAGGAGTAAAAAGA
GGAGCCGAAGAATATCCCATAATAAAAAGTGCTCCAACTGCAAGTATCCCACTGGCTGAAACATAACTCA
AACTACCTGCAAGTAGCAATTACACTTACTCCGACAATGGGTCTTTAGCCTTTCGGAATCGAAGGGGCTA
TAGGTTTTCCTTCGTACATGAAGGCCTTCTTCTTTTCTCTAGCCTGAAGAGGGCGATCCGCTTAGCAAGA
TCCAGGAACTTACGGTCTAATTGCCCGCGGTATCTAATTAGCTTAAGAATTCCACCTACTTCTACTGATG
CCCCAAAGATTGGATCTCAGCCAAGCTTAAGTGACTTCTGGTAGTCGACCAGGCCGCTTTCGTACGCTTT
CCCCAGTAGAATGACTAAAGGCACTTTTTTTATTCCTCCTATTCCTGTCCAACCAAGGACATCTGGAGGG
AGTTGGAGCAGCAGGAGAAAGAAAAAAAGAAGTAGAGTAGTTGGCATACGCTGGTCAATCCAGTACGTAC
GTCGCTTTCGTTCTTTACATTCAATATCCCATTCCCGGTCGCATCTGCATCTGTTCTATTCAGCCAATCC
CTTGCTGCTTGCTTCATCCCGCCCTGCCTGCTCAGATGCGTCAATCCGCCTATCTGTATCCTTTTCCTCG
CATAGAGAGCTATAGTAGTTCTTGGTAGGAGGGAACTAATACTGTAGATAAGGTTCATTGCTATTTGCTC
TCCCGCTACGCTAGCACTTAAGAGACTATCTTAGCCCAGAGCGAGGGTGAGGGATCACAATAAGGAGTAA
CCAAAGTGGGCAGTACCGCGATACCAGTCCACGACTACCATTTCTGTAACTGAATTTCCCTGCCCCCTGT
CCACTCGGTCTTCTTTTCGGACTTCAGGAGCTTTGAGTAAAGGGGGGCAGGGGGGCGGGAAGATCTACTC
ATTCAAAGGGAAAGCGCACCCCTCTATTTATTCTCACAAGAAGAAGAGCTAGTGAAATGGACCCTTTCTT
CATGCCAGCGGGGGAAAGAAAAGAGGCCCACTGCGAGAGGAGAGAGTGATTCAGCTGCTAACAAGCGCTG
GTTTTTCAAAAAAGAAATTGTTATTCGGGAAACGTCTGTTGATAAAAAGGTCATACATAATTTTTTTTAA
AAAGGAAACCAGGGGGCGGATTCAACCTGGGCTCCGTTCGAGCCTCTCTTAGGAGAGTCCCTTAACTTCG
ACAAGCCTTGATCTGCGCTTTTCTCGCATCTTTACATATGGGAGTCTAATCTTCCCTGAATTTTTATATT
TCAATCTTTCCTCATGGGTCAAGAACAAAGGGAACGAATGAAGGGCTATCTTTCCTCTTTTCGGACGCAA
AAGCAACCCTTGGGTGGGCTTGGGCTTTCCCACCTGTAAGTACACGAAAAAAGGGGGATCCTTATATAAG
TATATATATAGTAGCATAAACAAACCGAACGAACACGCCTTTAAACGAGCTCCAGCAGAAAGGATCAATC
TCTCGATCGATGCCCGGCATATCGTCGTAAGACCAGGCGAAAACCTTCTCATGTTGTTTTAAGACCTCCG
TGATCGAATCCCACTCGCGTTTATTCAATGCATTTGATATTTGAATTTCTCGAGGTTCCTCGTTGGTGCC
CAAATTAAACGAAGTTAATTCATCTTGTGATAGTTGCATTATTACATTTTGCGATTCTTCGTTCCCAATT
GTCTTAGTGTCGCTGGTGAACTTGAGGAGTTTCTCGTGATCGTACGAGTAAGCGGAAATTTCAAGTTCAT
TCATAGGAGGAGCAAGATCTTCAACAGAGGCGTAGGAGGGAGTTATTACAGACGCGGCCATGTCCGGTAC
TCCGGATGCCGACTTAAGGAACTCTACTGAGCCTTCAAAATGCGTAACTGGTTGGGAATCTTGCTGCGTC
GCTGCTTCTTCATCAAACAGGGCAGAGAGATCTTCCACTTCAACATCAACTAGCATTTTTCCTTAGTTTC
CCCCATGCAAAAGAGGACTGTCTTCTTCTTCTATGGTAGCTTTACGGGACCTTTGCTCAAGAACTTCTTC
CAGAGTCGCGACAAGCATGCCAAACCCGGGGAATACCTGTTTCTCGCGAAAGTGAAACTCGCAAGAAAAC
TCATAGTGGGGCGAGTCTCTCCCTTCTTTGACGAACCACCCATTCATGCCGGGTAGCCTTTCCCGTATTC
CTGGGTGTGCAATGCTACGGTCGCGACGACCATAACCGAGCCCTGTACTATCGGTCTGAGTAACGGGAGC
ATTAAACCTACGAACTCCTTGTCCTGCCTTGCCTAACCCCTTTCCGGGCTCGAATCCCATCTTCTCGAAC
ATTCCAACAATTGCCGGGTTCACAACCGGGAGCGCATCCTGGAGATCTTGTTCCACGGTGAGTACAGCCA
CTTGAAAACCTTGCAAGGCGGGATGCCACTCGACTGTGGTCGAGGAAACGTCCTTAGGGAGGGTGCTTGC
TCGGATTATCTCCACCTTCCCTTTGACAGGTACCTTGATCATCTGATGCAAGGTAGAAGGTACGGCCCCT
AGGGGATGCTTCGAATAAGGTAGGGTAGGGGGAAGAATTGAGTGCGGTGCGCGGTAAGACTGAACCTCCC
ATTGCTCTATCGGAGATAGCATGCAGCCGATAATGAAGAAAGATATATAGAAAGTGTGCTGTGAAGGATC
TTTAATTGTAGTCAGTCTTTACTTAACTTGATCCAAGCTTGACTTAGCTCAAGCAATGCCCAAAGACTCC
CATGCCTTTCTTGGTGGAAAAAACCACCGGCGATTTCCAAAAAGTCTTTATTGCATTTTTAGAGCAAGAA
GCGGAACTACAAGAAAAAATAAATTCTATCATGGATAGATTTCTTTCTGAGCACATCACAACACTTGGAG
TCGGACTCATTCTTTCGATAGCTATTTTTGGTGCTTTTAAAGCTGGCCAAGTTTTTGAACGAAATACTAT
TTCGGAACGTATACATGAGTTTGATCTAGAGAAACTAAAACAAAAAACCGAATCAAAACTAGAGATGCTT
TGGAAACATTATTGTGATACGAATGGAAAATCTACTTTCACCTCGATCACTACCCCTCTGTCTGATCTGG
AGGTAATGTGTGAGCAAGTGGGTTTGATTGTGAAGAACCTTAAAGTCTTGCTCAAACGTTACCTACCCGT
CTCCCAACCATACCTCTATATCAAGGTATGACTTGGGATCCGACCTGGAAGGCCTTACCTACGCACCCAT
TGACTCAACGGTCTTGGGTCCAAAGATTAGGCAAGAGCGTGAAGCAGGTCCGAAATCTTCGTTCTTGCTT
TACTTCTCTTGCTTATGAACTAGCGAGTTTTGATTTCTTGCTAGTCGGGCCTCATACTTATGGAGAGTCA
TGGCCGCAGGGTCCCTTGTGGCCTCCCACAGTACGATATGTGTATGACAAGTTTAACGACTTGTTAAGTG
CGTGGGATCTGGACTGGTTTACTAGCCGAGTCCATCCCCACTTGCCATCACCATTCGACTATGGGATTCC
ACCAGTTACTGGCCGTCTCGGTCAGACTATTGAGAGAGGAGGCAAAAGGTTTGGAACCCATTGGTAACTA
TGTCAATCTCAATCAGAGGCTGCTGAAGCCGGTCCATGACTGGCTAATGCAAGTGCTTAGGAGGATTCCC
ATGGATGGAACCTTCCATCAGCACAAACCTCTTGATCGACTAGTTGGCAATCAAACCTGTTACTCTTTCG
ATTTGAAATCTGCCACCGCCAGTATTATTTCTCTTCGAAGTGTTTAAGGTTTGTTTTGGTCAGCCGTTCG
CTTCTAGTGTTGTTAATTCAGCACTAGCCTTTAATTTCTTTGAGGTCCCATTCGTAAAGAAGAAGGACTC
TCAAGTCTATTTTAGGGTCGGACAGCCGCAATTCCATTTCCTCTTGGCCTTTGTTTGCACTTACTCACCC
TATTTTTATTTGGTGGTGTGCAGAGCAGATATACCCAGGTCAGCTTTTTAACAGGTATGCAGTACTCGGT
GATGATGTACTCATTACCGATCAGGAAGTAGCCAGAGTGTATGAGACAGCGCTTGGTCGATTAGGGGTTT
CGAACAAGCGAGAAAACTACAAGCGCTAACGCGCGTGTAGGCTTTCGAGCCGTAGCCTACGCTTGCTTGA
TCTCCACCACTGGCTCAGCGGAGTTCGCTAATAGGGTTTAGAGTCCGTGATTTGAGAAAGGATATTTCTA
CGATCTCTATCAAGGCTTTGATGAATAGTCAACACCCATATGGGACTATGGCTGTACAGCTACAGTACCC
AATGGCTAGGTTTTCAATCTTTTTGGACCGAGGGAAGACCCAGGAAAAGATCCTTATTGATTGAGCTCGA
AGACCTGCAAACGGAAGCACGCTTTCGCACATCAACAAATGGCACGCGACTGGAAAAAAGGGGCTTCCAG
CCCTTACTGCCGGAGATGCGATTCCTACTTCTTCTTGTGGTTGTGAACCGCTTTGCTCAACTCCAAGTAC
ACGAAAGGCGATCGAATAACAAAACCAAACCCACGCCCATTTTCTTATTTATTACTTGAAAGGCGCCTCG
GTCGCAGATAGCAGCGACTTCCCTGCGCTAACAACGAGAAGGTAGCCGGAGGAAAAGATTCTCCCTATCT
TGACTTCCCTTGGGGATTCACTCGGCGAGAGAGCCTTTCTTGTAAAAATACAAAAACAACCAATTTAGTG
AAACTAATTGATTGTTCTTCGGCAATAGAAGGAGTAACAAGGGGGTACCGGAATCAATATCGGGACAGAC
GGAAGAATGACAACTAAATAGCGTACGCTGCGTCGGATACTAGATATAGTAGAGATAGTCCCAGGCGGGA
GAGAAGAAGGGATTCTTACAGAGTGCTCTATCCCGCATACCATTTTAAACAGACTTTTTTCAAAAGATAG
TATGCAAGGATAGTATGCTAAAAAAGAGTATGGTACCAGGAAAGGACCTGGCCATATAACCTCTCGTAGA
CTGAACACCTTCCAACAGCTCGCAGTCCCACTGCTTTTCACTTCCTTCATCTTTCCTCGCTACGGCTTCT
TTTGAAGCTCTAGTTCTTACGCATCCTAGCTTCAAGATCTGGCTTTCGCTTTGAGCGCGAAGCGGCTTGC
TGAGATCAAATGAGATATCCCAACCTTTGATTGTCAAACTTGCAGTTCCCATGAACCAAGCACAGGATGG
ATGGTGTACCCGTTGGGAAGATGGCGAGGATGAAAGAAGGATATCGAGAGAGAGATAGGAAAAAGAGTAC
GGAAGCGAGAGCGGGCTAGCTAAATGCCCTAAAATCCGTGTACGAAAGGGCCCGCGCTCCTGGGCAGTAC
ATGGATAACCCGGACCCACCAAGCGCTTAAGAACGTGTTGTGAAGGCGGAATAGAGTTTGCCGTTGAAAC
TTCTGGTGTAGCCAAGTTTGAAGGGCGGAATGCTAACGAACCGGGGCCTGTGGCCCCCTTGTTTATCCCG
AATCCCCCGAATCAGATGTGGGGAAAGGAGAATCAATGGGAGGACCTTCTCAACCATAGGAGTGCCCTTA
CGACTTTACTTTGCGAGCTACGAGGTCTCTTTTAGCGCACTTGACTTATCTTATTGCGTATACAATAATG
TATAAGCATACGTTGCTAATGGGCAGGTCAATTCAGAGAATCATATCAGAGACCGAACAGCGGTATCTTG
ATCTTTGCGAGGGGCGCCTCATATGAGTGGTTAAGACAGGCCTTTAAACGCAATCTAGAGTCCATACAAT
GAGCTCGCCGCGTTTGCGCGCGCGAGCGAGCCCCTACTGAAGTACTAAAGTCCTCATCGCTCCTAACCCA
GAGAAAAAACTCAAAACCACAGAACGAAGGAAGCAGCAACTCCAGGAGAAATGTATGAAAATAACCACAC
CTCCCTGCACTCGGCTTGCCCTACCGTGTCGTTAGATGGTCTGAGTGGCTGTCAAATGGGTAGCTGGCTC
TCCGAACCTATCCATATAGAGTCCTGTAGGAACCAGGGTCCGTAGGAGTCGCAACTCTGTGAGTGAAAGC
CCCTCCCTCACTTCACTTCCCGATTTTGAAATACAGCGAAGCGTGGTTGGCAGCCGGGACCTTTCCAACC
ATTTTGGCTCGAGTTCCAGTTTCAGCTTGATAGCTATATCTTTCCTTTATTAATTGGGGGTTTTAACTTC
ACATATAGCTCATCAGTTTGCGACTTCGCACTCTCAGTTTCGAGATTGGGAGTCGACAGAACTGCCCTTT
CTTAATTAGAAGGGCTATTTAGCTGGTTAGATTTACTGAAGGCAATTCAATCGCTGAACGTTCCTATCTA
AGATAAGAGTTTTCAATTTACCATGGCAAGGCTATGCCCTACCTCGCAACACTGGCAGCGCTTGTTTTCC
CTTACTTGGTAATTGATCTTTGCGATCCCTTTTCTTACTTAGCTTCTCAAAAAAAGGCGAAGGCGCTAGT
TGCACAGTTTAAAAAGAATAAGTAGGGGCTACTTCCTTCCTGCCATAGCTCACGAGAAATAGACAGCAGT
TAGCCGGCTTCCTTTTGAAAACCAGACTAGCACTGCAATAATCAGACTATCAGAGCTGCTTATTGAGAAG
GCAACTCAATTGCATCTCTTTTCTTAGCTGCCCTTGCTATTGATTGAGAATCTTGATTCCCACACTTGCA
TGATAAGGATTATCCAATCCATGCTATCTCTCTTTTCCGAGTCAGGAAAGAGCAGCTAATTGAAAGGATT
GAATCCGCACTCTTCAAGGTAAGGGTTGAGTTCTCTTCCTTTGCTTTATCAAGAAGAGCTGAAAGAGCTG
CTGTTGAGCTTAGGAGTGAAGTTGCTCCTTGTTTTGATTGTTATTGTTGGGACGGCTAACCCAATAAAAA
TAAAATAAAGGAAGCTAAGCTGACGAAGAAGTCCCCAGAGGTAGCAGCATGACGAGGATTCGTCAATAGA
AGTCTCATCTCGTACTAAAAGGGTTGCTTAATCTTCAAGAGAGATGCTCTAATTATTAGCGCAGATAGGG
GCCTATGCTTTTATTTTAAAGAGTTAATTGCTGCTAGCAAGGTATTGTCAGCCCTTAGCGGATCACCCAT
GCATTCGCATTCCTTCTTGACAGGGTCTTACCTGCAGTAAACCTGCATTTCACAGCTTCTTATTTTCTCT
CGCTTTGCTCGAGCATCTTCAAACCTTCCTTGATTCCCTTCTCTGAAAATAGGAGAAAGAATCACTTCAA
GAAGAGAATGAATCATCTGTCTGTAGTCCGAGAAGATCGGGCAACCCCCATCATCCACGTCCGAGGTCAG
TGCTCCGGTTGAGGAAGAACCCTAAATCCATAATTTACGAATGCCATACTTGGTAATAGCACATTTGAGA
CCGTCCCAAAGCCCCCGAAGCTCAACTTGTGGCACATCTTTAGCTTCCATATACATATACATAAAGCAGC
TCCAGCTGAAGCTATTGTAGCAGCTCCATCCCATTCATCTTTTAAAGGACTCGGTGCTCAACCATGTCCA
TATGCTATTCGTGATAGCCGCATAGTTGGGCTTTCTATTTCTACTCGGCAGCGAACAAAGAAGCGGCGAT
CTCGATAAGCTAAGCAATTGACTCTTTGTTTGCGATTCTTTCAAGGAAGACTCAGATCCAATATCGGTAG
CGGAAGAATTAGACTTGTGTAAGCCTGAGAGATGGCCTAGACCAGAAAGTCTTAAATGTTGTAGAGGCCG
GGGGCAGCAGCAGAAGGTTGGACTGGAACCCGAGAAGGACAAAAACAATATCTCTTCGGTGGAAGTTACT
GACGATCGGGCTTCAAGCAGCTAATCGAATCTGTAGCTGTAGCACCTGAGCTTGCTTGGGTGAGTGGTGG
GATGATAAATAGACTGGACTGGCTTAGAATCAAATGCCTCTCCCAATTTTCCTGTGAATAAAGCCCTTCT
TTAAAGAGCCATTTCGGTAGGTTTTACATTTAGTCATTAGGAATAGCAGACCCCATCAGCCCAGCCCTTC
CCGAGAAGAGCCAAAAGCGAAGGAGTTTCTGTAAGCAAGAAATTGATTAATGATTTTTGAAACATACTAT
TGACAACATTTTTCCGCCCAGCAAGAAAGAAGACTCCACGCCTCATCTCTTAATTACTTGATCAAGACGG
TGCAATCGATTGAAGACCGGGCACTTAGTGTATTGATCGATCCTATCTCTGCCTAGCCCCAGAACAGAAG
TAAGTTTGCCCAGTAAGTAATCAAAGTGAGAAACCCTATCTCCAACCCGCCTCTCGGACTATCTAAAGAG
CTATCCAATTTCTCTGCTACGTTCCAAAGGCACCCTCCCTATTAGCTACTGCTTCGACTGAGTGATTGAG
CGTAGTTCCAAAGGTCTCTTTCTGACGTAGCGTAGGTAAGATAGATTTAGCACTGTGTAACATTGACTTA
TATAAGGTTATCAGACGCCCCTATCTCGTCAGCCGTTGCTTGTTCAAGCAAAAGTGATTTACTAAGATAA
TCTCTTTAGGAAAACCTCTTGAATCAGGTTAGAGGGAAGCGCACGCAGGATGCACTCTTTTTCTCAAGGC
AGGAGGGGCTCCTCTCATTCCTTACCTTTAATACCTAACCAGGTCTATATCAGTGCTTTGCTGTCGATAG
AGGTGAGCGAGTAGGACTGTCTTTACCAGCAGTTTGAGTTGGAATGGAATCCTTTTATAAGCCTATTGAT
CGAAAGCCAGTTCTTTTAGGTTTTAGGCTGTTGCCAGCTATCCAATGTTCGTTCTTAAGGTCTTGAGATA
GGGATTGACGGCTAAGCCCCGACTGATTATAGTACCCTGCATTGAACCCCAAAGGGGAGAAGAAAGAATA
TAGATGTTCCCCTTCCTTATTAGATGAGATGGAAACCACTCTTAACTCTTCCTTACGGAGAGTGAAGGGA
CCTTTACTAATAAGGGGATGGGGCACGAACGGCAGGATAGATGAATCTCTCAGTTAGTACGTTTTAAGCA
AGAACTAGCTATCTATATGACTACGTTCGTATCCTATGCCCATAGGCTCCTTCACTGATACGATAGCTGG
TTAAGAAGAAGGAAGCCCACTTTTTTGTCTATTTAAGACAAGAAATGGAGTAAGGGGCGGGAAGTTACTC
TTGTTCATCATGCGCCTTGTGTGCTTTGTATTCTCTATTGCTTGGGAATAAACGATCGCGATGTAGCAGG
GTCGTGATAACTCTCTTCAAGCGGATCAACAAAGGCGAGATCAGCTCACTTGCCCACCGACCCCGTCTCT
TATACGATGAAACTAAGTCCTTCAACTATATAAGAAGAGGAGACAGAGAGGTAGTAAGTAGCCCGCTTGT
AGCAAGTTCTTACAGGACGTAGCTAAACCTTCCGAGGGACATCTTTCTATGTCAAAGAAATCTTACCCCA
CAATGCCAGTAGTTGATAACCATTATACGGATGTTGCCCGAGGCTTGGATAACAGATCAACATTCCAGTC
TACGTAACTCTTTGTTGGCTAGTGTAGTAGACTCCATGTTAGGTCATTCGGAAGGGCTCCGTATAGTTCT
ATTTTAGGGCGTAACGTTGTGGTTGTTCCCTCTCCTTTCAGTCGAGCTCTATTAACATAGACCCCCTCTC
CTGACCGAGAAAAACAAGTTCCAGAGGCATCTTCCATTCATATCGATTTGGGTTTTTCCGCACCATATTT
TGATCTGCCTCTTCTTCGATCCGGAATTCCCAGCAAATCCTTGACTCCTCGAATACAATGGGATTTCACA
CCTGGCAAATCTTTCACTCTACCTCCTCTTATTAAGACCATAGAATGTTCCTGCAAATTATGACCTTCGC
CCGGAATGTAAGCAAATATATCATGTCGATTGCTCAATCGTACTTTGGCTATCTTACGTAGAGCTGAATT
AGGTTTTTTCGGTGTTCTCGTTGAAACACGCAGGCATACTCCTTGCTTCTGGGGACATTGATCTAAAGCT
CGAGTACGGTCCGTGCGCCGTTTTTCTTCTCTACCATGACGTATCAATTGATTTAATGTAGGCATCGCTC
TTTCCTTTGTCCTTCTCCCCGATTTTTGCCCTCTCACTAGTGATTACTCCCGATCCGAAGCACCCCTTTT
CCATTCATAGAGAGATCCAATCGTCAAAATCAATAAAAAGGCCATCATGGACCAAGATCCAAACGGATCA
ATCTTGTTGGGAGGTACTGCCCAAGGAAAGAAAAAGGTTACTTCCGGATCAGGGATAATAAATAAAATTG
AAACAAGATAAAATCGTATATCGAAACGACTTCTGGCATCACCGGAAGGATCGAAACCACATTCGTAGGC
CGACAATTTTTCTGGATAGGTCGAACTATTGGAAGAAAATGGAAAAGGAAGACCGAGTAGGATCAAAGAA
ACTAGCGGACTGATCACTAAATAGATAGAAATAGGTGCAAATTCTGACATTACCACAGCTCACTTGCTTC
TTTCGCTCCTTGCTGGCGGAGCGGCATACCGGAAAATAAATGGAAATAGTCAAAGATCGTCGTTGGTCCT
TCGTTCGTAGTGGTCATTGTATAGTGAGAAAGTTCACCCTTGCCTTTAGATGAGAAAGCCCTCTTTTTTA
AATCCCCTAGCAAAAAAAAAAAATAGGAAATGCTACAACCCATTGTTGTTCTTTTGACGATGAACCACGC
CTTCGCTATCGCAAGAATATAGCGATCGAAGAGCTATCGCTCAGCGCTGCTTCGCGTATTACGAAAGCCG
TATTGCCCGAACGGGGCATGCTGCAAGAGCGTAGGTGAGTGGTAAGCGTAGAAGGCGTGCCCGAAGGGCA
GCGGCAGCAGTGCGGTTCCAAGTGCCGTTGCTAGATTGAGATCTGCGGGGTGGCGGGGACTTCGACTGCC
TTGTATCGGGTGAAGAGAAGAGGGTGGTAGGCTTAGTAGGGCTCGAACCTACAACATAACCGTTATGAGC
GGTACGTTTTACCCAATTAAACTATAAGCCCCTACGGATCTCTACATGCAATTGGCTCACTTCGGGAAGA
GCGGACGGAAAGAGGAGGCCTTTGTTCTATCTGCTTCTTACTCTTTCCCAGGAAGCGAGAAAAGGGAAAG
CGCTAACGCGCGTGTAGGCGCCTACGCTTGCTGGAAAAAAAAAGGATTTTTTTTATATTTTTTTCTTATA
GATAGATATTCTATATCTATTATTAATCATAATAATATAATTAAGCAAGCGGCCCTTTCGCGACTCAAAC
TGCCGGTACGCTTTCCGGCTCGCAACGACTCAAATGGGCGGGGGCTCTCTATTTGCTTGCAATGCCAGCA
GCCTGGTGAGGGCTGGCTGTCTGGGGACAGGTTAAGGCAGGGCCTGCTGGGCTTGCTTCTCATGAGATTG
GGTGAGGGCAACGGAAAGGGGCTCAACAACCGGGCGGGCGGGCACACGGAAAAGGGGAAGTGGATGGAGG
GAGCGAGAAAACGGAAAGCGCGCGAGCGCGCTCCTTCGAGCCGTAGCCTACGCTTGCTGGGGGCAGGATC
GTTGGGAAAGCGCTTTGGTTGTTAAGTAAGTTGAAGCAAGCGAGAAAAGGGAAAGCTAGCTAGCGCGTGT
AGGCTTTCGAGCTAAAGCTCCCTTGTGGTGCTTTTTCAACCCGTTGCTTTGACTTGGTAAATTGCATCTG
GATTCGCTCCAATTCCAACAGATACCGCATTATCTGCATCACCAGTTCTAGGCGTATACTATGTTCCAGA
GCCCTTAGTTGCGGAGTTAGAACTATAGCTATAGATAGTGTCCGATTTCTATATCCTGCCTGCGAATCGA
AGCTCTTATCTCTCTAGCTCATGAATAAATCACCCGCCGGAAAGGAATAGCCGGAATAGAATGAAGGAAT
GATTCAATCTTCCATCATTTCAGAGCCGACGCCTCCTTTTCTGATAGAGGGGAGTGAGAAAGAGATTTCT
TTTCGGATCGCCTAATTCAATAGCTCAAAAATAGGTGGAGTTCGCCCTTTGAAGCATAGTTTAGTGTTGC
AACAGGGGGGTTGTTCAGCGAACGGGAAGCAAACAAAGTCTCCATACCAGCAAGCGTAGGCTACGGCTCG
AAAGCCTACACGCGCTAGCTAGCTTTCCCTTTTCTCGCTTCTATTAGAAGAATAGCCCAGCTCCTTGGCT
TTTGATGGGGGATTTCAATAATGTGTTGTCATCCGATGAGAAGTGTAATGGGGCGGAGGTCACACCGTAT
GAAATCAGGGACTTTTCAGATTGTTGTCTTTCCTTGGGACTTTCTGATATGGCTTCTGTTGGCTGGTTCT
ATACCTGGACCAACAACAAAGTTTGGTGCAAACTTGATCGAGCAATGATCAATAATCAGTGGCTTATTGA
GGATATGACGGGGCAAGCTCAATTTCTCCCCACAGGCTGTCTCTCGGACCACTCACCATGCATTGTTTCA
GTGATCAACCACCAACCGCACAAAGGGGCACCATTCAGGTTTTTCAATATGTGGAGTGATCACCCAGACT
GTTAGCAGCGGATGGAACCAACACATCTATGGAACAGCACAGTTTGTTCTTTGCAGAAGATTGAAGTTAT
TGAAGACAGCCCTTAAAGAGCTTAACAGGAAGCACTTCTCGCATATATCAGAGCGAGCCCGGAAAGCAAA
AGGAAGCCAAAGGGCGACAACGAGGCCCCCTTTTGGGGGGAAAGAAGAGAGGGAAAGTGGGCTTCTTTCG
CTTTTGTTGTTTCTAGACATGATCACACTCTTTAGACATATTACAACTTCTGGGTCAATCCCCGGAATAG
CACTTCTCATTATAGCTTGACTTTTATGGCTGGCTAAAGGCTTTGATTGCGGGCATAGAATAGGAATAGA
TAGAAGGAGTCTGGTTTGCTTCCTTTAGATTAGCGGACTACTTTAACTGCTTACACCCGATGAAAGGGAT
GCGCGCCTAACCCACTACTTAAAAGGCCTTTACTTTTAGTCTATTTTTTCCCCTTTCTTCCAACTGTCGT
TACACTTTCCGAAATCTTCTTTGGTCGAGCTACTTTAGTGGAACAGAACTTCGCTTTACTCTTCCGACTA
ATGGGCGCCCCCACTTTCTTTCCTTGTTGGTCTTTGACTCTTCTCGAAGTAGTAAAACCTCTTAACCTCT
ACAGAGAAATTAATTCAACTATCAGAGCCATTAGAAATTCACCCACAAGATACCAGAAGACCTCGAGTCA
CTGGCTGCCTTTAGAGCTGACTAAGAAGAATGTACGGAAGGTGAAGCGCTTTAAGGGTTAGGCTCTCTGG
GTTATGACCTGTCCTCGATCACTCCTTTCTGACTCCTATCTATTTATAATTCTAACAATTTCTACACCAA
GCCCTTTGAAGTGCATACCTAGCATCCGACTACGCTATTGGTGGAGTGTTGCTGCAGGATGGGCGCCCAG
TTGCCTATGAGAGTCGCAAACTCAATGATGCTGAGAAGAGATACACAGCACAGGAGAAGGAGTTGTTAGC
GGTTGTGCATTGCCTACGAGTATGGAGGCACTATCTCTTGGGATCGAAGCTACTAGTGAAGACAGACAAC
GTGGCTGTGAGCTACTTTCTTACCCAAAATAAGTTTACCCCCAGCTAGCTCGTTGGCAAGAGTTCCTAAC
TGAGTTCGACCTGGCCTTGGGCCTGGAAGAACCAACAAGGTCGCTGATGCCTTGAACCGCAAGGCCGAGC
TAGCAGCCCTTACTGCCGACAAGCAACGAAGCGTCTCTCAACTCACTAGCACCTTGCACCAAAGAATTCG
GAAGGGTTTGGAGAGCTCAAGCCTTGATCGATTTGGTAAAGAAGGGGAACACACTGCGCTTTTGGCTCGA
TGATGGACTCTTGTTACAAGGAGCCGCTTGTATGTACCGAAGACTGATGGGCTGAGAAGGGAACTCATAA
GAGAGTGCCATGACACTCTATGGGCTGGCCATCCTGGCTGGCATCGCACGTTGGCCTACTCACGAGCAGG
AGTCGAACCTGCGTTGTCGGATTCGGATGAATCCTGCAGCTTTTAGACCAAAAATCGTGACGGTGACCCG
GTTCCCTACCTGAGGTAAGTACGTCCGCTGATCTACGACCACCCTTCCCCCCCTCCCATGGCCGAAAGCC
TTGTTCCGTGTTTCTCGACCACGGCCTCTCTTCTAAGCACCGCTATTCATTCGTTCCAAGACCATCAGGC
AGGCGCACGCACAAGGCGGCCCCCTAATATAGTAGTAAAACTGTGGGAGAGACATGCTCCACTTATGCGT
TTTCCCACGCCCGAATTCGTTTGAGCAAGAGGTCCGCTGCTTTTCGTCCAGAGGCGGGTTTCTTTTGTTG
GCTCTGGGAAATCTCTTGCATGAGCTGGTGGAGCTTTTCCAGCTTTTCTGGGGGAGCATGCAAGAGGTCC
AGCTTATCTTTAACATTCATAAGAAAATCCGATCGCACTTGGATTTTGCAAAATGATGATAAGAAGTCAC
TGAGTTCCCCTTTGATTTCTTCGGCTGAAGGGAAGTGGGTACCCCCGCCAGTAGAAGTATAAGTGGGGGC
CTGCGGATTGGGCGAATCTCCCAACAATTCCCCCTGGCTTATTTCGGGGGAAGGAATTACGACTTTTTCC
GCTTCTGGTATATGCGCCACTCTGAAATACTGTTAGACATCGAACACAAAGTTCTATACTTCATGTTCAC
CAATAAATGCACCATTGAATGAAGGCCTTAGGCTCAGGGTTCCAAACCTCTAGTCTCCCCCTGCGCTCTC
AAACCTGTCGAGAGAATTTTGAATAACTCATTCAAAAAAAGAGTAAGTGGAGAAGAAAGAAAGGATCGTA
GGGTTGGTTTCAGGGCATAGGAAGTGAAGATCTGAGATTGCATTAGACGATCTAAAAGAGCGAAAGGCTT
CCTAGTAGGCTCGGGTTCCTGGTATAGGTATAAGAAAGCCAGTAGAGCTAAATAGAGGTATACTTTACTT
CTATGCGTACTGAGCTGAGGTGCTAATGCTTCCCGCAGGGAGAAACTATCTTAGTCATACTTCCTTGATA
GGTGAGACTTCCACGAAAGCACGGATAAGAATAATCTTAGTATGCAAGGACTGAGGAACTTCGGTGTCTT
CTTTGCTTTTATAGAATATCCTCCGCTGCTGCTAAAGGCTTATTGGTAGTTCTTAGGTCGGTGAAACTGT
CCCTGTAGCTAAAGTAAAGTAAAGCCAGTTCATTCATTCATGGCAATCGGTCTAGTAAGGAAGAAGTGAG
CTGTAGCCTTAATCTTAGTACGCGCACTATAAGGGGCTACCTAATGGGCCAGTGACAAAAGAAAAGTTTG
TGTGCCGCGAAGGGCCTACCCCTTGAAAATGGAAGGGCATGGAGAAGCGGATTCCTACTTCTTAATAGAA
TAGCTTGATCGACCACCATCATTTCTGACCTTCCCTCTCGACAGGGCTAGAGGAATTCATTCTCTCGTAC
TTGAACTGCTGTAGACAAGAAGTGAAAGCCTGCGGGAAAAGCGTAGCGTAACGAAGCGCTTATTCTTCCT
TCGGTTAAGACAGCCTATGTTCTAATATGATATTGAATCCGTTGAGTTCTTATCCCACTTGAAGGACTGT
TGACAGGGTTAGGGTCATGTAACTCGGATAGGAAGGAATGGACGGGCAGCTTAGACTCTTCCCCGCTTCG
AGGGCGGCTCTTCTGACTTCGGTTGGAGGGAAAGATTCTTTTGGAATTGAAGATAGGGTTTACTTGTTTT
CTTTGTCTTTTACTTGCTGAGTTGAGTAGAGTAGTTGATTAGTTCAAGACTGGACAGGACTTTCCTTCCG
ACAACCAAGTCAAGTGTTAAGCAGACTTCATCATCTCATCTCTGCGCACTGTTTCGTCTGCGAGCTCCTT
CTTCTTTCGCTATATAAAGTCAATTCGCTAGCATACATTTCTACAAACTCTACATAAATTATATCTTTCC
TATATGAAGACGGAGTACCAATCAAAGCAAAGGAGTACTCATTCTCTCAAACTAGAAAGCTCTTTTTATA
TATATAAATTGATCATATTTCCAAGTAGTACTCATACGCCTGGTTAACAATAAAAATCTACGTCACATGC
TAGATGCAGTACAGTTTCGTACAAGCCAAGCACAGACCTCACCCACTACTACCGGCTTTCGCTGGCCTGG
GAGAGCGAGTCATTAAGCTAAGGCTAAGATGTCCCGGTACTCTGGAAATCAGACTTCTGCTCAAAGGAAT
GAGTGGGCGTAGGAGTCAAGGGAATGAACACATACTGGGTCCCCAGGTGAATAAACCCAAGGTCTAAACC
TGTGTTGTAGCGGAAAAGAAAAGGGAAGACAGATACAGATCCCAAAAGCTCATAAGAAGTCCCGGTACGC
CTACTGTTTAGCTTTGGAGTGAATGCGTAGCTCTGAGCTCATGGTCTTTCTTTGCTTTCGGAGGTAGGAA
ATATAATTAAAGTCCAAAAGCTTGAGGCAGCTGTGTCTGTGTAGTGACTCCGTACCCAGTGTGGGTTGGT
TGACTCCTGCTTCCCACGGGCTAGGCACGAAAGAAAGAGTTCTTTTCCCTAAAGAGTACAAACTCTAACT
ATAGTGGGGGGGCACTTTCCCCTTTTTCTCCGACATCAGGACCTTTCCTTTTAAAGCACCACTCATTACG
CCTTAAAGGAGGAAGCTCTTAGCCGTTGCCATGGAAACAGAGGCAGCCCTCAAAGATCATAAAAAAGAGA
AAGGTGGTCGTTAGACCATTAGAACCCTAGAAAGAGGAGCAACTAACAAGAGAGGGATATCCAAGAATGG
AATTCTATCTGGCTGTTGTTCCCTGTAGGTTTATAGCACGATAGATAGGCTAGCTAAGAATGGTATTCTA
TCTTGCTCTTCTTGTTGTTCCTGTAGCTAGCTCGATAGAATTGGTTAGAATCCTCTCCTAGCTTCCTCTA
TCCCTAGAGATAGAGACGAGAAGACGTAGATCAGAGAGAAGGCTTCAACTAAGATATAGAGGTAGGGAAG
AGCTTGACGCGAGTAGTAGATATGGGATTGAGAGGCACAGCAGGAGGGGTTTACGAGAAGAAAGATCAGG
CTTCAGGGTGGTACTAGAGAGGGAATGCTAGACTCCATTCAGCCTCCCGGCTTCCTTGCTTATCTCACTC
TCATCCAACTGATCAATGCAATTGGAGGATAATCGCTAGCCCATCTTCATCCACGAATGAGACTTCACCC
GTATGTGCATGAGACTTTCTCTCCTTGAAAGTGAGTTGTAGAACGAGAGAATCAACATACTTGCTGGACA
ATCGAATTATTGTTCGCTGATCCTCCGGAGCACTGTCCGGTGGAAACTCCTTCTTCTCCAAGTATGTCTT
GATGTCATGGTACCAAGGCTTCCCGTTTTCAGGTTCAGGGGTGGCCGATGCGACCTCGTAGCTTGGTATG
TCCCTGTCGTGTATGATAATCGGGACAGTGAGAGGTCCATTGGCGCAAGAGGCCAAGGAAGCTAGTGCGT
CTGCCCAGGCGTTTTCAGAGCGAGGCACATAGACAAAGGTGACTTCCACAAAGGAAGCTTTTACACGATC
AATTCCGCCGTCATTGCCTTGTATCCTTGGAGAACGGACCCACGGACTTCCCAAGTCCCGGTGGCTTGAG
ATATAACTAGAAGGGAGTCACCATAAACAGTGACTTTTCGGATTCCCAAGCTTATCAAAACTTCCATTCC
AAATATCAGGGCCTCATATTCTGCTGCGTTGTTGGTTTCAGGGAAGTTTAATCGCAGTTCTAGTGGGATG
TAAGAGCCGTTGGGGGCCAGTAAGACTACTCCCGCGCCTCTCCCGTTCTTGTTTACTGCCCCATCGAAGT
ACAATATCCCACGCCTTGATGACCTCGATCACAGCGAGCTGCTCGTCAGGGAACTCATATTCTTCCTCTG
GTTCTAAGTCAATTGGGTGATCAGCCAAGTACTCGGCAATTACCCTTCCTTTCACCGACTTCTTCGTCAC
GTATTCGAGGTGTAATTCTGATAGCAGCAACAGCCACCTCGCTAGTTTCCCCACCAACGCCGGCTTCTCT
AGCAGATACTGCAGAGGGTTTAGCCTTGATATGACAATGGTCCTGCTGGTCAGCAGATAATGGCGGAGCT
TTCGCGTGACCCAAACAAGGGATGCAAAGGTCTTCTCGATAGGCGTGTACTTGACCTCATAGCCATTGAA
AGGCTTGCTCAGGTAATATATGGCGTATTCAGCACCATCGTCATTCGTTTGTGCGAGCATAGCTCCCGTA
GCGGTGTCCTCGATCGAGAGATAGAGTAAGAATGGCTTCTCGGGATTCGGAGGTTTGAGGATCGGCGGGT
TCAATAGCGTGTCTCGTATCTTTTGGAAGGCCTGCTGACATTTCTCATCCCAGGTGGCTGGCTGATTCTT
CTTCAGGAGGCGAAAGATCGGTTCGCATACTGAGGAGAGCTTGGAAATAAACCGGCTAATGTACTGCAGC
TTCCCTAGGAAACTCCGCACCTCCTTCTCTGTCTCTGGTTCAGGCATCTCGAGGATGGCTCTTATCTTAT
CGGGATCTACCTCAATGCCTCTCTGACTCACCAAGAATCCGAGTAGCTTCCCTGACGTTACCCCGAAGAC
ACACTTCTTCGGGTTGAGGCGAAGGTTGTATTTTTCTATTCGGGTCAGGAACTTTTCCAAGGCGACGGCA
TGGCTCGCCTCTCTGGCAGGAACCTTTTCCAAAGGATCCCTTCTTTGTTTTTTCCTTTGCTTTGTCCTTC
CTTGCGCCTACCTTTTTGTTTTGTCGCGAAAGGCGCCCTAAAATGTTCTTCAAGTGAGTGCCTGGCTCAC
GATGTCTTCGACAGTGCTCAAATATCTTTCTGACTAGTGTGAAAGCAAAATCTGTGCATCTACTTTCTTT
CTGGGTCAGTCCCAGTGCATTGAACCAATGTCTGCTGCATATGCGTACTTGATCGAATGGGTAAGCAGCT
CCAAAAAAAAAGTCAAAGATGTTCCCTTGAATCCCAGTTTCAATGGAAAGCAGCATGATTATTCTTGATT
GTGCTTCTCGTCTTCGATATTTGCGCATATTCCAACAAGCGTACACTATAATGGCGGTAGCAATAATAGC
TAGACAGAGAGCTCTTTTGCAATGCTGGTTCAGGCTCCTCAGTCAGCCCCGGAAGAATAAAAAATTCCTA
ACCCAGGTGATGGGGCTAATCAAAATAAGGAGGTAAAACACTCTGCCAACAGTGTAAGTTGTAGCTTTCG
TCAAGTCAAGGCCTACAGATGGTATCCGGTGTCGATAACTGAGAGAGCACCTCATAAGTTCATATTCGAT
TGAAGCCGGAAAGCCGGTCGTGACTGCTTGTTTGTCAGGTTGGGATGGGATGGTAACGAACGAAGGCCAG
CTCTTTCTTGCGCTTTCTCATGGCACACCTCTCGAAATATCTCCTTTGATTGGAGACTAATGCGTATGGG
TGCGTGGGCGCGAGCTACTTGTGGAATCACTTCATCGATCGGGTTTGAGTCATCATATATCTCGTATGCT
GCGACTTGCGGTTTGCAGCTACTCTTTGATGAAACCATGATGACTCGTGATTCCCCGGGACAAGCCCTCT
GTAGAGTGTTTGCATGGTCGAAGCCATCAACCATCATGACTTCGTGCTGAATTGGTTTCTTCGATTTGAT
TGATTCCGCTTTGTTGCCTTCAACAGTCCGATGAGTTTCTTCATCTGTCGAACATGATGAATGAAGGCCC
CCTTTGTGTGTTGTAAGCATCGAGTCGAAGAACCCCTCTCCTTATTTCTCTTTTTTTAGCCTTGCTTGTT
TTCCTATTCCGATTCCTATTGCGAAATTCTAAATCGATTTCTGCTCCTATTCCTAACAATCGTAAGTTGC
GGTTTCGGGTTCGCGGATGTGAGTGTGCTTGCTTTCGATTGATTGCTTGCTTTTTATTATGACTATTCTC
GCTGGCAGGCTGGAAAGGAGTAAGGGATGGAGGTGTAAGGTACGGGACGGAAGTCAGGGCCGGTTACAAG
TGCTTTTGTACTGGTTTCGGTTACGGTTGCTTGTTTGCTTTCTACCTCTTTCTGCGCCTGTTCTTATACC
TGTTGACTCTATTTTTTAGAAAGAATATGCCTTCCGCCGATAGCTACTTTAGTAGATTGTTAGACTCGTG
CTTGGGAAGTACTTCGTTTCACTTATAACAACTGAGGATAACTGCTTCTTTGGTTATTCTTAGACCGTTC
TCCACTCCTGTTCTTTACAAGAGAAGAGTGACAAAAGACCTATTGCTTGTAGCGATTGCTTGGAAAACAA
AAACCTATTCCTGTTCCGGTTATTGTTTTTCTTCTTCCGGTGAGAACCCTATAGGTAGGGCTAAATCACC
CTCTGGTTCATGCGCTAGGCCCTTGGCTTGGGGCTTCAATGCTCACCGGTCGTGCTTGACACACCATCCC
TTTTGGGGCTTTTTCTTTCTTCTTCAACTCATTTCTGCTTTCATGGCGTTCTCTTTTGTCTTTTGCTCAT
CCCTTGAAACGAGGGTTATTCGGGTTTGTCCCGCTTGTTTGGACGATTTGCAGCATTTGGGAGCTCGGGC
TTCTTCCTTGATTTCTTGCAATTGCTAATGACTGTGAAAGCTTGGAGTTCATCTATGAATCTTTTTTTAT
TATTCTGTGTCTTCAAGGGCATTTCGGTAATTTGACTACCCCTGTGGTGGTCCGCGGTGACTTTTTCCCG
CGATGCTATGTACCGCGATTTATGACGTTACCCTTTAGATAATTGGTTTGACTCCCGCGATAATAACCCA
AGTCTAAACTAAACTTCAGGCGATAGTGACTGAGCCTGGAAGACATTGCTGGAGCCCAGAGTGATTCAAG
ATCAGACAGAACGAACCTGCCCCTGCACCTCCAGAAGCAAGTAAGATTCCTGTAAACAAGGAGCAAGCGA
AAAAGTGTTGGAGTTGAAGAAAAGAATTCCATTCACCCGAATGGATAGAACGAAAAAAAACAACTACGTA
CGATTGATTCGCTAGCGCCTATCACGCGATCGTGCTAGCGCCGTATTGCGCCTATATAGCCATAGAGCTA
CTGCGTGTAGGCGTGGGTCCGTTCTGTATGGCTTCAAGAGCGTTGAAGACGACTTGGTTCGACCAATGAC
AGTTGACCCGACCCCAGAAACAAGCGCATAGCAGATCTATCTTTGCTTCATTCATCCTTAGCGCATCTGC
ATCCGCTTTATCAAACAGCCGCTTCTCTTCTCTGGGCGCCTCCTATTGGGAATTATATCCTTGTACCACT
GAAGGGCTCTGGCTCTCTCAATCAAAAGATCTGTCACTCTCTTTCCTGCTCTTAGGATGTAGCTGATCTA
CGACCACCCTTCCTCTCCTCTTCTTGGCCTTTAGTCCACTTTGTTCTCTCAGTCCGTCAACTCGTAAAAA
TAGAACAGTTCCAGCTGGTTGCCCCTACTCCCATAAAGTTTGAAAGTAGGTCATGGAAAGTGTTTTTTAA
TAATCAAAGTCTTTCCCTTCATTCCGAGTCAAGCTCAGTTCAACTCGTCATATATAGGGCAAGTAGTTCT
GGGGGCGGTACTCAGAGGCACGCTTTCAATAATTCCCTCTTTCTTGCAGCTTTGGCTACTGAACTTATGA
ACAGAGGACAGAGCCTTAAGCCGCAGAGAGAACTCTTTGTTCCGTCTTTCGGGTTGTAGGGCGTAGGGAG
TAGGCGAGTCAGTCTATAGAGCTAGTTAAAGTCGGAAACACGTTCAGCTCCAGTGTCTTAGGGAAATCCA
TCTTGTCGCTAGTTCAGTTACGGGTGCCAGTATTCTTGGTCTCGTCGTAGAAAGTCTTTTTTTTGCTGTC
CGGTAGTCGTAGTCCAATTCTTCTTTCTCGGGCTTTTTTTAAGATTTGAATCTGAAGGTTCGTAAACCAA
AGCTCTTTACGATCCAAGAGAATCTTTCTGTTCCCTTATCCGCGATTCCGGTTCTCGATCGAAGGCCGGG
CTTTAAATCGTTTTAGTACACAACACTCGCAACAAAAGGCTTATAGCCGAACTGAGACAGCAAGCGGATT
AGAATAGAGTTTCCTTGTTCTTGTTACGGTAGCTAGGAAGGTACGCTCTAAAGGTAATTCTGTAAGCGGA
TGCCAATGATAGAGCTAGGCCAATGCTAATCATAGGCAAAGAGTGGTCTTGACAGCCTTTTTCCTTATAG
GGAATACCTATTAGTAAGGGGTATTTACTGGGCTGGATTAGGGAGCTCCTTAGTAAGAGAGATTTCATAG
GCGTGCTCTTTATACTAATTAGATTCAGAGGGATGATTTGCTGTTCTTGACTATCCCGCTTGTTTTTTCT
GTTGATAGGTTAGATTCTCGGTTGAACGTTAGGAAACCCTACCAAAAATTGAGTCTTTCCCCTATATCCC
AGTGCCTCGACTAGTGCTTTTCCTAAGTGGTGGATATTTTGTTTAGGCTTTTAGTTATATGTATTCCTCT
CTTTGAGTGTGCTAGTAATAAGCTGGGCAAGTCAAAATCCATAAAGGCGAGGAAAAACGAGTTTGAAAGC
AGTCCGCTAGCTTCAATAAATTCCTTAGAACTAGGGGGGATAGGCAGAAAGTAAGGGAAAGAGCTATTCA
GAATATGTTAATTATTCCCCCGCTCAACAAGTTGGGTCCGAGCTTGAGGGTTTGCAACTGAGTCAACTCA
CTTAACTGACTCGGTATCTCGCCAAACAACTGGTTGTCACCGAGGAGTAGCTGCCTTAAGCGTTTCAGAC
TAGATATCTGAGATGGGATTTCACCATGGAGAAGGTTCGACGAGAGATCGAGGACGGTGAGAGAGAAAAT
GTAGGGAGAGAGTGGACCTTTCAGGGACCGAGTTGGCAGAGCGAGCGAGTCGACTCGCTGGCAAGAGACA
CCGACCCAGTTGCAGTGTGGGGTTGATAAGTTCCATGAAGAGAGAAGATGAGCTTTTCAAGTGAGTCTTT
GAAGGAAAGAGAAAGAAGGGCTTCTGTTTCTGGGGTATGATTGCTTCTTCGGCTTCATTTTTCCACCTAC
TAGGGAGGCCGGGTCACTATAAATTCTTAGAAAAAGGGTACACGACCCAGGCATCCTCCACTTAATGCTG
ATACTCTAGACAGACCCGTGGCACTAGTGATAGCCCTGATCGGCGCATTCACTAAGGAAGTGAATCACAA
TGGAAAGAAGTGGTAGATGTGCAAGCTTCCTCTTCCGCAGAAGAAGGACTTACAAAATCAGCCGATAACT
GAAATTTGGCCTATGCGGATAATGGCTCAGCGGATTCGGCCTCGGGTGCATTCCGTGAGGAAGGGATTAA
CTAGCTGCTACTGATCCTGGCCTAGCAACCAGCATAAAATAAGATACTTAATTCGACGAGATAGAGGTCG
CCTTATCCTGCTAATGCACCGATCCGGAACCAAGATCAATAGCAGGTAGAGATCCGTCGGAGTCAGACAA
GCAGGAATAGAGCTAGTTGCTGAAAGGCAGAGCGAGGCGACGAAGCCGCGCGTTCTATATTATAACAACC
CGTTACGCTTGAGCCCCTCTTTTGAAGAATCCCTGAACTCCACTTGACTCAGATAAACGCTTGGCAGCAA
ACTCTGAACACACTAAGTCTAAGTACAGCTCTAACTCAGAGGCAGTTATCCATTACCATTAGTGCGTCCC
ACTACGAACAGCTACGAACGGAGCTACTAACAACACCGGTAACGGCAGCTACTAACACAAAGTAACTTGC
TCAAGAGGAGTTTACTCCGAGACTAACACCGGAGCTACGCTAGAGAGGAACTCGACCCCGAAAGCAAGCG
GCAAAACGACTTTCACTCATCAGATTCAAGGCTTGAAGACAGGGCTGAACACTCAAAGGCGCACATAGAA
GCTAACTCACCACAGCCCGATCGGAATACCAGCTAGGCGAGGGCGGAGCTAACCCGACGGGAACTCAACC
ACTAACTAGCAAAGCGAAGCAGCCCCATGCATAAGCGCTTGTACTAAAGTCGTTACGCTCGGCCCTCTCA
CCCGAGAGAGCTCTTTCACTCCACTTCCATCAGATGCAGGTTTTCCCATGACCGCCCTAAAGCGTTCCCA
TCTGCGAGAACGCCGGCGCGGAAGCGTTCGATACCCAGCTCCACCTAAACGGGCAAGTACGCTTTCTTTC
TGTATATTGTACTTATCCCGAAGAAGAGCCAGGCCTATAGTCCATTTGGACATTCTGACCTGCCCTAATA
CAGGTGACAGGTTACGAGTACCTTCACGCACAAAGAACCGCTTAGCGAACTCGAAAGAAAGCTCCTGTAT
TGGAGATAAGGGATTTCTGTCGTGACTCCCAAATCAATCATCCAATATCGACGCATACTCTGAGGCAACC
CTACTGTCGGCGATAACTATATCATCACCTAAAACAGCATAGGTCTTAAAGCGGCAAGCGGGATAAACCC
CTTCCGCTGCCATCCACACTGTCATATGATGGGTAAGTTTGAATAGAGGTCAGGATGAGTAGTATCCAAG
GGGTTGTCTACTCACAAAGCACACGGCACTTGGGCGCTTTACGGCCGGTGGCAACACTGAGAACGTGTTG
TACCCCAGTGTCGACTGAACTCTCGCTCCCGCTAAGAAAGGACCAAAGAAGAACGACATGACAGCCATCA
ACAAAGTCAACGGCCATCGGTCTGTCGCCGACTTTGGAGCAAAACTATAGACGTCATTAAACCCTTTTCA
TTGGGCCAAAGACCCTCTTAAAGGTACCATCACATGGTATCCGGCGTAAAACCGCCATCAACCAGTCATG
ATACGAGCGCAAAAGACGTTGATTGATATAGTTTCCTATTGCAAAGAGACGCCTTTTTCCTCCTCCTTCC
TCAACCATCCCGATCCTACCAAAGTGGAGAGGAAAGTCGGGCTGCGCGGACAGACCGGGTAGATACCGTC
CAACGCAACGTTCGAACCAATCCGCATCCTTCCAGAGGTAGGTGGTGTTCATAGGATCAAAAGGGTAGCG
GATCCTTTCTTTTAATCCACAGAGCACCAGAGGTAATCAATTCCGTCTTTGTATGTATTAGGTTCCGGAT
TCCGTACGATAGAATTTCATGGACAAAGTCCGTGAAACACGACGGAGGACCATATCTTTTTGGTTTGACA
CTGTTCGGAAGAGATTTCCATGTCGGCATCCACGTCATTCCCTGCATAACGGGAATAGTGGCCAACCTGG
ATAAGTAAAGCTTGTAGAGCCGAGGTAGAAAATTCTTTATCTCGGTGACTACTCGCATTATTTTATCGTT
ATCGATAGGCTGACTCACTAATAATCTTCCTTATCGTACTACTGTACACAACTAGAAAAGGGGCAACAAC
TCTTGAGTGAAAAGCAGTATCTAAGTAGCCCTTCCTTGACTTAGTGGCTTCTGTAATCCTAAGTCTAGTA
CTCGCAGAATCGATATCGCAAAGCGGCTTTTATTATATTACTAGGATCGAAATTGAGGGATCATGGAATT
CCTGTTTAGAAGAGTCTTCTCTGACCTGATTATTGATTGGTTCCCCGCAGTCGCAAGGGCTGGCTGCTGA
CGCTGACATGATGCTCGCTACAAACCTGATCGATAAAGGTATCTTTAACGAGCTAACTCTCTTCATATCG
TTCCTATTCAAAGCCAGCTTGTCCGCCGGGCAACAGTCTGGCCTTCTTCTTTGCTCTTCAATCGATGCCT
AACTCAAGCTTGTCCATAGAACGAGCTCCGCTAAGCGACTAGCTGCCTTCTTTCCTAAGTCCGTAGCTCA
AGTTTACCTTTGCAGTAGCAAACCTTACTTAGCCAGCGATACCTTTAGCAAGCAAGTGAGTTACAAACTC
TTTATCCTGATATATCTCTTCGGGTTTTCCGTTGTTTTTCCGAAAAGTCTTTGTTTTCCTTTCTTATTAT
CTGACTCTCGTTTGTTTGTTTAACTCAACACCAGCACCTGGCTTTCCTTACTTGTCTGGAAGTACAAGAA
GGTTGGTAGCTTTGTTAGGACTTAGGTGTTTTAAAGGATGAGAAGACCGATTATTAGTTCTATATACATA
ACTCGAGGTTACGAGCTCCGCTTACTTAGCCGCTCACTCGAACTGTAGTTCTCGTTTTCTTGTCCTATCT
TGTTAAAAGAAGCGGATCGTTACCTCTGTGAGTTCCCTCTTTCGTGGATAGATCACTGAACTATGCGCCT
ATCTTCGCTTTTCGATCAGCCGTAGCTCCCCGTTTTCACTTAGCCTACGAACTACAACACGTCTTACTGG
AAGAAGAACTCCAGGTTGGCTCGAAGATGCCAACAGCATTCCGTTCACTTACGCAATATTCACTCGTTTA
CTTGTTAGCTAGGGAAATTCCACACCTTTGCTTTCAGGGAATCTAAGGTTTTGAAAGAACGTAGTAAGTG
TTGAACGAAGTTTCCTCGCTCGTTAGAGGAAGTGAACGGTTGGCTGTAAGAAGGAAGCGAGGCGCCGGTC
CGTGCTTGGGTATATTGAATCTACACTTACTTGAGCAATCAGGCTTTCCGTCCACCCTGTTATACTTTTC
GACAATAGAGATGATAGATGCTAGAAGCAGGCAAGGCACGGGAAAAGAGTTCGAGATTTAATAAGCGTCC
CTATTCCTTGGATGGGACGGACAAGCTATAGCTATAGATAGAGTGGCAAGGAGAGCTTCGTTATGGGATA
CAGGTGGCAATAGAGATCTTCCTATATGACTCGTAAAGTGAAGGATAGAAGCTAGAGCTAGATGATCTAT
GCCTATGAGAAGCCTCTATGAGTAGATTATACCCTTCCTGGTACCGAGACAGTCTTTATGATACAGAAGC
ATACCCGTGTATTTAATGATTTCTGGTGATGAATATATTAAGAGAAAAGTAGTGAAAGGCAGGCGAAGCC
ATAAGAGATAGGCAGGCAATCCGTCCTACGAAGACTGTCCTTTAGCTTCTGTTATGAGTGAATTTCTATG
GCCTATTTGATCTAAAAAGAAGCCCTGTTCAAGCCATCTGGTTTAGGGAGCTATACGGTCCATTAACCTT
GCTTAATGGGCCCGGCCTTCTTTATGTGCTCTAGTCGAAGTAGCAAGCAAGGAATACAGCCCAGCAGAGT
AAGCATTTCCTCTATCAGTAGCACTCTAGTCCGTCTTTATTCGCAAGGAAGTATCTGCAAGTGAAAGGAA
GGCGAAGGTTGAATGAATGGATCTGAGAAGGAATCAATCTGTGCCAGTGATCTCTTAATAGCATCAACGG
GAGCGGCAGTAGCAGTTAACGGTAAGCGATAGGGAGGGTGAGGCTAGAAGAAAGGAGCAATCCGTCTCAT
ATGCGGGATAGGCTAGCGCATATCAAGCATCTGTAGCAGGCGGAATTGGTCTGAGGTCGCAGAGGGGCAG
GCTGGCATTTCAAGCTGCCTTATTTTCCTCCGGCTGGTACAAAACAAAATAGCCCGGTAAGAGTTCTTCT
GAAAGCTTCCTTGATACACTTGGTTCGCTTTGAAGACCGCACCGCCGCTTACGTATGTATTTAACCTTTT
TTATTTTACTTCATACGATGTGATTGATGGAGACTTCTTTTTTCTGAACTCTGTCTCTGGGCTAGTCTAA
GATCTTCTTTCCTCTCTCCCCGGATCTCCAGAATCCTTGTAGAGAGCCCCCGCTCCTGAAGTGACTTTCT
TTCTTTGGAGCCTCCAGAAAATGCTAATAAGTATGTTCCCACGGAGCGGTAATAGAAGATAAAGATGGTA
GGCTAAGTAAGTACTTCCATTGGCCAGTCTTTCTCTTGTTCCGGTTCATACCCGGCAATCTCCGACGTCC
CATCAGGAAAGAGACTTTCTGCAAGTACAGGGGATAAGATGAAGACAATGTTCAAAGTCTTGCTTTCTTT
TTTTTTTTTGATTCCGCGCATTTGAGCTCTATGACTATCAATTCTTTCCCCGGAGCGGTAACTAGGAAAG
TCGAAATGAAAGTCCTACGACTGGGAATTTTTTTTATAAAAAAGAGTTCAGATCAATAGTAAACAAGGTA
ATATAACTCTGCTGTGAGCCTAGTTTTGAAATCAGTCTGAGTGCCTTAATGAGAAAAGTGCAAGGTAGTG
CTAACTAAGAGACTCATTAAGAGCCTCGCTGGCGGATCGGAACGCCTTGCCTACGAAGGAATCGGAATCT
CATATTGCCATATTGCCCCTTCTCAGTCAGACTAGTTCGATTTGAACTAATCCGAATCTGAGGAGATGGC
TGTGAGGGAATGCGCTGTCTTTCTTTCTGTTTTCTCGTGGGATTCCCAAGGTGCCTTGTCTAAGGCGGAT
CCTCTCTTCTTTTCCTTTACTTTAGCAGCGTCCGGGTTCTTTCTTTTTTGAGGCAGGTTTGACATTAGAA
TCCCCTGTTAGCCTTTCTTTTGGTTTAGCGGGGATGGCACTAGGTTCGTATCGGGAAGGAAGACTTTTTA
TTGCAGATTTCATGTAAGCTTCTAAAGCTCCTTCCTGCTGAATCATATCCTGAAACTGTATCGATTTCAA
CCGGTCTTAGAGAATCCGCTATTCATGCTTCCTTTACCGGAGCTGCTAAAGCAACTGCCAATTCCCAGTC
CGAGAAATGCAAGAGTAGGTCGACGCTAACTAGAAATCTCATAAGAGAAGAAGGCGTAGAAAAGAGTTTT
GATTCGCTTGAGAACAAAGAATATATCTATGGTTATAACAGTCTAATGAGAAAGCGTCCGTTCACGTCAG
GGTCCGAAGGCTGCTTTTACTTTCATCGAGATTGGGTTGGTGTTCAGTCAACCTTAGTAGACAATCGAAA
AGAATACGCCCGGACATTGAGACTGAGGGCTTTCCATACGCTTACCTCGAATTTATGCTCGACTTGGAAA
GAATTCTCGGTCGGGGTAATTTTAGAGAGATTCCGTAAGTAACTCAGTGAGTGCTTTTTAAGAAGAAAGA
AAATGAAATACGAACAACCGCGCTGGTCGTACACAATTAATTCTATGTCGAAGCATATCATGAGTCGAAT
TCGTTATTTAATACCCTTCTTAATGATTGTGACAGCTTTTACAGGATACGTACTACCTTGGGGTCAGATG
AGCTTTTGGGGAGCTACAGTAATTTCTATCTATCTTCTTTGGAAAAGAAGAGGCATTCCTTTCCTCTGCC
TCGCTTCTATAGTCTTAGTGTTCTATCTTATTGGGGGGAGACCCCTGTTAGAGTCTCTGTTTGAAAGGGT
AGCTTGCTCTCTTGGCGCCCGAGCCCTCTCTTTCTTTCTCATCAAACTGGGATGCTCCGGGGGGCTTACC
CTGACGATTCTTTTTATTATGAGAACCCTCCTAACGCCCTTTCACGCTATGATGGGAGAGACTTCGGGAG
CAGAAGCTCATTCCGAACCGCGCGAACCTTCTGCTAAATCAGCAGAAGAACCTTCTGCCTTGGACCAAAG
GAAAAATGAACTAATTCAAGAAAATTTGCTCATAAGAAAGGGGGATCTCGCGGGGGGCCAAGAGGTCGCA
GAAGTACGGGAAGCTCTGGAGAAAGATTTTTCAATCTATGACAAGGGGGCTGAATTCCAACTTGTAAAAC
AGTTGGAAAAAGAAGTGAATTCTGCTTCTAAAGACGAGAATTCTTCTTTTAAAGAAGCAGAATTCACTTC
TTTAAGAAATTGCCCAGCAACTACTTCCATATTGAATGAAATCAAAGACTTCGGCGCTCAAACACAAGAT
GGTAGAGGGGGGGGTAAACCAACCCTCACCTCAGATAAAGAAGAGCAGACCGATGAATAATAGAATATTA
GCAAGAGGAAGGAAAGAATATTCAACAGGTAAAAGGGACCCCCCGCCCTGGAACAATCAATTACGACCGA
CCAAGAAACTCGATCCTCGGAGTCTAAAGAGGAAGCCCTATCGCCAACGATCTCTTGCTAAACAGTCGAG
AAAGAAAGTCCCATGTCTTTTTTGGTTGGACTAAGCCAACCGGCGATTTCCGACAAGTCTTTCCTAATTT
TGAGAGCAAGAAGCGGAACTACAGGGATGATGAAATTCAAAGTGTTTCTTACGATTACGCCCAACAGCCC
ACTTGAGCAATTTGCCATTCTCCCATTGATTCCTATGAATATAGGAAACTTTTATTTCTCATTCACAAAT
CCATCTTTGTTTATGCTGCTAACTCTCAGTTTGGTCCTACTTCTGGTTCATTTTGTTACTAAAAAGGGAG
GAGGAAACTCAGTACCAAATGCTTGGCAATCCTTGGTAGAGCTTATTTATGATTTCGTGCTAAACCCGGT
AAACGAACAAATAGGTGGTCTTTCCGGAAATGTGAAACAAAAGTTTTTCCCTCGCATCTCGGTCACTTTT
ACTTTTTCGTTATTTCGTAATCCCCAGGGTATGATACCTTATAGCTTCACAGTGACAAGTCATTTTCTCA
TTACTTTAGGTCTCTCATTTTCTCTTTTTATTGGTATTACTATAGTGGGATTTCAAAGAAATGGGCTTCA
TTTTTTAAGTTTCTCATTACCCGCAGGAGTCCCACTACCCTTAGCACCTTTTTTAGTACTCCTTGAGCTA
ATCCCTCATTGTTTTCGCGCATTAAGCTCAGGAATACGTTTATTTGCTAATATGATGGCCGGTCATAGTT
CAGTAAAGATTTTAAGTGGATCCGCTTGGACTATGCTATGTATGAATGATCTTTTCTATTTCATAGGAGA
TCTTGGTCCTTTATTTATAGTTCTTGCATTAACCGGTCTGGAATTAGGTGTAGCTATATTACAAGCTCAT
GTTTCTACGATCTCAATCTGTATTTACTTGAATGATGCTACAAATCTCCATCAAAGTGGTTGGTTATTTT
TTTATAATTGAACAAAAGCGAGGAGCGAGAAAACGGAAAGCGCTAACGCGCGCCCCTGTAGTTTACATAA
GTTTAGAAAGAGCATTTTAGGCTGCGCTAACGCAACTGAAGAACGTCAGTTCCGCGCAGCTCAAGGAGTT
GCTTGTTCCAGCTGAGCTAGATCTTCTTCTTCTAAGAAATGAAAGGTAAAGCGCTCTAACCGGGGGCTAC
ATTTTCCTTAAAACTGACTTTGTTTGTTGCTTATTTCAACCAAAATCTGAGGATCTTGTGCACCCGCCGG
CAGTGAGGTAGGGAAAGTTGGTATGGAGATGAAAGAGAGAGATAAGGTACATATCCATCAATACATTGAA
TGAATCCCTTATTCACTCTTCTGATACCTTTCTTTAGGGGACCTGAAGAGAAAGAAAAGGTGACTATCAA
CTAAATGAAAGATCTGCTTCGTTGCACTACCTTAACTGAATCAAGACAAGCGCTATTCCTCAGCTGAAAG
AAGTTCCACTTCTTTCTCGGTCAGTTGGGTTGGTTGCTTAGGCTTTCCCAAGCATTAGAAGATGGAGTGG
ACGGTTACTTCAGAAGATGGTTTACTGCCTTGGGGGAGAAGGAAGGCTATAACTAGCGGGCCCGGTACGA
ATGCATGGACTGCCTCCTCATTCTCTGTCTTCCGATCCGGCGGGTACTCCCAAGTCTGGTTCTCCCGGTC
CATTGCCTACCGAGCTAGCCGAGGAGCACTTTACTGTAAGTAAGGTATGCCACTAGACCGCTATAGAGGT
TACGAACCGCTTTGTTGAAATTGATTCTGATCGAGGTAGTGTATAGGATGCATATAAATCCGCGTACGGA
AGCACAATGCCTAGCAAAGCACTCGGAGGATCTGAATTGGTGGAACCGAGCGGAAGTTAGAGCTAAAGCA
AGGTACGAAGCTACAGCTAGGAAGCTTTGGTAATACTCGACTGAGAGAAGAGGGTCTATGTTAATTGAGC
TCTAGAGGAATGCCGCACAAAGAAACATAATGGGAAGCGAGAAAAGGGAAAGCGCTAACGCGCGTGTAGG
CGCCTACGCTTGCTCTCAACAATAAAGCTATGAAAAACTGGAGTAATGTGGAATGACTTTTCCCATTCTT
GTGAGCTGTAGAGTTAGTTATCCCAACTCATCCCTGGTATTCCTCCTCTCTATGAGATGTGGTCTTGTCA
GAGCCTTCCTCTTTCTAATCCTTTTGGATGAGTTGGCATGCCTATCCATCTTTTATCCAACCTTTGCTCC
ACTATCAACCACCGGAATGGTTATTTTGCCTGCCCCGCTTTCCTCTCCCGCGGCAAGAGCTCGTTCGCCA
AGTCCGAACTCCCACTTTCTCGTCGATGACGGCTCTCTTCGATGCTAGCAACCGCCTTTGACCCTTTTCC
GCTTCTTTCAATTTCCAACCCTGAAGGAGAGACTTTACCTTTACTTAGAGAGGGGCAGCGGTACCACGCT
CTTCTGTGCTCGTAGGTTGACTCCCCTATGCATCCCGACTAAGGTCTCACAAACGTGCACTTCCCTTATG
CATCCAGCCGCTTCACTAATGTGAATAGGTTATAAAGAAGGGTGGGTTGGTTATATACTCTTATGCGCCT
TCTTTCTTCGAACCTTTTGGTATGTATTGCCCCCTAACTATAGATCAGATCCACCGGAAGAGAAACTCCA
TTCCGCACTGCTGCTGAGTCGTCGAACTTATCCACCAAGGGATTCGTGGAATTTCTGTGGATTGCGTTGG
GGGAAATCTACCAAAGCTAGGCAGATAGATAGACTCCTTTCCCGCTGCTAAGGGAGAGCAAGAAACAAAA
TAAAATGATTGTTTTTTAATCAGCGCCCCCTTTTGGGTAGGCAGGTACTAATTGTCCTCTCACTACCAAC
CAGCAGACATCATCTGGCTGGGTCTTGCCGGTATCAACAACGAGAAAAAAAACAACCAAATGGAAACAGC
AACTAACTATGGCTCTTGGCCCAGACAACGTGCTAGGCGTAGGGGAGATCGGAGCAAGAGGGAACGCCTA
GACGACGTTTTTCTTCCTGGGCTGCAGTAAGTAGATCGAGAGGTCGTTCCGCCCCTTGTCCCCGAAGATG
GGTAATCTGTTCTCAAAAAATGTTGCTCCAATCTGACCTAGCTGGCGAGCGATCCCAGTTCGCGGCAGAG
AACAAGACAGCAAGCGAGCGTACCTTTGTTCGCTTCTTCTCCACCAAGCACGGAAGTTTAAGGATAACTG
TAGGTCGGTGGCTACCTAAGGAAACTCCGATTCGATCCGCCCCCCGGCTGGGAGGCATCTACCTCATCCC
GATCACAAGGAGAGGTTCACCATGATGGGGGGTACTTTTCTTTCCCTTCCGGAAAGAATGAAATGCATAG
GGGACCATCCTTTTGTTGCGGCATGCTCTTCAGATTTACGGATTCGCAGGGGGCCTCAGGCCCTACTTAG
TTGACTGACAATGACAAAGGCTTGCGAAACTAAGTAGGGCCTTTTCCTTTTTTAAGAACCCATTCTCAAA
CTCTTTCATAAGTGTTGTAGGCGCTCCCTAACCGGTCGCCTTAGTAGCGTTGACAAAGAAGAACAGCCGG
TTAAAAGACAGCGAATCCACTATATATATTATTAAGATAGATATATCTATCTAGATAGATATTCAATATA
TATAGGCCAGCAAGCGTAGGCGCCTACACGCGCTAGCTAGCTTTCCCTTTTCTCGCTCCCTTCCTCTTGA
TCTGAGGTGCTCAGAGAAAGATCTCTTTTTTATAACTTCCACAACTCGATCCCGGCCCGGAAAAGTGACC
GACCAGGGCCCTATTGATAAATGAAAGAAAGGCTCTGACAAGACCTAGCCCTGGTTGCCCACACCTGTGT
AGAGTAGATCGTTCAACACCTCCGGCACAAACCCATTTTTGACCTATTGGTCCTAGTATCATAGGCGACC
GAACGGCCGCCCCCTAATTACTAGACCGACCTGCTGTAATAATTCCATAAACACCTAGCGAAGATATGGC
AAACAAATAAAGTAGCCCTATGTTCGGATCTGACAATACCATACCATAATCAAAAGGTACAACGGCCCGA
GCGACCAGACTTAACATAAATGTAGCCACTGGAGCCATTCTAAAAAGGGAGAAATTAGCACTACTTGGTG
AAATGGGTTCTTTTAGAATCAATTTCGAACCATCTGCTAGAGGTTGTAACAATCCGAATGATCCCACTAC
ATCAGGGCCCTTTCGACGTTGCACAAAAGCCATTACTTTACGTTCAGCTAGCACTAAAAAGGCTACTCCT
AGTAGAAGTGGTAGAATTATTCCAAGTATTTCAGCTGGAACAGCTATGTACGTTTTCGATTTTCTATTCA
CTCATGATCTGGCCTGGTCGACCCAATCATGATATTTCACTCATGATCTGGCCTGGTCGACCCAATCATG
ATATTGAAGGATGGGACCTTTTCTCGAAAAACTCCGGATTCCGAGAAGCGAGAAAAGGGAAAGCGCTAAC
GCGCGTGTAGGCGCCTACGCTTGCTCTTGGCTGGCCTAGTAGAAGACCCTTTCTTCTATTCTGGTGTGTT
TTCTATTAACCCTGAGCTTAGGACCTAATCTTCTATGATTATTCATACAGCAATCGAATTGAATGTGTGG
GGCATTTCTCTCTGGTTCAAATGGCATATATAACAGACTTGGCTGAAGACGGACTTCTTGGTTTGGTTGT
TGAAGTAAGGACAAACGGACGTTGTCCCCTTGCGCTGTACTTATATATTAAAACCGTCCTTAAACCGAGA
GTCACTTCGATGATGAAGATGGGGAACCCCCCTTAGCCATACATAGGGTTCGCTCTTCCCATGTTGTCAG
AGTGGGTATGAGGGCTTCTTTCACTTTAGTGGTTCCGAGATGCATTTATGGTCACGATAGAATGGAAGGA
TGTTTTGTTCAAGAAAAGCGTTGAGAATAAAGATGTGAACATCTCATACTCATAAGTAGGGGAAGCGAGA
AAAGGGAAAGCGCTAACGCGCGTGTAGGCGCCTACGCTTGCTTCCTTGCTCGTTCCTAGGAATTCAGTAA
CGTGACTAGTAAGTCAACGGGCATTGAGGCTATTCTGTGGATCCTTCAGGTACTTTTGTAGATTACCAAG
GTGAATACAGATATGAATAAGAGTTAGGTTAGTCCAGTTCAGCTGCTTATGCAATACCGAAGGTGAATGA
ACTTGATTAGCCACATACTCTCAATTTACTGTAATTTCCTCGAACGGTGCCATTTCTCTTACAGAGATCT
ACTTGACTTTCTTATCTCGGAACTGGTGAAGAGTTGCTATTCTTATTTGACTATGAAGTGAAAGCATTCT
GGTTTTAGCTTTTTTTCAGGACATTTCGCGCGAGTGGAAGTACCCTATTTTACACACTCGAATAAGCTAG
AGGTAAGCTGCTTTAACTTATTAATTGAATCTAATAGATTTTTTCAAAAAGTCTTCCTTGAATCACAGAA
GTCATTTTTCTTTGAGGAGTGGGTGTGCTAGGAGAGGGCTTGTGAAGAAGTAGGATCTCTGTCTTCTCAT
TCTCATCATCGAAATGGATCTTCCTATTTGTAGAATAGGTGACTGGAGGAGGAGGTTCACCAGAGGATAG
AGATTTTGTTCCTCTAAAGGAAAGAGAACCCTTGGAATTGTCTTCCCAACTAAACTTAAGGGTTTGTTTC
ATCAGAGAATGATTCATCATAAAAAAAGTCGGAACCAGAAGACGTCTTAACACGAATCTTTGGGAAAGTG
GCCACAGCAGACCAAGCCCCCAAAGAGGTTGCCGAGCTCAAAGACGCTCTCCCAGAGCTGGAATATGGAG
GGCAAGCCACTGTCGATGAACTTTTTATATTATTTATATAGTTAATATGTATCGGTCGGTTAACGACATG
ACAGATCGGCATGCACATTCCAATTCCAAAAACACTTTATTCTATTCCCAACTGCTTTCTTGGAATTGGA
ATGGGGATTTCCTGTTTGGTACTCTAACCCTATTGGCGTATCGAAACCAGGATTAAGAAAATTATTCTTA
ATGTCGGATCATAACGTATAACACACATGGGGGTTCGCTCTAGGAAGACCTGCACCCACATATACTATAT
TCCATGATAACCAGCTCCTTCACGAGCGACTAGGTCAGTTCTACGGGATAGTCAATATTCCATTCGGGCA
TACGGATTAAGAGGAAGACCCCTTCCCAACCGATTGGAAGGGTGGTTTTAGTGTACATTGCTAATAGTCT
CTCCACTCGAAGACTACGGCTATGGTCGAGCCGCGATAACACGCGAAAGCCTATACCACCAACTATGCAC
ATGGTTGAAAACCTGCGCATAGGGTACTGAAGCTGTACAGCTATGGTACCGTATGGATGGTGACTATTCA
ATAAAGCCTGGGCTGAGATAGGAGAGAAATCCTTACTCAGATCCCTGACCCAGCAAGCGTAGGCTAAAAG
CCGGAGCGAGCAAGAAAGCAAGCGTAGGCTCGAAGGAGCGCGCTCGCGCGCTTTCCGTTTTCTCGCTTCG
CGAACTCGGCTGAACCGGTATGAGAGATGAGTGATTTCTGATAACTTATAGAAAGACCCAAACTGCCTAA
TGCCTGTTCATACACTTTGGCTACTTGTTCGTCAGCAATGACGACATCGTCCCCCAGTACGGCATATTTT
TCAAAGCGCAAACCTGGGTACACTTGCTCTGCACAATGCCACACCAAAATATGATGAGACAGTGCAAATA
AAGGCCAAGAGGCATGATATCCGAGAGGTTGTACAGCCACAAAGCTAATCTGTGATAACAGTTTTACTAA
CGGAATATAAAACAGCAAGCGTAGGCGCCTACACGCGCGTTAGCGCTTTCCCTTTTCTCGCTGGCTCAAC
TCATACCAAATTAGTGACCAAAACAAAAGAGCTTCTTTGTACTTTTGATAAAAGGTAGCCAGTAGTTTCG
GATCTGAACGTATTCGAGTAATCCAGTCTTGAATCTCATCGTTTGTATCTTCGGAGATACCCATATCATA
GCTCATAATTAGATAGGCGGACTCATCATACAACTCAGTGGATGGGGAGATTCTCCACCTTGGACGGCCT
CTCTCGCAATAATGTTTTAATTGAGAGGCTACGAGCCTATGAAGAGACCTGAGAAGATCTCCCCGCTCGC
CCTGTTCTTGAAGGAGGGGGAAAGGAGCAAGCGCAGGCTCGAAAGCAGAGAGAGGAGCAAGCGCAGGCGC
CTACACGCGCGTTAGCGCTTTCCCTTTTCTCGCTTGGTTGAGGGTCTCGCCTTTCGGAAAAGAAGGGTTC
TATTCTATATATCATATGCTTTCTTCTTTCTTTCCTTCAGTGAGTTCATTCCTTTTTCTCTCATCTTTCG
GCGAGATTTCTTTTCTAGCCGAGGAATTCTATTCAATAGTAGCGGCATTCTTTTATTTACTATTTGCATC
TTTCTCTGAGTTGGCTGTAGCATTGAAAACTCTTTCACTCTTCTTTACGAGGTTGGTGAAAAAGCTGAGG
ATTTGGTTCTCATTCCGCTGAAAGGAAGAACAGAATGAGAGTGCCAAGTCTATTTTTGTTAAGGATAAGA
GTCTTGTGATGAATGCGGAAAGGTTCTTTTTCTCCCCAGTGCAGCAAGCGTAGGCTCGAAGGAGCGCGCT
CGCTAGCTTTCCGTTTTCTCGCTTGGGCATCTTTCGATGAGTAGGTCCAGAAAGAGACTGAAGGCATCCC
TATGTGGTTAACATTTCCCTGAGGTGCCTAGCGCAAGTAATCCATCCCGCCATTAGGATCTAAGTTAGCT
CTCTTACTAAGACCGTAGGGGCCCCCGTTCTCTATGTATGTTGTGTAGATTCCGAAGGGCGTGGTTCATC
GTCCATGCCAAAATGGATCTGCTTGACTTCGTCTTCCGTGGGAGGAGCTTGACTACATAGGGGGCTACTC
TCTTTCTGAGGCTGCACATGTTAAGGCTTGCACTTTTTCTTCATCTTCCTGGCACAGCTTAATTCACCCT
TAAGGGAGTGAGTGCAAAGAGGCTCCGAAAGGTTTAGGCTTGAGGCAATATCCCTAGTTTGCCTATCTGC
TCTTACGGTAGCCGGTGTAAGCAATTCAATCATTGCAGTAGTATGTTTGTTAGGACGGTTGTTAGAAGTA
TTGGATATGGAATCTTTCCTTGTCTGGTCTTCTAGGAATCGCCCCCCCGTAGGCCATGTAAGAGTTCATT
CTCTTAGTAGGATTTTTTGTACAATAAAAAAAAGTTTTGTTCCGAGTAAATGAACAGAGGGAAATAAGGA
ATGGCTCTTTTAGTTAGGTAAGAGGTGTGATTGAGTAAGACGATTTTTTCCCAGCAAGCGTAGGCGCCTA
CACGCGCGTTAGCGCTTTCCGTTTTCTCGCTTCCTAAGAGGTGGAATCCCGTGCGTACAATACCTTCCCG
AGCCCGAGAAAGACTTCTTATCTCACTTACCGGTAGAATAGACAGATCGGTCGCCTCTTACTCGTCTTTT
GAAAGCCAGAACATTCGCATAGAGGAGTATCCGTATCACTACACTAACAAGAGAGGAACTAAGAGAATAA
ATCAGTAGTTACTCTTCGCCTTTATTTTGCGTATATAAAGAGAGAGGAGAGATAGCCAGTCTTGACTTAA
GTCGGTCCAAGCGAGAAAAGGGAAAGCGCGCTAGCGCGTGTAGGCGCCTACGCTTGCTCAACCAATGCCC
AAAAAGTCCCATCTCTTTCTTTGTTGGACTAAGCCAACCGGCAATTTCCGTCTTCCTGAATTGGGAAAGC
AAGAATCAGTCTCTCTTTTTTTTGGGGGGAGCAGAACAGTTAAAGAATAAACCAAACCAGCAAGCGTAGG
CGCCTACACGCGCGTTAGCGCTTGTAGTTTTCTCGCTCCCCAACTACGCTCTAAAAAGGGGTCATGGACT
CCTTTTTAGTTTAGGATCCCCTTTATTCACTTATTTATTGAGCCTGGTGTGGAATCACCATCATTACACA
TTCATTGTTGGTCTGGCTGCTGGTCTAGCGATCCTTCCTAGCCGCCGCCTAGAGTGCAGCCTGCCTGCTG
AAGACCGTAACGTAAGTAACTCAGTGCTCCATACGGGGAAATGAAAGCAGAATTCGTTCGGATCCTCCCA
CATGTTCAATCTTTTTTTAGCGGTTTCCCCAGAAATCTTTATCATTAATGCAACCTTCATTTTGCTCATT
CATGGAGTTGTTTTTAGTACCTCTAAGAAATATGATTATCCACCGTTAGTCAGTAATGTGGGTTGGCTTG
GATTACTTAGTGTTGCGCGCCTAGGAGGGCAGCGCGCTTTGGGATGCGGAGGAGCGAGAAAACGGAAAGC
GCTAACGCGCGCTCCGGCTTTCGAGCTAAAGCTCCCTAACCTAATGCGGCACCGGGTTCGGACCGCAGGG
AACCGTAGCATGGGGGGACGTCTAATCCTTTTGCCGCCGCAAGGCTGGCTAATCGTACGCAGCAGGCTCG
AAGACCCCTGGTTCTGGAAGGCACATGAGTCCGAACGCTATGTTGAATGTGCGACCGACACTACACTACG
TAGGTACCTGTGCAGGTGAGGCGTCGGTCGGTCCTAGAAACGGCGGCAGCGGCGCGAGGAGTTAACGACC
GGACGTGCTGCAACCTAGGGATCACCAGGCAGCTCTTTCGCTCTATAGGGATAGGAGGGGCATAGCACAA
TTCTTCTTGGAGGAGGGTTGGTTTGCCCGGGTGACTGATCCTGCCATAATGTACTCCTACCTATAGCACC
GGCAACCGAAGTCGAGCATACATCCGACGATCTTCATGCGTGAATAGCCGGGAGGAAAGAAAGGGCGGTA
GATGATAATGAAAAAGGGCGCCGCGTCTGGACGGGCGGGCGGAATGGATGAGCGAAGGGTGCCATGGAGT
GAGGAATATCCCGAGTCTCATGGTTGACAACTAAATGCACCCCGAGGTGCTGCCGAGGAACTGGGCGACC
TTCTCGAGCACAGGATAGGCAATTGAGAGATAGAGCTAGCGAGAAAAGGGAAAGCGCGCTAGCGCGTGTA
GGCGCCTACGCTTGCTGGGGAATCAATGCTCCGGGCCGAAGTTAGCTTACCTCCGGCGGTCTTTCTCTCG
TAAAGCCAAAGACGCCCCAAGACAAGCGAGAAAAGGGAAAGCGCTAACGCGCGTGTAGGCGCCTACGCTT
GCTTGGGAAGGGGACATGATCAATAGAAACTGGCTGGATCCGGGCTGGGATAGTGGCGCCCATTCCTAAC
CAGTTCCGAAAAGGTTCGCTCATGCTGGAGGGAGCGAGAAAAGGGAAAGCGCTAACGCGCGTGTAGGCGC
CTACGCTTGCTTAGTGATCGGTCCGCTAGTTCACGCAAATCCGAAGAAGTTATCACGGACGAGCCACATG
CAGGGAAACTTGCACGTGTGGTTCTGGCCGGGCTTTCCTTAGGTATCTAATAACCTTGCTTCTGCTCGCC
GCTGGCGCACCTCTCCTAACTATTGCCCATTTTTTCTGGAATAATCTTTTTAGGAGGGACAATTTTACAT
ATTTCTGCCAAATCCTTCTATTATTAAGTACGGCTGGTACCATTTCGATGTGTTTCGATTTTTTCGAACA
AGAGAGGTTTGATGCTTTTGAATTCATTGTATTAATTCCACTTCCTACTCGCAGTATGCTCTTTATGATC
TCGGCTCATGATTCAATTGCCATGTATTTAGCTATTGAGCCTCAAAGTTTATGTTTTTATGTGATCGCAG
CATCAAAAAGAAAGTCTGAATTTTCCACGGAAGCCGGCTCGAAATATTTGATCTTAGGTGCATTTCCCTC
TGGAATATTATTGTTTGGGTACGACCGGACAACTACCGATATCTATTAATATCTTTTCTTATAATGTTGT
TGTTAAATAGTGTTCTATCTAACTATATCTGCAACTATCGGATCGGATATTACAACGATGTGAAACTTGC
AGACCTCATTGGTTGTGATATTGATCTTACGGGGGGAACGAAATCAAAGAATAGTTAGACTTGTAGAGAC
CCTCTATGTAGTTGTCTATCTAGGGCGATCGATCTACATCTTTCCCCATAGCCCTGGGACTGTGTCTCGA
TCTCCTACGTGCGAAATCTGAGGGAGCGAGAAAACTACAAGCTAGCGAGCGCGCTCCTTCGAGCCGTAGC
CTACGCTTGCTGGGGATTCCCCTTGGTCTAATTCCACGCCTTATGACGAAAGGGGAGTCGGCGTGGCGTA
AAGTGAAGATTGAGGGGAATAGAGCCAAATTCCCTTCTGGGGTATTCCGAAGGTGTAACCTAGGCAACGA
AAAAGGGGCCCGATACTTCAACTAGAGGAGCGACCAGTTGGTTCACCAAACCCCGACCCAGCGTCACACC
TTCTCCAGGTCCGAAGGGATCCAGTGCCCAACTACCGACTCCTCCCGGAATTGCATTATCGGAGCCGAGC
CAGGAATGGCCGTTAGTGGACACCGACCACTTTTCACCGGTTAGAGAGGCCCCTCTTTAATACATGTTGA
AAAGATGTTCACAGGGGCCAGAAAGACTCGGTCATAGGAACTTAGATCACCTACGCGCTGGTAAAGGAAA
ACCACCTCGACCGGATCAGAGTAAACAACAATGTCGAATTAGGCCGCCCCTTGCCTTGAAAGAATTCACA
CGCGGCCACCAGCTTTCCCAAAAAAGGGGGAGATCCGCTGCTTACTGCTCACGGAAGGAAACATCCGACC
TATACTATAGTCGTCCGCCTATCTTTCTGATCTCCTTTCCTTCTATTCATCCAATTTTTGGCTTTGACCT
TTTCAAGGTGAAAAAAGGGCTTGATGGTCTTGGCTAAAAAAGGGGGAGCAAGCGTAGGAGCCCAGGAAAG
CAATCTGGTCGTAGATCGGGTTAGCAGACTCAAGATCGAAAAAAAGAAGTGAACCGGGGATAGAGGAAGG
TGAAGCAAGAAGGACAGTGAGTTCAGTTCCCACGTCTGGGGCTTAGGATTATGGCTCGGAGAAGAAAGTT
CATAAGTTAAGTAGAGCTACTCTAGCTGTCCCGCTAACCGAAAGAGGCAAAAAGAAGAACCTCTTGCTTT
GAAGCTATTCATGTCGGAGCGAGGGGGTCAGACTCTAGTCTAGAATCAAGCGGAGCGAATACATTCGATC
TGGTAGTGATGCTGCGCTTGAACACTAAAAGGGGCTTACTAAAATGGAGCCTTTGGTTCCCCATGTAAAA
ACCTTTCTCGGTGACAGATCTTATTGATAAGAAAAGCGTCAAGAGCACTAAAAAAAAACGTATATAATAG
GGAGTTTGCTGGACAATTTTGACTGAAAACCATGTTCATCTGGTCATCCGGCTCGACCCTTCGGGGGGAC
TTGGAATCGTTAGTGTACGATTTCAGCCTGGGTATGTAATGCATAAGTTCTGTATGTTCAAGGCTTTTCT
TTTGGTCGGCATGGGAATCCGCTATCGAATGGGTTTCACTCATAGCAGTAGGACTAGTTTAGGTTTAGGC
ATAAGATAAGGAAGAAGGAGATATCACACTGAAAGAGCGGAAGGCAACCAAGAATCTGAAAGTACCTGTT
TCGGATAGGAAAGCTCACAGCCAAGCAAGTGAGGGAACGGCTGCGCTAACGCTATACTGCTTTCGCGCGT
CAGGCGCGAATCCTATGCTTGTTTCTTGTAATAACGTCTGATGCGGTTCCAGTTCAGTGATGAAAGTGGG
CAGCTAAGAGAAGGAATGACGGGCACCGTTCAACTAAACCAGCTGTGACACTTAAGCCGGTACCTCACGA
ATACAAGCAACCGCCCCGAGTGCGGATTGGTTTTAAGTCGAATATCGCTTCAAAACGGAAGGGGGCTGGC
TAGCTACCGCACTTAGGCAAGAAGAACCTGAGGCCGGTTCTCTGGTCGCCTCCACTTCCTGCCTCCGTTA
GCTCAGTCGAATCTAGCTTTTCTCCAAATGAACCAGGCACCCCTTCTTGAAAGTCGTAAGTCATCCAATT
GATTTTGGATACGAATGCTTACACTGAGGGGAATAAGTCAGAGATTTCATTGAGAATTCAAACTAGATTC
GAGTTGTTATATGCGATATTGACATTGTGTTCGAGTTTAAACTTACCCGGAGGAGATTTGATCGTCAGAA
AGAGGGCTTCCTAGAACTATAGAGTCAGTATCTGTGTAGTAACAGTCAGGTCTGGAAATGTGTGGATACA
TATAAATACGAGCACAAGCAGTTATAGCAGCTGACAAGTGAACAGCCGATATCTTAGGAGGTTTCCAGTC
GTCATCAGAGCCACTCAAATTTGTAATGTAATTGACAATATAGTAATGATCGGTAAGCTTCTCTGCGGAT
TGAAAACTATCCATCTTAATCAATTCTTCATATTTCTTTTGATCGCAGATCTCTGTTACAAGACTTTCAG
GATTCATACCAAATCTACCATAGAGAGAGTTCATGAGAATTTTATATATAAATGTCATAGCTTCATCTCC
TCTTTTCTTAGCTTCTAGTCTGCTTTCATAGAGGTGTGAGACAAAGCTTTCGAAAGGACTTGACTTCTTC
TCAAACAAATATCCCCTAAGAGGAATAATATCGTAACCTAAATCACGTGCAAACTTCCACCTCTCAACAA
GGGCAGGGGTCAGCCTTCGGCATCTCCTTCAGAAGCACCCTCCAGGGAAGTACTACAAGAGTATCCCACT
GAGACTCGAATTCTTGCAACGTCTGAGAAAGGCACTCCAGCAGCCGCTCACCGGCCTGTCACCCGGCATA
TGCATGATAGGGCTCCAGCCCAATCTCAAAAACGAAAGCAAAAGCAGGCCACCCAGGCCCGAAAGGAGAT
TCTTTCAAAAAAGTGAAAGTGCAAACAGAATGTTCAATTCTATAATCTTAGTGCTAACCAGGCAAGAATA
TTTATTCTTACCACTAGTCGGGATCGCTGGGGGAGAAAGATTAGCTCCAATCTTTCTGCCTGCATGCTTG
AGCTTAGCTTTGGTACAGGATAAGCACAACTCGCTAACGCGAGAATCACTCCCTTTCTTATGTGCAAGGT
AGTATCCCCTGCTCCCTTGCTTGAAGGTCTTTCTTTCCTACCGGACGACTACTGACAACTAGCATGACAG
AGCTTCCTTGAGAATAATCACTAGCTTCATTCTTCTAGCTTTCTTTGATTCGCTTCCTTTTTCTTATTCT
ACGAGATATCGCTTTTTCCTGTTTTCTGGCTGACTGTATTCTTTCTTGCTTTAATTTCCTTTCTATCACA
AGAGCTAGTGTTCCTCTCTTTCTTTGCTTAGACTCGATTGAAGGTTAGAATGATTTGATTGATTGAATAC
TCTATGAAAGGTTCTACTTGTTTGAATTCGCTATAAGTTAGAGTTAGCCTGACTACTTGAATTAGCTATA
AGGACTCCCTTCTGAAGTCTTTATGGTACTCTATCTCAGTAGCTGGTTGGTCAATACAATGGCTTAAGAA
ATCAAAATATGGGCGGACCAATCCAAATCGCTGACTTATGAATGGAACTAGATACGCGGGAAACTACAAC
TAAATTACGACCCCATTCTATAGTGACAGCATGTGCTGAGGCAGACACCCAATTTGATGAAAAAATCACT
CTCTTCCTTCTGTCAGCCGGTAGCACTCGTGAGTTGTGGGGAAGCACACAGGAATTGGTCAACGAGTAGG
AAGAGGAAGACTTGGAAATTCTTTGGAAAGGGTGGCTAACACTAATATGCCTATAAACAAACTACTATGG
TGGTCATCATCGCTATGGCATGCACTGTGGCATGTTCTATGGTGCCTAGCCTATGCTGCTGGCCAACTAC
AGATCGATAGTGAGATTCTGATGCTATGCAGTTACGGATGCTCGTGATCTATATTTTTATGTTTGGGATC
GAAAGATTCTGATGTTCGTAAGCGAAACCCAGTAGCACCAGCAACAGCAAATAAGCTACCACCTGATCTT
GACCCTGACAGAACAGAATTCAAAGTTGAAGAACCTCGTCTCACATCTCTTCCTGTCCAAGGTGGGAAAA
GCACAACTCCGTCCAGTATCTTTCCCTGTTCCGATATAGCCTAATATCCCCAGTAGAAGTGTGGATGGAC
CGGCGTGGATAGGGGAAAGCCTGTCCCACCATCATATAGTCCAATTCCTTTCCAGTGCCAGCATTCCTTT
GTACGCATATCTAGGCGCAGTTCCAGTAGATGACCTTCTTGATCCGGGACCCCGGGACCAGAGCCTGTTG
ACTAAGTAGCAGATAGACCCTCGGAGGGGACGCCCACAGCAGAGAGAGCATGGGCAGGAAAATAACAAGC
TCCATAGCCGGTTGTTAACCTATGATGGGCATAGACAGTACCATAGGTTGGTTCCAGATCGAGCTATTAA
AGCACCTGACGGAACGGAACCGAAAATCTAGTACTAGTAGAGGAAAAGGCAGGGTTTTTGCCCGAACGGA
GTACTCTCTACTCTCTCTCTAGCTTGTAGCCAAGCAAGCAAGTTAGGCCTAAGGAACGGAATAACCAAGC
ATAACGTAATGAAAACTTACTTTTGATTAAGAGAAGAGATAAGATATAGGGAAGAAGAAGATCAGGCACG
CAAACCAAGTCTTTCCAGTCGGGGAGTTAGAACTCGGAAGGCTTTCCTCTGACTTTCTCAACATTTCTTT
TGTATGTATGCATAAAAACGAGATCTCATGAGAGCAGTAAGCTCACTCACAATCTACGGCTCAATTAGCG
CCAACTTCAGGGGACTCCCGCAGCAAAAACGGAATTGTCTTTTTGTTGGGCCTTACCAGGGATCAAGTTG
CTTGAACCTACTTTCTTTCGAGGATAGAAGTTCAGTAGGTTGATAACTACATAAGAAGGCTATGCAGTCC
ATGTTATAACCACACTTGCTTTTTTGTGTAGGTCCTATACTATCTGGAAAGAGTGCTTTACAAAAGAGTC
CTTTACCGAGAAGAGAGAGTCCAGGCCAGGGCTTGGTTTTGTGAATTCGAGTTCTCCTGCGCTTGCCTCC
CTTTTGGTTTGACATTCGGATCCTAATCCTACCCCATTTGTTAGTAAAGTTGCTTTTAGCGCCTCAATCC
ACTTGCTCCTCATCCCTTGAGATGTTCCAGGATAGCCCACTTTATAATTCTAATGGGGTTGGCTTTCTCT
TTCTATTCTCTCGATGTCTGCCCGCGGTTACATCACATCCTTACACTCAATTATGTTCTTGATTTATCTC
ATTCTTTTGCGTTCTCTTCCTTTCATTCTTTTGCGTTCTCTCCCATGTAGGATTTTCTAACTCTCATTCT
TTAGCGTTCTCTGCCATGTAGGATTCATAAATTCTCGTTCTCATGCTTTTCTATTTGAGAATTAGTGTTC
TCTTCCTTCCGTACCACGCAACTCCTCGCTCTTCGCAGGCGATCTAGCAGCAAATGACTCCCAGGTGGTG
ATCCCGAATCCCATTCCTCTTACTATTCATCTTTGGAACCAGTGAGGGGAAGAACGAGTGAACCCCCGCC
TGGAAGCTCAAATGCATTTCTTGTGACCGGAACCTCTAACGCCGCCAGCTAAGCCAAAATAAATATCGTA
CTGCAGGTGAAGGCTGCTAAGCGCCATCTCCAAGGCATCTGGCATCAGAACTTCGAAGAGAATAGAGGCA
TAACCAGTATCAGAATACCCATCTCTTGGTCCTCCGATGGAAGGGCCGCCAAGCCACCGTCCTTCTTTCC
CGCTCCAGTGCTTTTCTTATTCCCACCCAACCCGGCCGTCTCCATTAGCAGAAAAAGCTTGCAGTGAAGT
GCCCCTAACAGGCGTTGCGTTAGGACAGGAGCCAAGCTAGCGTAAGGGAATTCTTGCTTTCCATATGATT
TGCGTGAAAGAAAGCTAACTTGTTTGTATCACCATTCTTCTCTCAAGACAGACCCACTCCCACTCATTCA
CTCTGGTACACTGGAACGAGAACTTCCAGCCGATAAATATTCAATTTGGGCGAGGAATTAGATTTAACAC
GTCACTTTCCTAATGAAAATTGTATAATGCCATAGGTAAGAGTTCCTGTCCAGCGGCTCAGAGAGTTTGG
CTCAGGTAACCATCCTTTTTGTGGTGGGGGCATCCTGATGACCCTATCCAGTGTTTGTTGGGACACACAA
GAATATCTGATTCTGGTCTCAATATCTTTGACAAGATCAGTGCCATTATTCAAGATGGCAGGTGGCATTG
GCCAATTCTAAACACTCCTCAACTGAGAAGTCTTGCATACAAAGCAAATAGGCCCTATCTTCCTTCTCGT
CCTATGGTATAGGATAAAGTGGTATGGCATGTGAACAGGGAAGAACTTTCCTTGAAAGAAAGGTGCGTAG
CCTTTTCCTAGGAAAGGATTAGGATTCGGAGTTAGGTTTGGTGTGCAATTCTCTCACCAATTCTCTCTGT
TGTCCCTAGTATGCAAAGTTATGAAGAGGGAAACTATCTTACATGACAAATGCTACGAATCGTCCGGATC
GGAAGACAAGACGGTGAACTCAGATTAGGGCGAGTCCTATTCCTAAGCCAGATAGTGAAGAAAGAAGGTT
TTAGTCTTTTATTCGGTATGTCCGCCCAGTCGTAAAAGCTTTTCCTTGATACTGAGAGTAAGCACCAGCG
GGAGAATCTTAATAAGTGAAGTGGTAGCAGACGGTCTTTCAGCAACAGAAACGGATTTGGTAGCATAAGT
TATCCCTCTAGTGAAGCCTATTTGCAGCTTTCATCCTTCTTTTTCCTTACCGGGGTAATTCAATGGGTGA
TTCAGTTCATCATACGGATTGCTTTTTAGAGCATATGGTATTCTACCAAACTACTTGTGTTACGCAGATG
CTTTGTCCTGCCAAGAGCGAGCGGCAGTATAAGGTATTGTCCCCGGCCTTCTGGCTCCTTTTTTGGAAGT
TTATTTTCTCGCGAAATACGTTCTGCCATCTTTCTCTTTTCCAAGGAATGGGTACTGTTGGGCTATGGGT
GGTCGGGTATCGTGTGATACCAATCGGTCCAACGAGGCCGACAACATCTTCTTGAGTGAAAGCATCCGAC
TCGGCTTTTGCGATAGAAGACTCTTTTTTTCCACCCTCCGAGGAAGTGGTAGAGCCTATTGATAGATAGA
ATCTACTCTCGGCGGATTACCCTTCTAGTGTTCACTATTATCCTTAAGTTCCTACCTAACTAAGCTGATG
TATTTGCAGAGTCCTAAACTCCAGCGGGTCAACTCCCAGGGAACTCCTTATACATAACCTGGCGAAAATG
CCCATTTTTTGCTCTATACGAACTGGGAGGCTCGTGGACGGACCTATTACCCTACGCGTACGCGGACTGA
AGGACAAAAAGAAACTCCTCAACCTCTGAGTTCTTCAGTAGATAGGCGTGACGAGGAATCGCCTAGAATA
TAGAATAAAAATTGGCATTGGAAAATTTCCGTTGATGGAATCTCTCCGTACGAACCTTTCTATGCCCTTA
GCACTGAGCTTGGAAAGACTGAACGCCTTGATTCTTCCTCTTCTCCTCTCCTGGAACTAGAATGGAATGA
CTTGCGTATAGAAAGAAAGTGTCAGTCAACGTAAGGTTTTCAGCTTCAGGCAATCCCTGCGGGGCTTCCT
GGGTAAGGGACGAGCAAGCGTAGGCTCGAAAGCCTACACGCGCGTTAGCGCTTTCCGTTTTCTCGCTTGA
AGTAACCTTTCAAAAAGAGATCCAGATAGGGGAAATCACACGATTGGAGTTCCTCAAAGCTGAGGTTCTA
AAGCTGATAACCAATCAGGGACTCTTTCTTTCAAAGTATCAACACCGGAAGGGGAATTGCCTTGTCTGAT
ACAAAGGAAGCTCAGCTGCTCCACTTTCGACGTGCAAAAACATTTAGCCTGACAGTCAGGTTCAAAAGAA
TAAATAAGATAAGGCGATTGATAAAGCATGAAGTCAAGTGCAAGAGTTGAAGCGGGTTCAATAGCTGCCT
ATAAGCCTATGAGTGCAAAAACAACAGCCCCTTCTCCAACAACCGAGTCTTCTTAACTGACTTCATCACC
AGCGAGAAAAGGGAAAGCGCTAACGCGCGTGTAGGCTTTCGAGCCGTAGCCTACGCTTGCTGGATAAGAT
AAGGAATGATTATCTAAATAGCTAGATTAGACTGGCTAACCGCTATGCTCCTTAACTCTTGAACTACTTG
AACAAGGAAGGCAGGGGCGGTGCTATCGTATATAAGAGAAGGGCTTGTTTTTAGGAGCTTCGAAATAGAA
TAAGTTGTTTTGAAGGCAGCGAGAAAACTACAAGCTAGCTAGCGCGTGTAGGCTTTCGAGCCTACGCTTG
CTGGGGAAGAACGAAGGCACTTCTTTCGGCGAAACCTTTCTCCGTCGTTACGGAGTTCTTCTGCTATAAT
CTCCGAAATCGAAGGTCAGCTGACTGAGGAGTTAGTATTGATTCATGCAAAGATGCTCCTCTGAAGCTGG
AGTAAGGGATTGTCCACCTCGCCGCCCCGAAGAGCAGTGGCTTTGTTCTTTTGCACGCCTACAGAGAGAG
ACTCCAAAAGTACTGACGCTCAATCGAAAGAAAGAGCAATCTACTATATGCTTAACTCATGCCTCAGGAA
TCCCTGGACACAGGGGGTACGAGCTCTAATCTTTTACTGGAGGAAAAGCCGGGGAAAAGCATAGAGCGTG
CGGGCTCAGCTCTCGCCCTCCTCCCACCCGCGAAGCTGAGGCGGGAGAAAAAGCGCAACTCCCCGGTGTC
ATAGGTTACCTTTCCTTCTTCCTCCCCTGTGACGCTCCCAAACCGATCGCTATCTTTTTCTTTCTTCTTG
TCTTGAATTGTTATAGAACGGCTAACTATCAGGTAGAGTTGGTAGGATGAAGTGGGATGAAGCTTTAGTG
GATATAGCAAGTGTGCCGGGGATGCGGCTCGGGCGTAGTAGGTCTGGACGCCTAGCATGAAACAGCCTTC
TCTGGTAGCGGCACTATACCTTAGTATAGTATCTTTCTAGCTTCCAGTATATATAAAAAACGTACAACGC
AGAGGCAAGCGAGAAAACTACAAGCTAGCTAGCGCGTGTAGGCTTTCGAGCCTACGCTTGCTTAGTGGGA
CTAGTCTAATAAACTTTCACTTGAACTGCCAAGACTCGGATTTTTTTTTGTTGTGGTAACGCCCTTCTAG
AATTACGTTTAACGTCCCTTTATGACTTTCCCGATCGGCGCCTCGGGTCGGTAGCCGGGCTCCGGGACAT
TACTACCACGGCGACTATCGACCCGAGCCCAAAGAAGGAAAAGAACGGACTAAAGCAAGGAGTTCATTGG
CCATACATAGTGAAGGGGGATGGGGGTCAACCTCTTTCATGACCCATGGCCCCAGTGTGTCACTTGGTTA
GCATTTCTAGAACAAATGTTGTAGGGTTGTTGGTTTTTCGATAGGGAAAGAGGGGAGTTGGCTGTAGTTG
AGACACACACGTTTTTCGGATGGACGATATGGATTTATTCGAGATGGTTAACCACTTTTTTAACCGTGAG
AGGGAGCTTTAGCTCGAAAGCCTACACGCGCTAGCTAGCTTTCCCTTTTCTCGCTGGCTTCAGAACCGGC
GGAAGTTCCCCACGCCGATCCCCATCAAGAACAACGTGAGGTTGTTTTTTTCCATTCACACTTTGATTCT
TGCGCGGGAACATTGTGAGAAGGGGAAAGGGCGGCTGTCCGTTCACTTTCCGGAAATGGCAGAAAAGAGA
CTCCAGTGTCGCAGAGAACATTATGTCTCGCGATCTTGAAATATCTGCGGAGATGGATACTGAAACCCTC
CGCGGATGGGTGGAGGAGAGATTCTTTCTCTTCCTAAAATCCATCATTAGGGAACACCTGGTTGATTAGT
CTGCCGCTTTCTTTCATAACAGAGCCGGGAATAACGGCTGGCATAGAAGTCTCTCGCACGCAAGGAGATG
CATTTCTGGTACTGGTAGTACTGGACAAGCTCTCAGGGAATAATCTCTTTCTTATTTCTTTCTGCCTTTC
TTTCCCATGACGACTAGGAACAGGCAAATCAAAAATTTCACTTCGAATTTCGGACCTCAACATCCTGCTG
CTCATGGTGTTTCACGATCAGTATTGGAAATGAACGGAGAAGTGGTGGAACGTGCGGAACCACATATTGG
ATTACTCCAGTGCGGCACGAAGCCGCTGACGCCGAGTCGGCTCCTATGCCGCTAGCTATGCCCTGCTTGG
TCCCCCGGCACGGTGGAGGTTCCGTAGCGCGTCATGAGCATCGGGCTAAGGGGAGGTTTAGCAACTCAAG
CGAACCGCCCTACCTTACTACAACATAGGGACAGAAGGGAGAAGGTTGTGAAGGTGGCCTCGTTATCCAC
ACCTCCGGTCGGATGAATGGAGGACCGACCCGGGTTTTCATGAGCGTTGGCGGGTCCTGGAGTGCCTGTC
AAGGGCGCTAGCGCATACCCCGGGGTGATCATCACCACCTGCACCTCACATCTCGGCACAGTGGAACGTG
TAACCCGCCTGCTGTCCCATTCAACTACATTTGTTCCTGGTTTCCATAGCCTAAGAGAACGCAGCAGCGA
GGGACAATCCGCCCATACAGCCAGCGGGGAGGATGGCACTACTGGCAAAGACCGTCTGGCGAAAACGCCG
CAGGCGCGAAGCGTGTAGGCCTGCGCCGGGGGAGCATAGCATAGGGAGGAAAGGGAGCCCGGACGGTGGA
AGAGCCAGGGGAGGCCGGGTCATTTGACGGAAATGGAAGGCTTTTCCCCTATTAGAGAAGGCCCTATGGA
GTAAAGGGAAATGCATGAATTTTTGGAAAAAGAGGGAGCGAGAAAAGGGAAAGCTAGCTAGCGCGTGTAG
GCGCCTACGCTTGCTGGTTTAAAGCTAATTCAATGAATAGATAGAGTCAACGGTACGACAGACAGCGCTG
CCTACACGCGAATTAGCTTCCGAGGTCGAGCAGTCTCAATTTCACTACAGGATTTTCGAATGAATGCTAG
GCTGGGCCACCTCGAATGGCGTGAGCCGCATGCGGGGAGACCCGCACGTACGGTTTTTAGGGGGATCTGG
TCGAAAGACCGGCCGGCGCCCACCCGACTAGAGGGACTGAGAAATTAATAGAGTACAAAACTTATCTTCA
AGCTTTACCTTATTCTGATCGTTTAGAGGGCGATCGCGGAGTCACTGAATGAAGTCCTCCGTTTCTTTCG
GAGGTGCTGACCCCCAGCGAGGCAGAGATGACTAAGTGACATATGGAATATGGCGACGACAACAGCATGT
CGTAGAAGGAGATAACAGGTGGAGCCAACGACCCACTAAGACTAACGTATCTACAACTACATCCCCGAGC
GGCAGTCAAACGGAGGCGTGAATGCAAGATGCCAGCGGAATGATCGGCCGGACAGAGGCTAGGGCTGCTT
CCTTCCCACCGCGTCCTTCCTTGTGTGTCGGAGATATAAAGCGAGTGCACCGGAAAAGAACGGGAACTGG
GTCGATCTATTCTATGGCGAAGCATCCGAAGCATAACTGCACACTCACACGATCTTTGCCGAGAGATAGG
AGCATTCGGTGGAACCGGTGAACTACACTTGCTTCTGGATAGATGTGTGGGACAGAGGGCTCGTGGTACC
TGCTGCCCACCCTTCCTCCTCTGCTTTGAGAACCGTGTGAACGGAGAGTGGGCAGAAGGGAAGGAGGTCC
TCATACGGAGTCGCACACAACCTTGAGCAGTGCGGGAGACTGGGGAATGGTTCGAGTAAACTCCCCTGGG
CCGGAAAAATAAGAGACGAAGCGAGAAAAGGGAAAGCGCTAACGCGCGTGTAGGCTTTCGAGCCGTAGCC
TACGCTTGCTGGGCTTTGATTTGATTGGTATTGATTTTTTCTTAGTGATTGGAAAGGAGGGCGCCTGGGT
ATGTTATAGAAAGGGAAGGCAGAGGTAGTACTTCGAATGGCGAAGAGAGGCGGCTCGGCAGGGAAGGAAT
GGGCAATCGTCAAGGATGACTTCTTTGTTGGCGAAACGAAGGGCGCGTTAGCGCCAGTGATTCTCTGAGC
CGGTCTGGATTTCCAACGCTTCGGGAAACTGGTCGAGATAGATGACAGCACCTTTTTCCTCTCTTCCTTA
CCGGGAGGGCAATCTTCTCTTATGGCCTTCACCTCCCGCCCGGCCCGGAAATAGAAGCCAGCGAGAAAAC
GGAAAGCGCGCGAGCGCGCTCCTTCGAGCCGTAGCTTGCTCCATTCATTTCTGCAAGCAGGGGGGATCCA
GAGCGTTGCCCCCTGCTATAGCATAACCTAAAAAAGCTAGTTGCAAAGTACCAAAGGCGGGAACGATACG
CTTTGGTTACCGGCGAACGCTTCCAAAGGCGACCCGCTTTCAATACTAGTTGTTACCTTACGCTGCCATT
TTTCCAATATCATTGAATAGCATGGCCTGGGGCTAAGGTAACTCAAGTGGGAGAGCCGTGTTATGGGTGA
CCTTATTGCACGGTTCAGAGAGCACTTGTGTATGTGATGCAAGTGAACGTGTACGAAAAAGCTGTCGTAA
AGTTTCGTTGTTCGTTCCGTCGTCGACCCTATCTATGTTTCTACGATGGCCCAAGAACACGCTCATTCTT
CAGCCGTAGAGAAACTTTTGAATTGCGAGGTACCATTACGAGCTCAATATATACGAGTGTTATTCCGTGA
AATAACTCGAATTTCAAATCATTCACTTGCTTTAACTACTCATGCTATGGATGTGGGAGCATCAACTCCG
TTCCTGTGGGCTTTTGAGGAGCGGGAGAAATTGTTGGAATTCTATGAAAGAGTCTCGGGAGCCAGGATGC
ATGCCAGTTTCATACGACCAGGTGGAGTGGCACAAGATCTGCCTCTTGGCTTATGTCGAGATATTGATTC
CTCCACACAACAATTTGCTTCTCGTATCGACGAATTAGAAGAGATGTCAACCGGCAACCGTATCTGGAAA
CAACGATTAGTGGATATTGGTACTGTCACTGCACAGCAAGCAAAGGATTGGGGATTCAGTGGTGTAATGT
TAAGAGGTCGTGCGACATGAAGACATTGATAGCAATATGGGGGAAGTTCCCATCAGGCAACAACGGTTCT
GCCTGACCCTACTTAAGCATGCATATTATGTCAGTGAAGACTTGGTGTGAAGCCTTGGAGCTTACGTTAG
AAGAGCAAAAGGCCCGGGGCTAGGGTGAGCTGAGGGGGGACAGCGTAAGTCAGCGAATGTGTGTAAGCCC
AGTCAAACATGACTGTTCTAGGAGGGGCGGGCCACCCACCTTCGAATGGTGTTGGTCCGTAGGACCGTGA
ACAGATTTGCCTCTGGCCTCTGGGCATGTCGGAACCGCATGAGTTCACCGGGGTGGAGCACGGTCCGCCA
AAATCGGCATAGGTTAGGTGCTATTGATGGAACATGGTAAGCCTATCTTTCTCCATATGGAAGTGCCGCG
GGCACATAGAGATGTGGGTAGAGGAAGCCTCAAAAAGCGAAGGCCGAGCTGTAGGTCACGTGACCTGCAC
CGAGTTGGTGGCTGACTGGGCTTTTTCCGTGATCAAGGCAGATCAGCTCGCCTTCTTCTTATCCAAAAGT
CGGTCGAATCGGTCCCTAAGGAACCCCCTATCCCTTATGTTTAGGAGCGGGATCCGCCCAAGAACGACCA
GTCTTGTGGTGGTACGGAAGGCACGGACTCCGCGAACGTCCCGCGCCCCCTTTACTAATAAGGGAAAGAA
AGTCTCAACCACAACCACATTCCTTTTGCGTGCGGATGTAGCTAAGTGTCTGACTCTGTCAAAGTTTCCT
GCTGTTGCGGCCGGTGCTCGTTCGCGCGCGCGTGAACCAACCCAACAAACAAGGAAAGGATGCCTCTCGG
GGCATCTGAGAATGATTCGAGCTGTATGAAGGGAAACTCTCACGTACAGTTTTTTTTTTGGGGGGGGGAG
GAGCCCGACAGGGTCCCCCCACTGACTTGGCCCCGGCCTAAGTGAAAGTGAAGTGGTGGGCCTACCCATC
CCAACCAGGGGTATGCTGGGATTCGCGAAGAGCAGCACCTTACGATGTTCATGACCAATCGGATCTTGAC
GTACCAGTAGGTACCAGAGGAGATCGCTATGATCGTTACTGTATCCGTATCGAAGAGATGCGACAAAGTG
TTCGGATCATTGTGCAATGTCTTAATCAAATGCCTAGTGGCATGATCAAAGCCGATGATCGTAAGCTATG
TCCTCCATCACGATGTCGAATGAAACTATCCATGGAATCGTGCGCCGTGTGAAACGTAGATCATCGCCGT
TCTTAACCGAGACTCCGGTTAAGCTCCGTCTCGGAACCTTGTGGGGTTAGGAGTAAAGCATCCCGAGGTT
GGCGCATCTCGTTGGGCGTGGAGAAGCATTGGGAACCCCAATTTCTTTCTTCGGAGCCGTTTCTTTTCCC
GTCCCCCCGCCCCGGCATAGCGCTTCGCTTCCGGTTCGTCGGAAGAATCAACTGACTTCCCTCTTCTTCA
TTGATCTGGGGGAAAAGAAACCATCTACCAGTTGGGAAGCTAGACATCAAGTAAGTGGCTTGATGAGGAT
AACTAAGCTTACACGCCGGAGTTGGCTGCTGGCACAAACAACAGGGTGGTGCCTTACCGCACCGCAGGCG
AACGCGCGGTAGCGTTCGTGGTGGTGCTTCAGGATTCCAATGTACTGCGTCCAAGATCAGAACGAGCTTG
CCGGTGGACCACTGCCGTCCCATTCTTGAGTGAGCTGGAGCGCAGCCATCTTATCCACTGAACTAACTAG
AAGCTATCGCTTCGGGTCGAAGCACTAAAAGAAAAGGCCCGGGAAACGCGGCGGCATAGGAACCACGGGA
CCCAAACCTAGTAAAGGGAAAAGGGAAGTGCGCTCCTGCGCACCAGCTGATCTACGACCACCCTTTCTCT
AAGTTGTTGGTAAGCGAGAAAAGGGAAAGCTAGCTAGCGCGTGTAGGCGCCTACGCTTGCTCCAACCTAT
ACGAAGGACTTTTGAAGCCCTTTGTATGGCTTGGGTTGCTGGATACGGGATCCTCGTAGTAGGCTGGACC
AACATCCAGCCGAGAGAGGGCAGCCTTTAGAAGCAACAGGTTGGGAAACCAAGAGAACGCTTCGCGTTTT
CTTATCTTCTTCCCGCCTGGGGAGTAGCACAAAAAGAGGGATGAGCTTTATTGACCCAATGAGTTACCTA
TAATAATACCTGGGGATCCGCGCACTGTGAAAAGAAAGGCTGACGCGACGGGAAACCGGCCACTAGTTAC
AAAGCTCCAATAAGGTCTCGAGAGAGCTATCACAGTCAGGTGCGAAGCAATTACCCCCTATTTATTTGGT
TAGTACCCCTCTTCCAATTTAGGGGGTTGAGGCGAGAAATGGCTTGATGAACCGTTCCCTTCGCCACGCA
CCGGCCCCATTCACGTGCAACTCGTAGAAGCTGTAAGTACACAGTGCCCCGCAACTATGAATAGTATAGT
GGGGTTGAAACACGAGAGTGCCCGCCCATTCTTTCAAGTAGGCCACTTTTTCCGGAACGCAGTCCGGGAT
AACCGTGACCGTGTATATATATAAATAAATCAATTTTGAAGCTGTCATTTCGAAATGTCCGCTTCAACCG
CTCTTTCACCTCCCAGCAAGCGTAGGCTCGAAGGAGCGCGCTCGCTAGCTTGTAGTTTTCTCGCTTGACA
AGCGCAGATGAAAGGAAGCGGGAGCAAGATTACCAAAAATGTCTTTCTTTTACTTCTACTTAAGGGGCAA
AGAGAAGCGCTTTTGCTACTGAGAAAGCGAACGGTCAGCGCAAAGGTTCAAGACTTAGCCGAACGTTAGA
AAAGCTAGATTCTCGTAGCGAGGCGCTTCGAGTTAACGAAAGGCTGTAGTAGCGCTGAAGCCCTATGTGC
TATAATGCTGAGCCAAGGACGCTCCGCCTTATCTATAGAAACAGTCAACTGAGTTCTGAACGAATTAGCT
CCTTGGTAATGGCTCAATTATAGATAGAAAGCCCTATGATGGGAAACTACCACGTTAGGTCTGGAGAGAG
ATGGGACCGGTTATAGTTTAGGGGGAGGAGATGCAAGCGAGAAAAGGGAAAGCGCGCTAGCGCGTGTAGG
CGCCTACGCTTGCTTCAATCAATAGCCGGTCAAATGACTACAGGATCATCGGTCTACTCTACCTCAATTC
ACCATTTCGAACTTTATACAGAAGGTTTTTCCGTACCAAGTCCTTCTACCTATACTGCAGTTGAAGCACC
TAAAGGAGAATTTGGTGTCTTTCTGGTCAGTAATGGAAGCAATCGTCCCTACCGTCGTAAAATAAGAGCA
CCTGGCTCTGCCCATTCACAAGGACTCGATTCTATGTCCAAACATCACATGCCAGCAGATGTGGTCACCA
TCATTGGTACTCAAGATATTGTGTCTGGAGAGGTGGATAGATAGGATTGCTAGTTGCTCGATCAGGACCC
TAGCTTTATTGCGAGCCAAAAAAAAAAGTACACACCACATCAAGAGACCCCCTCGAGTAAAAGCTTCCAC
AGCCGGTTGACCAAAATGAGGATCCCAAATTGCATGAGCAATAGGTCTTACATGTAAAGGGTCCTGTACC
CATGCCTCAAAATTTCCTTGCCAAGCTACATGAAACAGATTTCCGGAAGTCCACAGAAAAATTATTGCTA
ATTGCCCTAAATCTCCGAATAGCCTCACCTGAAACTGGTAGACACACTGAGCCACCACGTACCCCTCTCG
CCCGTCGTATGCTATGGATGGTCAAACTAGCCCCTCTATGGCATGGCGGGATTTCCCATTGACTGTTCCT
GAGGTCATTCTTTTGGGAGATCCTTAATCCTGGAAAGAAGGAAAGGCATCAATCCAGACCGGCGGCACAT
CCACTTCGTCTTACCTCTTCCAGAGCCCTCCATCAGTCAAGACTATGAGAAGCACCCGAAAAGGAGAGTC
TTAGCTTTAGGTAGTCTTTCCACGCTTGGCTTTACTAGGCAGGCTTCCCCGGTCGTACCCTTCGTAAATT
CCTTCCGTTCGGAGCCTATTCATTCTTATTATTTTTCTTCAATACAATGGAAGAAATAGGAAGGAAGGAT
AGCAGACTACATAAGATAGAGCTGGCGGAGAAAGCGAGTGGAACTCTTCTGACCAAGCTAGCTTTGAACT
CTAAGTATTTCGATTCAAACACTTGAAAAAGAACCAGGTAAGGGCGATCTAGGAGGGCAGGTAAATTCTA
TCTCTATCTTCCCAGAGAAAGTACTAGAAGAAAGAAGTCCAGCTCCGGGCTTTAAAGAAGAGAAGAAAGA
CCTGGCTTCAAGGGAAATGCTTTCTTTCTTAAAAGAAAGATCCCAAGCTTATGCTTAATTGAGAGTGGAC
TTGCCTTGGTCTTCTTTGAGTTCCAGAGATTCAGATCAAGGTAGTTCAGTCCTCCTAGGCTTCAGTTCGG
TGTAGAGATAAAGGAAAATAGGCCATCACTGGCTCTTGCCCCTGTTAGTCTTGCCGCTGCTTGAGTACTC
GTATCCGCTCTTTGAAAGAAGACAAAGGACACTAGCTACCCAGATAACACTAAAGTGATTCAAATCAGTG
AACTGTACTCGTCCAAGCCTGCGGGTAAGGTTCAGAGTTTTTGGTTGACAGATTTAGGTATCCAGATAGC
TTGTTAGCGATGACATCCATTGCAGGGGTCGAGAAGCTTTACCGATACATATTAACGATGAGATCCTATT
CCTCTTTTACCTAATTAAAATACCGAGACCGAATCGAGTTAGCTTAAGCCATGCCTTTACTAAACTAAAC
AATTCTCGCCATCTCAGAGCAGAGGGCAAGTCTCACCCCACAAGCACAGCTTTACTACTTCCAATCTCCG
GGCCTTACCACCAACATCGCTTCTTCCTTCAACGCAACAGCGAATTCAATACCAGCTTCACCACGCCCTT
AAAGCGCTTAATCTAGTTATATTACTAGTTAAGTTAAAGGCTAGGAAAAGATAATCTCTTGTAGCTAGTC
TTTTTAATTCGCTTTCTGCTATCTTTCAAATTGAAGTTGAAGTCTGAGTTGCAGCACTAGTTCCAGCGAG
TGGGAGAACCTAGGGAGCTCCCCGGGATTAACCAAGAGGATACTAATATAACTATCAATTTACTATGGAT
ACTAAGTCTTTGCCAAATCATGACGAGTAGGTAGTTTTCTTCTATGTGGTTGCCTTTGTTTTATCTTCAC
CAAGCGAGTTGAATAAAAAAGCGAAAGATTTTTAGCAGGTAATCGTTTCTGCTATTGCCCTTAAGTAGTT
GATAATGGGGGCTACTATGACTACAAGGGTATCCTCCTTTTAAACAGTCTATTCTTATATTAGGGATTTT
TGATTACAAGAGCAGGTTGGTTATAAGCTAGTAAGTCAGCCAGTGAGATCAAGTCCTTTTGGATAAAGTT
TACAGCCTTTGGGAGTGTCTTTACAGGCGATTTCCTTGGGGTTTATGGGTATGCTTACCTTTTTAGGTTC
TTTTTTCCTTTTTTCTATGCAACATTGGAGTATAAAGCAGTTGATTAAAAAGGAGGTATAGTAAGTAGGA
GGATCTATTTTATATCTATATTTTGCGTGAAAGTTTTCTCTTTAGAAAGATTCTGCCTTGGATCGAATTG
AAGTTCCTTGCTTTTGGGCCAGACAAAAGTGAGGTGCCCGTTTTGCTGATAGCTTTATTCGGCTAAAGGC
TTGCAAATTAACTTGCCTGAATAGCTTTCCCGAGCCCGAGAAGAGAAGCACTTAGTAAAGACTCCAACTT
GATAATGGTGTCAAGGGACGGACTAAACTGTATCGTAAGAAAGAGGGACAGAGTCACCTTATAGTAATGG
TTCGATCACCAGGGACTGAACCTAATGATCTGTGGCCCTAGAGCCTGAGTCTGCTTGCCCACTAGTATAG
GTCTAGTCTATAATCCCAGGGATAAACCTTTTTACACTCAAGTAATCCAACCTGTTTGACTTTTCCTTAT
TCGGTGTTAACAAACTAATTATCTTGGCGCCTAAAGTAGGTGCCTACCTAAGACTCTAACTAAGCTGCTT
TTTCTTTACCGATCCGAGAAGGCTCAGAGGACAGAGGCATATGCCAATGTAATTTAAAGAGAAAAGTAGG
GTTGATGGAAAGGTATGTATCAGATTTCCGGCTCATCCCTTTCCTTTGGTTAAGGGTATGGTTTGGAAAT
CTCTTTCAGAGCCTTCTGTTCCGCAGGTAAGAAGAAACTATGTGGTCCATCAGCAGTTTACTCATTTCAA
CATGAGTTGTTGGTTTATCGCGTTATGGAGGAAATGATGGTGCCGCTTATGAGATGATTGGCTCATCTTT
AATGTTTTCGCCTAGGATCATGTATCCTGGTGAGTCTTTCACCTCTAAAGAAAAGGTATGAGGCTAACCT
TTCCCTTTCCGATTATGATCGGTGGATTCGTAATTTCGTTGCGTAAGTGAGGATGCCAGTCATCATAGTC
TGAACTTGAAATCTTTCGTAGGCTCATCTCGTCGATTGGCATTCCGATCCTGGTCATTCATAGATAGTCG
GCACTTTTAGTCATAGGCTATCGCCCATTCCTGATAGCCGCAGCTCTGCCCGTTTCCTATTCCATTAAAG
AATGAATGGGAATTGATCTGACAACGGCTGGGCAAAATCCATCTCTTTCCATCTCTATTTTCGCGAAACT
TGCTTGCTTTCTTGCTTTCATGAAGCCGACCTTAACAGACATCTCTTCCATTTTCGTAGATGGAAGATCC
GGTGAATCAAAACAATTAGATGCCGCTTACCTAGATGCGGTGCTTGTCCCTCGAAGCGAAGGTCAAGACC
AAGACATTTTTTTTTGATTCAGAATCTGACCGCACTTCCCTCAGGTAGAACGGCTATCGATCCTGGCCCG
ATGAAAAAAGGGTTGAACTCATGCTTGCCTTAACTTAACCTAATCTACTTGGATCCCGGATTCAATTCCA
TTAAGGCATTCATTCCCTTCATGTATTATATAAGGAAGAGTTCAACAGAAGTCATCTCTCTGCTGTTCTT
TCTACCTAAACTTGCTTTTTGGCTTATTTCATCAAAGATAGGAGTGAGCTAATTTGCTTTTCTCGTTAAA
CCCGTCTCTGATCTTCTCTACTGTTTTGGCTGCTTTCTTTCATATGGGTGGTTGGTTCCTAATGTTCTAA
CTCAGAAAGTAAAGTCGTTATCTCTTCCTGACCCTTCGGCCAAGCCGCTTTGTCTGTTCATTGGATTGAT
GTCTGATAGCTTTTCCCTCTCCCCAACCGCTGTCATGTCCCGCTACGCTAGTTCTACTGTGCTTTCCTTC
CTTGTCTTAGCTTGTGCCTACCCATGTCCATGGGCTTTCCTGCGACCGTAGATGAGAACAACGGCAGGGG
AACTTAGCTTACCTAGTCGTAGTCGTGCAGCATTCGTTATAAGGCTGTTGTTTAAACGGGCTATAATCCA
TGAAGAAGAAATCTACTTTCTTGAAAGGGCTCGTGATAATGATTTTGATTAGCGAGATGTTGACTCTTAC
TTTGATTCTGCAATAGATTTTGCTTATTCTCTTCTCACAACGTGCCTAGCTATAGCTATTATGTTCTGAC
TCATGCATTTGCCGGTAAAGGGTAAAGCACGTCCAAAGTGATGCGCGCTTCCATAGAAAAGAAAGAAGGA
CGCCCGCCTTCAACTCATCATATGGCTATGCGCGAGAACTTGTGTACATAGAATCATGAAAGAGCATTTC
GAGATGGAAGCAATTACAATGAAATCACAGACTCAGTCACCGGGGAAGCTCTCAAGGCAAGGTAGCCCAA
CTTCTTTACTTCTTTCGCACCGCTTTCACAGCCCAAGAGAGAGCTCAGCGAGGCATATCATCTAAAGTGA
AAGTATAAAGTAGGACTTTCATGCTAATTTTAATATTCCGTTGACCTAAGCAGGAAAATCAGGAGTTTCC
CACTATTAAAATGAAAAGGAAAAGCCTTTCTTTCTGTTGCCAGTCAGCCTGCGCTAACAATATTGGCTAG
CCCAGATAACCTTTTAAAGTCCGAAAAAAAGCCAGATGCAGGTATTTCTTTAGCTATATCCTTCGCTGAT
CAACAAGGTTCATGCCGCTACTTATGCTTCCGCTCTATCTAAGTCAAGCCAGATTGTCTGGTTCCACCAT
AAAGGAAGAGAGAATCCGCTTCTCCGGTACTTCCTCAAAGATAGCGACTAACATTTAGAGAGCATCTGTC
TCGGGTAATCGAATCGTTTCGCTTTACCAGGAAGTACCAAATTGTGTTAGCTCTTGGGAAAGCAAAGCCT
TGTTGATTAAAGTAAAAGGCCGGATAGCCTTGCTCTTTAGTTGATGGGAAAAACCCGGGCGAGCTGACCG
GTTAAGCAGTCAGTCTAAAGACTTCCTCATGGAACCCACCTTAGCCACTTCCCATCAGACAGATAAGGAA
GAGACAGGTACGAGTCCAGCTAAACCGGGATCGGAACTTCGAACTGCAAGCATTTCTTCCTCCTTCCTCT
TCAATGGAAAATGAATTCCCTTCGCTTGAAGCTATCGCTCTCTCTATAATGGATTTTTGTTACCCGCCTA
AGCGTCCAGAACGAGATATTGACGAAAGGCTTGAACCAGACTATAGGGATAGGGTTTAACCCGAACCTTT
TCGCATTCGCGGCCCTGACACATGAACTTGATTAGGCTTAGTCTTCCACTCACTTCCAACCAAAGAAGAT
CTTTCCTCACCGGGAGGGGTAAGAGTAGCGCGAGTAGGAATGCCTCTGACTTGCTAACCATAAGAATAAG
ATAATAAGATAAGGGGAATCATCTCATTCATGATCTGAATGATCGGAAGTTTACTTTGAAACTTCATCGA
AGGGATCTGATGCTACACCGCTGCTCAATACCTTAGGGGATCGACTTTATTACATAAGTGGATTCCTAAC
TTTTATCTCATATCATGACATAAATAAGCAGTTGGATCGGCATCGGCCCAAAACCTCGCGAATTGGTCTT
TACGGTGCTTCCTCTATCAATTAGATCCTGACTGAGGTCACAAGCATCTCCAATTCTCTACTCTATTCAT
CTCTATTCTTAAGAAAAGAGAATTCAAATACAAGTCCTTCTGCTCTTGGTCAGGCGGGTGGTCGATAGAG
CTGCCCGGCAGAGGAGAACTCAATTACTAGCAAGCAAGGGAGAAGGCGCCAAGAGGAACTCCACCGACCC
TAAAGTCGTGTCAAAGGCTAGTCAAATAGCTTATCACCTTATCTTATCGAAAAACCGAATTTGAGACAAG
AGATGCCCGTTTATTTTCCAATAAGCACATAACTTTATAAACTGAAAATTCTTGTGAATATGTCTGGATA
TGTGAAAATGTCTAGGCTCAAAGCCAGCTTTCACTCCGTCCCCTCCTTCTACTCCTCTCCTTGAGCTTCG
GGAAGGCTAATCTCTTTATGTGTCCCGGTTGCTGGTCTATCGATTTGGCTTATGCCAAAATCTCTAATTT
CATTCTTGACTTATAGAACAAAACTTTGAGTTCCGACACTTCCAAGAAAGCTCTACGATAGGATAATCCA
GGGGTGACTGTAGCCGTGTTGCAGGGTTCAAAGCAACAGTGTGATACTAAGATAACCAAGACAACCAATG
CTTCAATAGCAATAGACGCGCGATGTGGTTCTCTCGAGAATCTCAGTCTCCGCGTCGGTCACGAGACCTT
CGAGATACCAGGCCACTTATGGGAGCTTAATATCCCGAGGTTGAACCTCATTTAGGACACGTTCCCTTAG
TCTACCTAACAAGCCCGGATTAAGTGGTAAGTGGTATTCCTCCACTCAACCAGAACTCGAAAGCTAAAGG
AGAATCATTGGATCGAGGTGACTTTGTTGAATCCGTGGATTCTGTTGATCTAGTTTCTCCATGAGCTGCT
GTTGATTCTGTTGAGTCTGTTTCTGAAGCAGTTGATTCTTTTGCTTCTGCAGATCATCGCTTTAGCTTAT
CTTGAAGAGCAGGCTAACTCATAGCATAGGGAGACCAGTACCTATCAGCTAAATGGGATCCTTCTCCCTG
GTACTAAGCCGATAGGGGATGTTCAGACTCTCCATCCTACGTTCTGATGAACAAGGTCAGCCGAAAGCTC
ATGTATCGAAGTAGCTGAGTTCTGTAACGAAGGGGACGAAGGAGATTTAGCCGAATATTCAGGAGTCGGG
GATCAGGCTGGCTCACTAGACCATATGGAGCGGTTTCCCGACGTCAACCTTGAGGACAAGCTTGCTGAAA
GGGTAGAATAGCTAGTTTAGTCAAAGCACCCATAAAGCCCCGATCAATGTGCACAGAGTCGTCACCCTAT
TGCTTTTTTTGTAGCGTGCGCATCTCTATTAGTCCTGGGTTCAGGAGATCCAAGATAGGCGACGAAGGAG
ACCCGGCCAATCTCACTCAGCTACCTCCTGCGGACCCTATATCTGTTTGCTTTTCATCCTCTGTTAACAA
GCCGTAGGGAATCAAAAATGACCCATAACGTAACGCCAGCCGCCCAACATAGAAGAATGTTTCAGTTACT
CGGCTCTTGGGCAGGTCTTGGGAAGCGGTACTCTTTTGAAATCCTTCTTTCGGTAAGAAAGTCAGTGCCT
CTGTTAGCTGGGCCTACAGATATATAGTTGTAGGAAGGGGGGTGTAGCTGCAGGAAACAAAACTCTTTAA
TAGGCCGATCAGCAGCTCATTGCTCAAAGCAGCTTTATAGCCTTTAGAGAAAGGAAAAAATATTATTCTC
GTCCAAGACAAGAACTCATCCATACTATTACTATGACTATGAGAGAAATGAAGGGGACGAAAGAGAGTCG
GGACCCTTTTCTTAATTGACTAAGGTTCTAATCTGGATTGGTCTTATCAGGACTTGGATTGCTTGCTTTA
ATTAGGAAGATATTTCATACCTCTTATGGCAGTCATGTGGAATGGGGAAGTAGCCTTATTTATTGCTTTT
CGGCTTAGACTGATTTAGTGTGGTTAAGCTGTGAAGAAAAGAAGAAAGGTAACTGAGTTTAAGGCCTCCC
TTTTTTTTATAAAAAAAAGAAATAATAGGAATAGGCATCTATCCAAAAATCATAAGTGACAGAATGGACA
TCCACCCTCATGATTCTAGTGGAAGCGATGGCAGGTTATGTCTGAGTATTTTGAGCCAAGCGAGTGCCCC
GTGCTCTTTTACCTGTGGATAATAAGTTAAGTATAGTACGAGTACTCCTACATCGCGCTCAATTCCCTCT
CCAAACGAACCAGTGCAAGGTAAAACTTTCTAGTAGCATTCCCAGTCTCAGTCTTAGTCTTAGTTTCAAC
AGGCTAGGCTATAGCTTAAAGTTGAAGCCCCTATCTAACTAATATAGAATATACTTAGCTCTCTGGGCTA
GTAAGTTAGAAAGCCTTTACATCAGTCACTCACTGTGCTTTACTTTATTACTTTATATAAAATATAAAGT
AAAAGTTATAAAGTACCTCTTTTTCAAGCAAGCAGGCAAAGGAGAGCAATCTATGCTGTGAGTGAGCCAA
CTCGTTTTTAACGCTCTTTTATTTCCTCCGTAACTATAACCTGACAAGTGCCTAAAGCTACTAGGAATAT
TTAATTTATTTGTTGGAGGGGTTTGAGTTGTAGTTTCTTTCCTACGCCCTCTAAGCTAAGACTAAGAAAA
AAGGCCTAATCCCTTAAGTAGTAAGTCAACAAAGGCAAGACACTTTTTCACTCCATCCAGTTCGTTTGAT
AGCAGGTATGGCAAATCCTTTAAAAAGTGCAAGCCTTTCAAACCAAACAGCTTTGCTAGCTAACCTAAGT
TAGAAATGCCAAATTAAAAGCCAGGGACTTGAACTAGGGATCAATCATCCTGCTTGCTTGCCATATTCAC
GAAAAGTCACTTCTGGAAAGACTTCAAGTAAAGAAACTAAATGGATCATTTGGAAATGGAACTGGTTTAC
TTACTGGCCTAGCAATGGAAGTTACCCTTACTTTTTCACTAGCTTACTTGCTGGATTGATTGCATGGGAA
AGGTGAAAGGGACTGCTTGATTGGCTGGTACGAAGACTACTACCAAGATTGCCTGCCTTACAGGAAAGTC
CTACTTCTGTTGAAACTGGATCAATGAAAACTGGCCTTTTTTCTGCAATTGAATGAGAAGGCACTGGAAC
TAGCTCGCAAGCATAAGCAATGGCGGGGCGGGACTAGAAGATCTTTTTTCGGACTTTGCCGGGTTATTAG
GTAACAAGTCGAACAACCGGAGGTTGAGGAATCAGTCTCGTCCGGGGTTGGTTTGGCAATGCCCAAGTTG
GTTGGTTCGCCTAGTTCGTGGGCAAGATAAAGATGTTTTAGTCCCATTATCGAGGCTCCGTCTCGGCTTG
GTTCAAAAGTAGGTCGAATCATAAGATAAGTAGAGGAAGAAGGTGGATCGAAGGAAGGACCTGAGGAGCA
CCACCGCCTATGCAGAATGGGCGCTTTCGTGAGTGTGGGTGTGAGGCAGGCTCCAAGCCTGTGAAACAAA
GGCCTAGACGAAGAACCCGAATTATACTGAGCTTGTATGTAAAGAAGGGGAAAAAGAGATTCAACGAATG
CTTGACGCCGGTATCATATTAAGAGTTAGCACGAGCTATTTCTATTTTGTGTCCCCAATAGCTCAACATA
AAAAGGATAAGAGTAAGAGTTTGATCTTCGTAGACTCTATATAACTTAAAAAAGTTACAAAGAAGGATCC
AACCCCTTCCCGTTGCCGTTCCAAGATGTGATCTTAGCTTAGAAGAGAAGAGGGAATGACATGGATGGAC
GGCGCATATGATAGGATAGGTTACTCGGCATCTTCAACTGAAAAGGGAAAGAAATACACCTTACCTTTTT
CTTTTCTGGCGCTTTCACTGTCCGGGTTCGAACCGGTGGCCCCTTTTCGAGCCTTTTCCTCTGTTTTCAC
AGTGAATTGGTAACCCGCAAGGGTACGTCCGGTTCATTCGTCATTACTTTTGTTTCATCTCTAGCCAGGT
GCCATCATTTGATGGGCTAGTGCATTAAGAGTCAGAACAAGGCTGAGGGTGATAGCTCCGGCTAGGACTG
TTATGGCTGTCCTAGTTGATAGGTTCTCTGTTCCCTCTCCTGGCTCGACAGGTGGGTTTTCAGATAAGCT
GCTGTTCGCGGCCTCAGCCGCTTGTAGAGCATTTACCGCGATTCCAGTATTTGTTATTTGTTTCTGGGTA
GAGAGCCTGCCTTATTTCCTCTAGATTTAAGAATGTCGGGTTGATTATTTCCGGATTTCCTTGTATATTG
TATGCCCAAAGGAAAAGTCCAAATATGAGTTATGAGTGGTGTGGTCATAATCATAAAAGGTAAGACTTCC
ATCAATACCCTTTTTTGTGTTGTGGCGGCATTACTATCGGGTTTGTTCTTCTGAAATAGGTATGATTTGG
AGAAAGGGTACCTCTTTACCCCAACCCTCTCTTAGGACACCTCGGCGGATTCCGTAACAAAAGCTCTCCT
TCCTCAATCTTTTGATTTAGGCTTTAGCTATTCTCATTTTCTGAACCCTTAGATGATCCAAGGCCAGTAG
CCTCATTTTAGTCTCCTTAAGGAAAGTTGATAGGCTACTCTGATATACTTTACTTTGATCCCCATTGGAA
GTACGGCATCGATAGGTTAAGGAGCGGAGCCCTCCCCTTGAGCGATAGACTGACTGATCTCATCCGGTTG
ACACCCCTTTTTCAAATAGATAATTTGTAAGAGTTACCGCCCCCTGGGTCCACTACCATGTCCATGTAAT
ATTACTCTTTTAGTTTTTCTGGCTACTCCTAATTCCTCTTAGGCGGAAGAGATGTGCGTCTTGCTTTGTT
TTCACTTGAAACCTGGATTCCGTCTTCACCTAAATCGCTGCGTACACACCTGTCCCCCGGTGGGATATCT
CCTGGGTCTCTTTTTCTTTGAATCAAATTGGCTATGCATTCTAGGAGATAGGAGAAAAGAGTTCCACCTT
TCTCTAATGGCTATGTCCGTATCGCCTTTTGCCGGTTCCTTCTTCTTTACTTTAGTTTAGCACCTTTCGC
TCTCCTCCTTCCTCTCCCGTTGGTCGAGCGTCTTCAAACCTTCTACTCAAGAGAAGCCCCTGCCCTTTCG
ATCTGACTGTAGTCAAGCTAAGGCTCTTACTAGATCTCTTGTACCGCTATTCATGGTGTAATTCTTCTAT
CACAACACAATAGAATGTGATTGCCTGAAAGCGATTCCAGGAGAACCTAGCATAGACATAGAGCTTTCTT
GTGATGAAATTGCTTACCCCTTTTTCTCTGCATGCTAAGGCTCATTCTTTCTAGATATTCTAGTTACCCA
TTCTTCTCCTCTAGGCTAACTTAACTCACTTTCATCACTACTCCTCTTGCAAGTGCTATTCACTATATCC
TTCTAGCTTTAAGCCTCTAGGCAAACTTCACTAGTTTAATTCCGTAAAGTCTCCTATGGTAGCTGTTCCA
GTTCACAAAGATTCAAGTAGTGTAGTGCTTTCTCTCGGGATTCATTCAACCGCTTAGGAAGGACAGCTAG
CTGCGGATCTGGAAGACCAGATATTCCCTATTATACTCTCAATCCATCTGAACTCAAGGAAAGCGCATAC
TGACAAGCACAAGCCTCACCTTCGAGTGTCGAGTGAGAGTTTTTTCTGTCCGAATTGCTTGCTTCTTTCT
TGATGGTTGCATGTGACCAAGCCAATAATGGCTAGAGTTGAAAGAGATATAGATATTCTATTTTAGAAAA
AGCAGGAGCAGTTCTCTTTCTGTTTGAACGAATTCTGTTAGAGAATCTTGTGACCCTGCGTAGCCCTCTT
TTCAGTCCTCCCTGAAACCGTTTTTTATGGGGAATTAGCCAACTTTTCACTAGAGCTACTGTTGGTTCAG
TCGAACGAAGGTTCAGGTTCTGTCAAGAGAAAGAGACTTTCCCGTAAAGGAAGTCAGAGTAGTTGAATCA
AATCCCTTTGTGACAAGAGGCAGATCAAAGCGGAAGAGATCGAAGACGAGTTAAAGCCATGTATCCTTTA
TTCGTACCACGTGAAGACAGATTTAAGGTAAAATACGAGGGTAAGCCCCGGCCAAAGCTTCAAGCAATGC
AATAAACTCTAATTCCATGAAGGCAGACAGACGCCCACCACTTTCTTATCCTTGTCTTGTCTTGGTTCCG
TACTCCGTACTTTTTTCGCCAGGACCCTGGAAAAAGCCCAAAACGAAACTGGCTACATTCAACACTGAGG
AGGGTCGGATCCCCACTCTCTATCCGAAAAAGGACATATAACAGTGGCAAATCTGGCATAACGTAAAAAG
GTAGGTTGGATCTGGTAGATCATCACGGGTTGCTTCTCCATTAGCGAGGGAGGTTGGATCAGGTCACACT
ATCCTCGGAGGGAATCATCTCGGTTCTGGACAGCAGTTTTCTAATTTTATAACAGAAGTTATATCCAGGG
GCTTGCTTATTATTGCTTATGCAGATCTCCCTGTGGTCGGGAATTCTATCTTAATAGAGGTGCCAGTCAG
GAATGAATCTCTCTCGGTAATTCTGTACACCCCATCGACACTAACCGACCGCCTGTCAACTGGCACTCCC
CATTTGCACTTGAGACATGAAGAAGCGCTTGCCTTGAGTATATGTCACCTTACACCTTATATCATTGATT
AGCTTTATCCTGCCATACTTGACTTGAGACTTCCGGCATATATGATACTAGTCATCCAATGAACATCGTC
TTCTAGTCTGATATAAACTAAAGAAAGTAGAAAAAATCATAAGAGAAGAAAGAGCAAGTCAAGTCCTACG
CCCGGTTCACGAGGTTCTACCACTGCGAATCCCAATCATGCTAGTTAGGCCTTATGCTTAAGACATGCAA
GTCGAACGACGGAAAGGATTTTAGATTCCGTAAGTAAGTCAGTAATTACTAGTTAACTTGTGAATATGTC
AGCGACATTCTCTCAAACTCGATCTTGAATGAAATCATGGAATTCTCTCCCAGAGCTAATGAAATCATGC
GTCTAATTCGTTATATAATACCCTTCTTTTCTTTTTTGCCTGCAGCTTTTTTCGTACGTTTTCTAGGATC
AGCAAACCATATTATGACAGCCCCTGCATCTTTCTTTCTTTTTTTTCTTGTATTGTGTCTATTAATCAAT
TTTACGATTGTGTATCGAACGCTACTTTCACTTTCAACAAAAAGAAAGCAGATTTTATTAATTGGTTTCC
TTTGCCTGATATATGTGCTCGTAGTATGTCTGTCTCATCTGTTACGTTTCCTGATTTTAGAGAAGATCGT
AGCTTTTTTAGGTGTGACTTTTTCTGTTTTTATTTTAAATGTCTCTTCGGGGCCGCATGAAAATGGAAAT
ACTGAGTCCCAATCAGGTTCAATCGGAAGTCTTCCTATATTGGACTCGGAATCAAGCTCAGAGTCCCTTA
ATACTTTTCGTAATGTCATTATGGCGGATAACGAAGATGAAATATATAGAAGGATCAGATTTCTAGAGAT
ACAAGACTACTATAACTTGCCCCCACAAAATAATAATGGTGATTATGAAAGACTTGTTCGAGAGCACTTC
GATCAAGCTCTGAATGTCGACCATTATCGTGAGATATGGGATAAAGAATATGGTGAATTACAATTTTTGG
AGAAGAAGGCAATGTTGCAAGACAAACTACATAATCTTATGATTTCTGAAAATAATATTGATCGAATTAT
GGAACTTAGCCCTTATACCGATGTCAGAAAAGAAGCATTCTACTTTATTGAATATAAGGTAGAGCCAGTA
AGCAACCTAAGGCATACTTTTCATCGACATATCATGGAGGGCAGTCTCAATTTCTTTCTAAACCAACTGC
CCTCCGATAGCGCAGAAGCCCGACAATCGGAACTCTATCGTGAATTCTACCGATATTTCACTGACGAGGA
TTTCCGCCGTTCCTTGGGCTTGCCGCTCCCCCAACTCGCGGTAGAACTACGTTTGACTTGATCCCGAAAC
GCAGAAGGGTACGTAGGCAGCCATGAATACTGGTCCAGTTCTTCCTTTTCTCCCTGACCCTGGCTGTAAC
CTAATTGGGCATTGACAGGAGTTGCGGTTGATCGATGCCTGTAGCAGTTTCTTGCCTTAGGAAAAAAAAG
AAGTATCCACATTCAAGAGGACCGGACATTTGCCCTCTTGAGTAATGGTTAAAGAGCTAGTCCCCGAAAA
TGCTCAAAGGTGGGGTTAAATAAAGTCTTGCTACTTGGGAAATACTTACTACTGAATCAGCAAGAGGAGT
GGTATCCGCTATTGATCCCTTTAGATCAACTACCGCATCGTCATCGTCTGGCTCAGTGGCGGGGGAGGTT
TTCTCCACGATAGAAGATTATGAACCAGATTCCGATTCAAAACAAAATATAGAAGCTTGATAGTCACTAA
CTCTTAGTCTTCGAGGAAGGCAATTGATGTAGGAGCGACAAGCCCGTGGGCCGTTTCCTACTCGTTGGCG
GTAGAAGTGGGGCCTTCAATCCCGAATCGAGACGCAAAAACAGAATGAAAGAGCTTGCTCGACACACAAG
TTTTGGGGAGCGTCTGTCCCTCCTTATTGGCTGCTAGAGGAAAAGGAAGCAAAATGCCCGATTGCATTCC
AATTATGTGTTGGACACGAGCATACCGCTCGCCGGTCCAACAGCAGACCGGACATGTCGCTCTTGGGTTC
ACCTCTCGACTGAAGAAGTACGACACAGGATCTCCATCTCAAAATGCCAACACCGCTATTTATATGTGCC
TGGATCCTAATCCTAAAAGACCTCGCCTCGATGGGCCAGAAGAGGACGAGGAAAGAATGTTGAGAAGACC
ATATTCTATGATTTGATCTAGCCCCAGTGAGCTACACTACCTCGACTACTAATAGAGGAAGCTCAGGGGA
AGTAGGGTTAGTGAATCAACAATGAAATATTCTAGTACGAGAGTAGGCAGTCGGTTTCGAAGAAAGTCTC
GTCAACCATTCTCTCCATCCTTTAATGATGGGCTATCCACTACGGTTTCAGAAAGCTCAATAGTGATTTT
GCGTATAGTGAGTCAAGCCGAGAAAGAGTCGAAAGATAGGCTTTCAATCGATTAGGAAAGTCTCTATCTA
TATAGGAAGGAGATGGGCTTTGAGAAAGCTACGATTATGCTTGAACGGTCCTATCCTATTGTCTTTCTTA
GTTCCGTGGGGCTTTCAAGCCCTGCCAGTGTTCAAGTGGGCGCTTCATCTTCGGATATAGCAGATTTCTA
GCTAAATGGACGGTTTCGTGTGTAGGGGTTAAGCACTTACAGGAATAGCCGGGTAGTGAGATAGCAAGGA
GTAAAATACCAGTCTGACGGGAGACCTTCCCGCAAGGTGGTTGTTCGCTTCCTTTCTGAAAAGCAGGATT
TTCCTAGGCTTGATAGGGGCGCTCAATAGTTAACTAATTCGTCTAACGAGGTAGGAGCAGCTTGCCCAGT
CAGAAAGAGAAAGCTAGGCTATCCTTCTATTCTCCATTGAGTGGTGAGGACCGTTATCCGTTGTTACTTA
ACCTGCAGGATTCGTTGTAGACTGCTTGAAAGCCCCACGGAACTAAGAAAGAGTATCGTATCGACCAAGT
ATTTACTTAGAATAGATCTGTTTTGATAGATCCGTTTTGGCTTTCCAATTCTATGGATCTTCCCTGAACA
ACGGAATGGATTGATCTGACCCACAATCTTTCTCTTCAACCTTGGAGTAGACCATAGGCGGGACTCTCTT
TCGCCTAGGTCAATCAGCCTAATCCCTCAACCTCAAAGCTTGCATTTTCTTTCTATTCATTTTTGTGTCA
GAGTAAAGACCAGTGACAGCTACTGCTACTGCAGGGAATTGTATAAATCGAAACAGAATAGCGCATTCTA
CGCTACGCCCATCGGACTAACTAAAGAGTAGTTAACGGCAGGCTAGTCCCTTCTATATATAATAAAAAAA
AAAAAGAAGTAAGGGCTAATAGATTAGATCAGATGCAAGCAACCGCAGCCTTCCAAACTACAGAAATCAC
GAAAGGCCCGTTGGATGGGATTTATGCAGCAGTTCCATCTTATTATAAGGTGTGGTAAAGGTGCTTAAAA
GGAGATAGCAGATATGTTATCCCGTCCTCCAGTTGTTACAGCTGGTCTTATCTCGCACAATAGCCCTTTG
GTGCTTTAGGGTTATGAGGAAGAGTACGCCGGCCGGACTTCAAGGGCATATACAGAGGGTTGAGTCGGGG
CAATGACTCAAATCTCGTTCATTTTCATGCGAGGGATGACTCGCTCTTTCATCCGAACAACCTTTGTATT
CCAGTCAATGGGCAGGATCAGCGCGGGAAGCACATGCTTTTATCGGATAGCAGGACACAAAGGGGTTGGC
GAGACACTTGCCAATCTGCAGCAGTCTTGTTATTGGCCCCGCCTCAGAAGGACGATTTAGAGGATCATAG
GGTTTTCAGTCGGAGGTGAAGAATATGGAGGTTTGGGTGGTGCATTAACAACTGCATGATCGACGGAATA
AACTTTTCCACTTCATCAAAAGAACGGGATGGCTTCTGGGTTAACTGAATCATTCCTTGGTGCAAATGCA
ATTGCTACTGGTGCTTCCCCAGCCACCTCTGTTTCCGGGTCTTTCTCTGGGTCAATAACTGGAATAGGGC
AAAGGATGCGTGCAATAGAAAGCTATCTCAAAGGGCTTCCATTCAGACCAACTTCCCTTTTATAGAAATC
TCGAAGGAAGATGAAAATGAATCCTGGGAATGGATTACCTACTCGGTCCGGTTCTTCCTTGAACGCTTTA
AAGACTCCTTCTTTCAGTGCAGTTCAAGTCCGCCGACCTTCTGGTAGGTTCCACGGGGTTCTCAACGTTG
CCGTTACAATTCTTTAAGCTGCTGATGTCCCAGCCATGACCGGTGTCCCCGCTATCGGTTTCCGTGATCT
AATCGGCAAGAGCCTTCATCCAAAGACTCACCGGAGCATGAAGAAATCAAAGTCTACACTACGTATATCT
CGGGAGAATTTGTTGCGTGATTCTGATGATCAATCGGACGGTTGTGATTCGACGACTTCGTCATCATCAT
CGGCAACAACTGCTTTAAAGGAGTGGAATGGGATAATGCGGGAATTGGAGAGGACGAATCATGTAAGGTC
TTCATCAGACGGTGGAAGATAGCTTTGCGGATTGGGGTTGTCGCCAAGGAAGTCTGCTTGTCTTGGCCCC
GTCATGTTCAATCAAAGCTTTAATGAAGGGAAACTGGTGAATGGAAGATGTTTCGTCTGGGAAAACCTGA
TCTGGTAGGGAAGACAGACCTTAGATGTCGAAGCTACTGACTATTGGTATTGGCTTCAGTGTCAGCAAAG
TAAGGGGATCAGGAATCAGGAATGAACGCAGCACTGACGCTCTTTCTTTTGTAGGGAGCAGAGTAACCAA
GCCCAACGTACAAAACAGAGGATCCGAGCTCTTCTCCTACTAAAGGGATTTTGAAAAGCTCAGCCTTAGT
AGTGGGTAGCAAAGCTCTTAGGTTAGCGTTTATTTGAATAAGAGAATCCAAGAGTGTGGTCCAATCTCTA
TCAGCTTGAAGCAGGGATGATGCCAGCGTTACTAGGAGCTAAAGATTGGTCTACCAGCATATGGAGATCC
TCCACGGAAACGATTTCTCCGGGGCTCATCCTTTGCGCTAGTTTTTGAGCCACGTCCAACCAGGTGTAGC
GGTCTCGCTGAATGGAACCTAAGTACTGAACCGAACTACCGAACAAGGGCGGTGAATGGCTTTTAGCAAG
TCCCTCCTGGTCATTCGACCGATCAAGTTTGATACTATCAATCTATATCTTTCAAGGGCGGGAAAGAACA
ATAGAAAATGAAGGGATGCGCTAAAGTAAAGAGTAGGTCTTTTTCCCTCTACTCTAGTCGATTTGAAGAA
GAGCTGGCATCTGACCCTGAACAGGCTATCCACATCCCTTAGTAGGAGTCGAAAGCTACCTCGGGAAAGC
TTCTATCCTTATGAAACTAAGAGAGAACGGAGGAAGGGAATGCTTGGCCAAACCCAGTAGGAAAGACTTT
ATATTCGCTAGCTCGGTAAGAACAATCGGAATACAAGGACGGGACCGGGCTAGAGGAATCTCTATTGTCC
TAACAGCCGATCACGCAATTAAAGCAACGATCAGTTTGATTGTTCTTGGGCAACAGAATCAGTAACACAA
TAAGGGGTACGGGGTTTGCCACAATATCGGTATAGAAGGAGGTCTAGGAAACTAGGCTGTTGACCGGGCT
AAGGTAACGAAGTTATACCAAGATTCACAACTGACTTCCTCTACAAAAGAAGTTTTGAATAAGATGTGGG
AGAGCCATGCTCTTAGAGCAGGCTCGAAGGAAGGTTTTGATTCAGGGATCAGGATTTCACACTAAACTAA
AGAAAGTGCGAAAGACCCATTATAAAAGTACCAGACAAGCAAGGAAAGGAAGCTACAAAACTAAAATCAG
GAGATAGATTCTAGCCTACATTCGACTAGCAGCTAAGATAGGAAAAGTGAGAAAGGAATGAAGATGCCTT
GCTGTGGTGAGATGAATACCCAGATCAGAAAGAAGCAGCTGCAAATGCTAAAAGTGGTTCTTCTTTCCTA
TCCCGGTAGAGCACTTCTTCCGTATTATCTGCATCTTCCTCATATGTTGTTTCTATACCTTCAGAAAGGC
CTATTATTGATCCACTATACTTTACATATGTGAGGCTTTAAATAAGCTATATAAGCTCAAAATTCGGTCA
TATACAAGAAGTTGTGAACCCCAGAAAAGAAGGAACACAAGCAAAGAGACCATAGATTGGTACTGCTACT
TGAAAGCCTAGGGCTAATTGCAAGACAGGGAGATTCTCGATCAGACGTGCGGACAGGGCTAGTGCTTGAA
AGAACAGCAACTCGTTACCATCTCTGCTCCTCAAACCTACCCCTAGGTAAGGTCCTGATTGTGTTCCAAT
AAGGGAGTTGGGAGGAGTGCACAACAAGTACGGATACTCTAGTGGCGAAGTCAGCAGCTAAGGCTAGGTA
AGGATCACAAAGATGCGAAACCCTCCCTTTTATAACTCTCTAGTTGCTCAGTTACGAATAAACTTCCTCT
TATTAATGCTTGCATGAGCGGATAGATCAGATATTGATGTAAGTTGTGTTAGAGGTGCGGGCACCACCAA
CAAATAGGCTTGTTTTTTGTTTATTTTCCCGCTGTGAGGAAAATCGAAATCAATCGCTCTCACGGGTAAT
TCAATCTTTTAGTCGCGGAAAGTCTCCGTAGGTTCTGTAAAGCAGTGCTGCGAAGCGGGTAGTTGAGTTC
CTACTAAGCGCAGTCAAAGGGGAGCATCAAGCTTTCCAAGCCATCCACTTAAGAGAAGTAACTAGCCAGG
CTACCATTTCCTTCTAAGGCTCGGCTACTATGCGGTTAGAAGGTGCTAGATTGCTCTGTGGAATAGGAGT
AGAAGTTGAACGGTTAGCTCTTCTTTGCATCTCTCCTGGTTATAAATGGACACTATTTGGGCTAACGCAC
ACCTTTGGGATAGATACACTTTTGATTCCCAAATTCCCCTCTTTCGGAATAGAAAGGGACTGATTCCACA
TATGGCTATGAATCAATACCCGGATAAGCCGTTACAAGCTGTGAGGGATTAAGGGCAATGCTAGCATGGG
ACTTCTGATCCCTATTTGAGATAGAAGAATAGGCAAGCTGCTTGGGGCTCCCTGGGTTTGCTAGATTTGA
AACAGATATTAGACCGTGGGGCACGAAATCCTTAATAGCCTAAAATGTTATTAGCTTATTGAATGCCCTA
GGAATTAGTAATAGCGGGCATATCTCCATCTCCTAGTTCTAGTTCGAGGAGAAAGGAAGGTAATGAATGG
GCTAGGAAGCCACTGATTTGAAGGGAATGAGAACGGCTGCTTTTAGGCCGGTTTCAGTCTGTCGGTAGTT
GAAAGCAATCTGTCGTTAGAAGTGGGGAAGATCAATTGAAAGCTAAGTTATAATTATCTCTACTCAAGGG
AGAGTAAACTCACCTTAGCAGCTTTACTTTAGTACTTAGCCCGCGACGGGAAGGTAGATGAAAGCGAAGC
TAACCATGTTCAAGGAAGAGGCGTTGAGTGAAGAACAGTTCAGTAGTGAATTCCAATATTCCATGTTTCG
AACTTGCGTTCCTGAAGAGGGGGGTCGCATTACCATACTGTACCATGTGTCTTAATTGAGGCAAGCTGAT
CATCTTGTTGATGTTTTTGATGCGGGAAGCCTGTTCCATCTTCAGCTAATATATCTGGTCAACTCATAGC
TATGTTCTTTGTTTTCTAATAAGGGGAGGGTAGCTGACGTGGCCTTCCCCGGGTCATCCCGCCCCGACCT
AAGCACGGGGTCAAGATTCCTGAGTCACTTTATCTGTGAATTAGAGAGTCGCCCCACTCACTTGATAATT
CAATTCCTTGTTTCCCACTTGCCTAATGAATGAAAGTCTTTATTTCTCTATTTTGTCTACTTTGATTTAT
CTGTCTTTATTTTCAGACTAAAAAGTGGAAGCTTTCTTATAAGACATTGAGAACCCTATAGCCGCTGCTT
CCATAAAAGCTCATCTGATGGCACATGTTGAAGGGGCTGGAAGAGAACGACTCCCCTTTATTTTAGTAGG
CGCCAGTCTTCTTCATCTGGCCGCATTGCATCAATATGGATCAAATAGACAACTTGCCAATGGTGGTGCA
TCGAAATCCCAGCCAAGATTCATGTGATCGGTTGATCATTCTACGTCTTTCTTTCCGATCCGTTGCTTCC
AGCTTCACCCTGTGATCTAACTGCAAGTGTAGCCATCCTGGATCCGAAGCTTTCTAAGAATCCCTTGAGT
TCCTAAGGTAGCCAGTGCTTCAGTAAACGCAGGTTATTTCTCCCTTAGCTCCGCACTCAACCAACCAAGC
ACCGGAACCAACCAATTGGCTCGTCAATGGCTAAGGCGCTCGAACCCTCCATCCTTTATTTTATCTCTTT
TCTAGTCCCTCGATATCTGACCCGTCAACCTTCCCATCTCCTCTTACTTACGCATCTTCAATCAAATCAT
GATCCCATCTCGATCAATTTCACATTGATCAGGACAGACGTTCCTGCTACCGATTCAAAGAGAGAATAGT
GGAGAAGCATGATCCGTCGTCCCCACGAAAGATGTCACATAGGTAGTACGTCAGATAGGTTATGGTTATC
TTCTAGGCAATCTGTGGAAGCAGATATAGGAAAGTGATGCGGGACAGCTTCGCGGGGAAGATTGATTTGA
TCTCTTAATGTTAATGTATACCCATAATATTACCTTTTTTATACTATACTTGGGCAGATCTAAGGAAAAG
GCAAGTATGGGCACCATAGCGCAAGGAAGTAAGCAAGACATTGGCTGAAAAAGCGAATTTCATCCAAAAC
ACTTTCCTTTCGTGGCACTTGTCCCTGTCCTATGAGGTTCTTGTCCTCTTTTCTTCTTTCAAAGGGCATT
CCGAGGTGCACAGCCGCCTACGTTTCTTGAACCACGATTCCTCCACTGTCAATGTGAAAGAGCGTGAATC
GCTATAGAACGAACCGAGTGCTAACTCCAATCCTTGCCATTCATAGCTGTCCATGTGAGTAGTCATTCCT
AGTGCTAACGACTAGAAGTGTTTTACTAGCCAGTGGTACCAATGAAAACCGTGATGCACCAGCCCCTTTG
ACTTTAAGAAAGAATTTGTTAGTAGCAAACCAGCAGCAAAGCGCTTCCTCGAAGGCGAAGTAAGCACCGT
AGATAGATATTTTTTAAGCGGGGCGCAGCGGTAAGCAAAGATCAATTGAGAATCTAAGGATAGGTTGTAA
GCAACAAAACAGATTGTTGCACGATAGCTAGGGGGTCAATTCCTTCTTTCCCGCTGTCGTTCTCAGATGA
AAGATACGAAAGGTACAGAGTAACTCGACTGACAAGAGATTTCTGGGGTCTCCTTCTCTTCTTGGCCGAT
ATTCCACTTTCCTACTTTGAAGAGGATCCCGGGCTTGATCATAATGCAACTACTATCGTGTGACGTGGTA
AAGAAGTCTTGCTCCTCCAGTATTTGTTTGATAAAAATGTCTGTCTCCTTTTCCTGTTCTTTCTACGAGG
GTCTTATTGTTGTTGGTTTGTTCGTTTGTTTGTTCTGTTGTTCGGAATTACTGAGTAGGCTAATACAGCT
AAAGTTGGGCAAAACCATACCGCGCTTTCCCTAAAGGACTGTTCCCTTTCAGTGGGACTGGGGCCATACG
CGATAAGGGCACACAACTGGCATCTCAAAAGGCATCGAAGCAGTAAATCTAGTTTCAACCGAGGCAAGGA
CGGCAGCTTCTTCAGTTTCTTCTTCTGTTGATTCAGTTTATGAAGAAGCATCCTCTCTTTCAGAAACTCG
CTTTAGCTTCTCTTTCGTCTCCTTCACGTTCGGTCAAGTAGCTTATCTCCAGGCTAAAGAAAGGAAAGTA
GCTTATCACCTTGAATGAAGAGGGGGCTGTGTCGTAGCAGATAGAAATTCTCATTGCGTGAATAAGACCG
TTACAAGGATCATCTGCTCGTCTCATACCAAGGCAATTACTACAATGATTATGTGTGTCGGATAGTCTTT
CGTCTCCGAGGCCGCTTTCCTCGCTTCTCTTGCATAGGATTCTGTCCCGAGTACCGGGCCTACATGGAAG
GTTCGCAAATGAGGGTTCAGGGCTGATAACTAGGATAAAAAGAAGAACATAGCGGCTGTTGTGGCCAACT
CACTACCAATGGCATGTCAGGGCTTTCGCAAGAACCGTGGGTGACATAGGTGATGTACCGAGAAACCACT
GACTTCAACCCTATTAGCACTAAGGGAATTTCCCCCTGCCCTCAACCGACCTGATCGTCCCAATCCGGTT
GCCCTCACTAAAAACAGATCCACAATCTCTTATCTAATGAATATGAATTTGCTATATTTTCTTCCTTTGC
CTAGCTGTCCATTGCTAGAACTTCCAGCGCTAAGGTGGTTGGTGTGGTAAGACAAGCAACTCATCTTTCC
GAATAAGAGTGCCTGCCCAAGCTAACTTGAGAGCTGGGTTAAGAGCAAATAAGGAAAATCCATAGAGTTT
GGAGCCTAGATTGCCTCCACTGACTAATTGGTCCAGTCATTGATTCTATGATTAACGGAAGTCTTTGTGC
GTTCAATTCGTTAGGCAAAGAAGAATAAGAAAGTCATGGCTTATGATTGGAAGAAGCCCTAAAAAATCAA
TACAAATAGATCTATTAAAAAGCAAAGAACAAAGCGTTCAGTTCAACGTGTTCAAGACAGAGTACTTATT
AGTCGATCTAACTCGAGTGACTGTAGCCGGTTACGGATGACTGACCAAAGCAGAGAGCATAGTGAAATTC
TAATTTACGGTTAGGGTACCAGTCCTTAGGCCGACATAGGAGTGAATGCATGGGATAGATTCAATAGGAA
TATGCCTCTCGAAAGATCAGAATGGAAATCTGAGATTAGAAGATAAGAATAAAAAGAGAGAGCCAAAGCA
GGGACATCTAGACTAGCCAGGGAAATCCCATCATGGGGGAAAGCGCAATCACAAGAACTGTGCAACAATC
CCTACTTCCACCGAATCTTGTGCAGCAGGAAGCATCCGACTTCTTTTCAGAGTACACATTTCAAAGAGTG
CCAATTGATGCAGAGAAGGAGCTCTTAGCAATTGAATCAGAATAGTCTGCCCTTACCCCAACATAAGGTG
GAGCCTTAACCCGACACAAGATGGGACCATATTAGGATAGTGGGCTTAGTCAGCCCAACAGAAGTTGTCA
ACCAAAAAGGAGAAGTTCCCGTGATTTAAGGTTTATGGATATCCTACCCTAAGACGAGAGGATTAGGCTT
AGAACAAGACCCATCAGTAGATAAGATCACATCTTCATGACAAGAGGTGTACACGTTAGGCCTCACTCAA
GGTAATGGGCCAAACCTAACGAGCCCAAACAAATTGGATCTTATTATATGACAAAACCACAAATTGGGCT
TAATTCAAGGTCCAAAAAAGATGGGTTGAATCCATAAACCGCTCCGTGGGGTCCAATGACTCTCAGAATG
GCTTAGAATTGCACACAATTGCTATAACTTGGGTCTAGTCATAATCCTTATGGGCTCAAGTCGTATTGGA
TCCTAAGTCTCACACATCGGGCTTAAGCCCTCCCCTATTTATTTTTATTCTAAAGGTCCATCATAGGGCC
CAGAAACGCAGCCTATAAGTCAATTTTCCTAAGGTGAAAAAGAGTGAGCCCAACATAGAACCCCAAGCAA
TCTAACAAACACACGCAGTCACACAAGACAGGGTGGACCTATGGGAAATTTCTAAGCTCTCTAGTGTGGC
TAAGTGTCTCCTTATAACTCCGGTAAGGCTTGGGGGCAGGAAGCTCCCATTGTGCCTCTCAAGATGGGCT
ATTTAAGGTGGCCTACCCTGGTCATCAACGCGGTTGCTCCCCTTGACGTATCTCATGGTCTGGAGTGGGC
CATGGGTACTGGTCCGTGGGGTGAAGAAAACTGGTCGCGGTCACAGCACAGGCCGAGTGGGCCAGGCGCC
CGAAACTAGAATCCGCCGGGCGAAAAAAGTTCAAGTGTGTGCAGGTCAAGCTCATTGAATTGGGTCTTTG
TTTGGAAATAGCCATGGACACATTGGAGTCTACCTTTTCTATCCCCGGTTAAATAGTTGATGATTTCTTG
ATGGTTGACTGCTATATCTTAATTATATAATCGACTGGGAACGAATACTTTTTTCTCCTCTTCATTTGCG
ACTGGAATTTGGGTTACCCAGCTCTCAAGGAAGAAGGAAGCTTCAGAGCTGGAAAGGCGCACATCTTCAG
TAGTACACTTAGCTTACACCTTATTTCAACTTTCACATGAATTTTCAGCACATTTTTACGAATTCGTCTT
TCTAAATTCAACTATTAGCATAGCATTAAGTAGTCAACATTTTACACGCAGGGTTTTCCCATACCATACA
TGCAAACATAACAAATAAAACCAAACAAAGACACTTAACTTAGCATAGGAGTCTATCTCCAGTAAGCATA
GGAGTAGATCTCCATCAAACAAAGACAAAGAAAAGCCATGCATTAAAACACACTACTTTGGGTCGACGGA
CTCCTTATTTAAATCTTCTAGAAAGAGTCGACGGACTCTTCTAGTCGGGGATGCGAAGCTGTGATGGCGA
CCTGCACAATGAGCTCTTGCTGCTCCGTCTGCAGCACTTGCAGCCTCCTCTCCTTTTCTTTTAGGTTCTC
TCTGGCAGCGTTAATGCGTTCTTCTCTCTCTGCGGGATCTCTTGTTCTAACACTTCTCAAAAGGAAGTTT
AGAACTCTACGGCGCTCTTGAATTTCATTTTGAAGTTGCTCCATTTCGGCAGCAATTTCAACAAGCCTGT
TTGGAACAGCCATAGCCATATGTGCTATTACTAAATTTTTTTTTTTTGATGAATACACTTATTGAGCCTC
CATTTATAGAGTGGTAGAGGAATCTCGCCATGCGTCACGAATTAGATGGCAGGCACAATTCTTACTAGCT
CTCCGCACTACTTTTCTGCAGTTGAAAACTATCATGCCTTTTTAATGAAAAACCGGCTGGCTCTGGCTAC
CTTGCAGAGCAAACAAAATATCCCCAAATCACACTGCCTGTATGAACAAACAAACTTTGCACAACCAGCT
TACGTAGAAAAGATTCCATATTCTATGCCAATAGACTCGTGACATCCATGTACTGAGTCGTCAAATGAGC
CACGTTAAGAAAGCCCAAGCTTATACGCATTGGCCCACAGGGTGCCCCAATAGGGCCCGAATAGAAAAAA
GAAGGATCTCAGGGTTCACCGCTTGCTTCTTATGACCTCACCCGCCACCCTAAGGCTCAAGTGCTAGCTC
AAAGTGAGGAATTTCCCAATGACACTAATGTGTCAATATCGGGACGTGGATCTCCGTTCAAAGAGGGATC
CTCCTGGCGGGAATAGCTATGAATTTCTCTTAATTGAGTTTTCCTTCGTCTTGAAGGCCTTTTCCTAGCC
ACCAAAACTGTGTAAGTAAAGTAGGAAAGCCAATCCCGTCCCTCCGTGCCCAACCACTTACTTATTTCAA
GGAAAACGTTCGATAGAAGCCCCCCACGGAGCGGTATTATGACTCCTCGAGTCATTCTTTCCTCAATCCA
CTCAGGCCGAACCTTGCATTCTCTCTTAGATACTCTATCATGAAAGAAAGGGAAGCCAACTAACTCATAG
CCGCCCACTCGCTCATATGACCGGCAGGTCGGAATTAGCCCTGATTCTTTCTGCTTCTTTTTTTTAGTAC
GGTCTGACTTTCATTCCTTATCCCAGTCTTCAACTATAACAGCCTTCCGCTTTCTTCTTTGCTTTCGTTT
CGTCCCTGCTCATCTCAACCTGACTGCTGACTGGCTTCCTTACCGACCGGAATGATTGAAGAATTGAATT
GAACAAGCGAGAAAACTACAAGCTAGCTAGCGCGTGTAGGCTTTCGAGCCGTAGCTTGCTTGACACGAAT
CCTAATTTGGGGTTGAATCCTCATATTGTCAAATGCGCTTTAGACTGGCTGATTGGATTAGGGGAAAGGG
ATGCTTACTTGGATCCTAAGCTCAAGGTACCTCTCTCGTGAACTTCTTGTGTGCTCCCTTACTCTGGAGA
ACTCCTCAAGGCGGGAAGAGAGTGCTATAGAAATTGACTGCTCTTTCTGACTAATGGGAGGACGGATGAT
CTTGAGTCTTGCCTATCATAGTCCCCTTTGGGCTGGGCTATTTATTTACTAGACACTACGCGTCGAGATT
CAATAAAGGTAAAAGGGATTGCAAGTAGATCTTGATATCTCAAGTAAAGACTCCCTCTACTCAATGGAGT
GCAAGCTATACCCGTGTGCATATACCCTCGTTCGGCTAAGACAATTCCACAAGGTGGAGCAAGGGCTGAG
GCTGTAGTTTCAAATCCAACAAAGTCTTAAGCAGAATCTAGGGCCGGATAGAGGTTGCCAACCGGGATTT
AGTACCCGACTAACTAATAAAAAAAAAGCTTGTTGCCAGCTCTAAACTAAAGGAAGCCCAGCGAGAAAAC
GGAAAGCGCGCGAGCGCGCTCCTTCGAGCCTACGCTTGCTTGGTACTCTACCCTCCCATTCATAAGAGAG
TGGTAGTTGTCACCGGAAGCAGGTGAAAGCAGTGAGTTGAGTAAGTCTTGTCAACAACGCTTCGCACAAC
TAAATACTAACACACTGTTCACTTCTTTACTTCTCCACCGCCAAAACAAAATGACTTATGCAATTCATAC
AGGCACGCATGAAACACGAGCGAAAAAGGATGAATTTACCTTAAAAGCTCGCGGGCCCCGACCTGGAAGG
CGCTTCCTACCTTCCGCCTCAGCCAAAGTGTGTGGGTTAATCGCCTGAAGTTGCCGTGGAACAAGATCCG
TAATGGTTGGTCTTGTTTCACGTCACTTGCATATGAACTAACAAGTTTTCAGTTTGTATTAGTTCATACA
CACGCCTATGGTGAGCAGTGGTCTCAGGCAAGCATGTTGAAGTGCTCGTGTATTCCACTCTACCTCGGGA
AGATGAGCTTGCCGAGTTTCAACAGCTGAACTTAGCCCGAGGAAAGCGAATAAGGGGGGCAGTTGGCTCG
TAAGCTCCAATTCAAAAATCATCAATAAGGTAAAAAAAAAACGGCTTTGTTGGCGGATTGAACACGCTCT
TCGGGTCCCAGGTCATGATACCGAAAAAATGTTTGATTTTTTGCCTGAAATTTACATACATCTATCGTTG
TAGTGTTCGGGATTCAGAGCATAAGGAATATATTTCCTCTCTAGTTGTTGGGAGTACTAGGGTTGTCAAC
CCCTTGGTGATCCTTTTGATCTTGTTTCTGCTTCTCTAGTAAGGTAATGGAATCGAATTAGGTTAGCTCT
TGCTAGCCGGGCCGGCCTCCTAAGCCTAATTCCTGAAAGAATGGAATGGTATTAGCTAGCCTTTCAACCA
TCGACATATCTGTTCCCCGATCCAAGAGCCCGATCCTTCCACACCCGAGCAAACCAAGTCACGTTGCAGG
GCCTGCTCTCGCATTTCTTTCATTAGAAAACTCCAGTTCGTGATCCGTGGAAGGCTTTGATCTTCTCTTC
CCGATTCCTATACCATACGCATCTATCCTCATCTAGAGCAATGCTGTGTCCACCTTCTTGAACTAAAGGA
CATACGCCAGTTTAAAGAAAAATTCCATATCCACCCCACTGAAAATGATTTGCCGTGCGGTCGCGGGGTG
CCCATGAGAGGCAAACCTTGACTTAACCTTCGAAGCCTTTGAGTTTGTTGGCTTTTCAGGTGGCACCAGC
AAGCGTAGGCTACGGCTCGAAGGAGCGCGCTAGCTAGCTTTCCCTTTTCTCGCTCCCTTCATACGAATTT
GCTTGCTTCAATTGCCGTTCAGAGCCATCCAAGAGCGTACCAGAATCAAAGATTTCGTGTGCCTTTGGGA
AAAAAGGCATCCGTCACTGTGGGTACTTCCTCTTTGGTATATCCGAGGGCCAAATGCCAGTCAAAGAAAA
CTGACTAGTCAAAAGGCCGGAATAAGCGAAAAAAAAAAGAGAAGTCATTGGATTGTTCGCTTTGAGAGGA
TGACCTCTTTCTCCTTATGTGGTACTCGACCGGCTATACTTCGCTTACTTTTTTTTGCTGTCTTTCACTC
TCAACTCAGCCTTTTTCTTTGGCGAAGGGAGCTTGAAGGAAGAAAGGCTGGTCTAGGTTCAACCACTCTC
ACTTACTAGGAAGAAGGACGGAGACAATCTAAGACGGAGGACATTGTAGTTTGATTTTCTTTCTGAAGCT
GATCCACTGACCCAGCAAGCGTAGGCTAAAAGCCGGAGCGAGCAAGAAAGCAAGTACGGCTAAAAGCCGG
AGCGAGCAAGAAAGCAAGCTACGGCTCGAAAGCCTACACGCGCTAGCTAGCTTGTAGTTTTCTCGCTTGC
CTAAGCCCTTTGCATCTGTTTCCTGTTTTATATTGACCGGGGCCTAAGGTTGTCATACCACTCGTAGGCA
GGACCGTCGATGGAAAGGGGAAATTTTCTCAATAGCAAAGACCATTTGTGGCAGTGTCCCGGCACGCGGT
AATGAAATGAGAGTTCTGTCTTTTAGGGCAACCTCTCTCATCAAACATAGAAAATGGTGGGATTTGGTAC
CCTGGTGGATAAGGAACCGTGTCATGATATGTTGGATATGGATTGCGAGTTGACTGGATTGCTCCTGCAT
TTTTTGGGTTTATGAAACTTAGTTTTTCATCCAATTTTAGGTTTTTTATGTAAAGCCGCGATAATGTTTA
AAGAGATTCAAGACTAGAAGTTGCTCGACCTGGATGGAGAGAACGGCCTGGCTGACATTGATAGAGGTCG
TCCTTTTTGGTCTCATGGCCCACCCTAAGTGCTTCAGGCAGAAAAAGTAGTTCAGTTCCGAAAAGAGGAA
TGAATAGCCCCCACATAGCAACTAATTTCCGAGCATGAGGGAGCTTTAGCTCGAAAGCCGGAGCGCGCGT
TAGCGCTTGTAGTTTTCTCGCTTTGTCTCGGTTGCCTTTATGTTTATAGGGGGCTCGGAGTGAGTCATCA
CAGCCTTGAAAATAAATTGAACCATGTGCAAAAAACAAGACACTCGGTTCTCCTTCCGCTCTGCTTTTGG
CATGTTGAAGGAGCCGTCGGTATATGTAGGACTTTCAGCCTTAAAGAAAAAGGGCACTAGCTGACTCGCC
CCTATCTCTAAAGGCTCTGACAAGACCTTACTCGGCCTATGTTGCCCCTAACTCAAATAAGGGGGCGAGT
GCGGTTTGATGAACCGGCAAAAAGGAAGTACATATCAGGCCACCTTGCTTAGATCCCCGGATCGTAGCAT
AGGCCTAGGAGATGCCACTCGCAGAGGTACGCGCATTCAAGCAAGCTCCTTAGCGGAGGCTCTCACGCAC
TCCTATGTATGGATTTCAAGTTCGCTCTTCCCCCCCCCTTTCTTCAACTTAGGTTGATAGAGAAAACGGA
AGTCGCTTGCCTGAACCTGCGCCCCGAACTCCAAAAAGTCAAAAGAAAACGGGCTAAAGCATGGAACCTC
TGCCATATGTATTGGCAGGGGGCGGGGGGAACCCTCTTTAAAGGAGCATGGCCCCAAGTTGTGTGCTGTT
GACTTTATGTAGTTGATTCAACTAAACATACGGGAGTCTACATTTGAAGTGAGGGACAGGGACTTTTGGA
TAAGAAGAAGGCGAGCTGCTCTAATCGAAAAGTGAGTCGCCACTTTAGTTAGGGGACTGCAGTATGATAT
GCGGTGTGCATTGGTCCCGGTTGGAATCACCAAGTTTACGAAGCTGATCGAAAGAGCTACGGAATTCAAA
GAGGTTGTTAAAGAAAAAGAAAGAAGTACACCATCGACCAGCCGAAATGCTTGATTTACAACAGCCTAAG
GGGTACAGAAAGAAGACACCGCCTCGGGGAGGGAAGTAACATTTGAATGTGTTTAATACAGAAAAATGGT
TCGACATTATGATAGCGAATGGGACCTTAACGTGACCTGATTCTGATCTTGATCTAGTTTGATTAAAGGA
ATTTTTTTTCGGTCTTAGAGCCGGTAGACTTATGTAGTATAATAAGAATGAGCAACGTCGATGAAGAATA
GCAAGTTGGGGATTCTGTCATGCTTGACTATCTCTTTTTCATGACCGGATTGTCAAAGGAGAATTGGTAT
ATAAGGCTGAGAATACCCCCGCTGAAACACAGCCTTTGCCGGATCACCAAGCTTATTACTCTCTAAATCT
GCCAACTGCTTCAGCCAATGGCTTCTTTCCCAGCAGGCAATGAGACTAAGTCAACTTCTTTTTTTCCTGG
GCATTGATTTCTTCCTGTATAGCATCTCTCCAGCAAGAATGATTGGAGGCTTCAGCAAATGATTCAGGTT
CATGAGAAGATTGAACTGACATGAGGTAAGCGAGAAAAGGGAAAGCTAGCTAGCGCGTGTAGGCGCCTAC
GCTTGCTGGGGAAAACGATTCATAAGATAAAAATCCTTCAACAGGATAAGAAACTTGAGAGGATCGACGA
ACCTGAGAGAGGGTCTGAAAGAGGAGGAAGCGACTGGTTCCGAGCGGACTCGTGGAGCTGCTGCTTGGAT
TATCGTAGAATAAGAGGAGCCGTCTTAGGAAATGACTTAAGTTAAAAGACAGATGCCGCCGCTGCGAGGC
GAGGGAGTAACTTGTCTGGTCTTGCGGTGCACTCACTCCCGTTACGAGAATGAAATGAGGCCCCAGCTCG
ACTCGAGACCAAGCGAGAAAAGGGAAAGCGCGCGAGCGCGCTCCTTCGAGCCTACGCTTGCTCGCACCAA
TAGCGGCACTGAGCGGCCGGAGATTGATTGAAAAGGCAGCCCCCCCGCCTACCTACTCGTGCTCGTAGCT
CGATCGGAGGTCAAGAGTGTGGTCTGGCGGAAAAACAGAAGTCGTCCGTATCAAGTGATACGTGAATTGC
TCAGTAGTGCTTCGCCACTACCGTAGCTGGCGGAAATAGCTTAATGGTAGAGCATAGCCTTGCCAAGGCT
GAGGTTGAGGGTTCAAGTCCCTCCTTCCGCTCCTGGCTTCGTCGTTTAGTGTTAACGAGTGGAGTGCATA
AGCCCCTTTAGAGAGAGGAAAAAACCCTTGGTTAGGGTTCCAAACCTATCAACCTAAGTTGAAGAAAGGG
GCAAGCGAGAAAACTACAAGCTAGCTAGCGCGTGTAGGCGCCTGCGCTTGCTCCTAACAAGTTGCTGGCT
TTTCAGCCGTTGCGCGCTAGCTAGCTTCTGTTTTTCAGCAGGCTTCTTCAAATATCCCAAGTAGGGGTCT
TCCCTAGTTGTAGCTAGCTAGCGCGCTAGCTTTTTCCCTGACTAGTAAGGGGGCTGCTAGTTGTAGCGCG
CAGTGTACTAGTGAATAGGAAAAGCGGATTGAGAAACCTAATGACGGATGGAGGTTGAGGATAGAACATG
TTCGGTGCCTCGCCCTTGTCTCCTTCGCCGGAGACTTAAAATGATGGGAATCCTATCGATAAAGAAGAGG
CGAGAGGCGATGCAGCCTCTCGATCCAATCCGTCTTCCCAGGCCTCCCCAACACACTCTTGATACGAAAG
AAACCGAAACCTCCCGCCATAGAGAAGCGAGAAAACGGAAAGCGCTAACGCGCGTGTAGGCTTTCGAGCC
GTAGCCTACGCTTGCTGGGTCCCCTCGATCACCCTTCCCTTGAACCTGAACTGGTCGAGAGAAATGAACC
CGCACCACATTTTAGTTCCTTCGAACCGAAACCCCCAACTAGAGATGGAATTCCAGAACCTAAACAACTC
AGTTGAGAGCTCCATGACTGGTTCAAGGGAAGGTCCACCAAGTTTTGATAGGCCAGAGGGGTGGGCTCAT
TCGACTAATCAGTGATCCCTGGGCCTACCTAACACAGAGATGTCCCGGAAATAGGGGATTGGTTGATCGG
AAAGCTCAGGCAGGAGTAGGACATTCCATACAAATCTGTCTGATCCGCTAGCTGGTGGTCCTCTCAAATC
CCATTTTTTCATCGACAGGTAGGGTGAATTCGTTGGTTCCAACTTCTGGTTGTAAAGCGGAAGAAGAGGG
GGCACGGCCCCACCAGCAGCCCGCGTTTTCGACCCGAAAGGAATTGAAAATGAAACAAGAATCTGTATTC
ACTATCTATGGAGTGGAGTGACTATCCAACATCTCCTCTTCCCCCCCCCTTTTTTTGCCTTTATTTTCCT
TTCTCGCCGGCAGGAGAATCCATTTCTTTTCTTGTATTGTTTATTATGATTGATCTCTAGTTCAAGGGCA
CTCTTCCTAATCCGAGTTTGAGATGGAATAAGACCCAGCGAGAAAAGGGAAAGCGCTAAGGCGCGCTCCT
TCGAGCCTACGCTTGCTCCTTCCTGACCCGGCTCACCTGCCTCTGAAGCTGGAATGCCTTTATTTATAGA
GGAGGCTACCCGGAGAATCGAAAAGCTTGAAGTGGGATGTGGAATGTGATTGGTGATGTATGGTGGTTAT
GAAATCGATTCGGGATCATCTCGCATCTAGATCTGTATTTGCATCTAGCTCTGCTGTTGAGGCGGGAGGG
GGCGAGAAAAGGGAAAGCGCGCTAGCGCGTGTAGGCGCCTACGCTTGCTTTCTTGCTCGCTCCGGCTTTT
AGCCTACGCTTGCTGGGCTTTGTTTCATTGAAAAATCAATGCCTCTCGACACTAGTTTTAGGCGGCGTCT
TGAACTCCAGGACCGCACTCTGAATGTCGGCCTCAAGTTCCTCGGCTAGGATCTATATATACCCTTCTTC
TCCTCCTTCTCGCCCAACTTCCAACAAAGTCTTTTTTTTTGCCTTCGGCTAGCAAGCTACGGCTCGAAGG
AGCGCGCCTTAGCGCTTTCCCTTTTCTCGCTTGGCCCAAGATTTAATTTGTTTGAAAACAACCAAGGATG
GCGTTCATTTCCACTAGTTCTTGAAAGCTATCAATCCCCGCTTCTCCCAGCAAGCGTAGGCTACGGCTCG
AAAGCCTACACGCGCGTTAGCGCTTTCCGTTTTCTCGCTCCCTCTCGCATCGGTTCTGCATCAGATGGAT
GAGCCCATGCGAAAACTTTCTCTTTTTTTGGCGCCCGATAGGTAGGCTAAACGATTGAGTCGAAAGCCTA
CTAACGCATAAAGGTTCCGATTCGAGCGAGAGCCCGAACGGGGGAGGCGAGAACATCTTGATCGAAAGCT
CTACTGTTCTGAATAGTGAGAAAGACTTTTCTAAATTCGATCAAACCGATCGAGAATCTCATCATCTGTT
AGGTGCGCCAACCGACCGACCGAGTTAGTTGGGCTGGGCGTCCATGTCACAGAACCTTTCTCTAGACAAG
AATCCCATTATTGATCGAATGGGGGCGGATCCAATTCATTGGCAAATGAAAAATCTACCGTTTTAACACT
CAGAAAAAAAACCTAGAAAAGAGGAAGAGAGCAAGCTACGGCGCCTACACGCGCTAGCGCGCTTTCCCTT
TTCTCGCTTGCTGCCTTTTCTTCGCGAATAACATGTGCAGGTAGCCTAGGAGAAGAGAAGCAAGCTACCC
TCGCCTACCTCCCATCTATATCTATAGGCGGCTGGTAAGCATGGTAACTGTATTGGCGGCCGGGGCCGGC
GCTCCGCGTTCTATCTAGGTTCCGCTCTTACGTACGCCCCACCTCACAGAGAAGAAGGGGAACCTCTTCA
ATAGAAGAACCCGTCAGAGTGGGAGGGGAAACAATCATTCATTCATCGGATACGTCTTCTTCCGTGATCC
ATTTCATGTCAACTCTAATTAGTTATAAAAAGGCCTATTTTACAAAGGGAACGTCCTTTCCCGGTAACCT
TCGTCACCGTCGGTTCCCGCAACCAAGCGAGAAAAGGGAAAGCGCGCTAGCGCGTGTAGGCGCCTACGCT
TGCTTATTATGTCTTTCTTTCAGAAGGGCTTGCGGTTCATTACACCAAAGGCTTTCAGTGAACTATTGAA
GCTATCGAGAGAGTACCAAATGCTGACGGTGACGAAGGTTACCGACTTTCGGTGGACGCGGAGCCAACGA
GTTCAGTCGAAGAGCGTAGCGAGTCTAAGGTTACAGAAGCGTTCGCCAACTTTGATAGGTATAGCATTGC
AAGCAAATAGAGCAGAGAGCTTGTTGTAGTCGGTCCTAAAGGGAGAACCTTGCTGCAACCTTGCTATATC
CCCGCGTTCTTGCACTCTCTTCGAGCCCTGCTTCTCCCTTCCCCCTCTCCCCGTTCTACCGTCCAAACCA
GGCTGTATGGAGTATAGCCAAGTGGTAAGGCATCGGTTTTTGGTACCGGCATGCAAAGGTTCGAATCCTT
TTACTCCAGATTATGAACACCCGATCGGATCTGTCAAGAACGAGCTGACGACTACAGGGGAAGCGAGAAA
AGGGAAAGCGCTAACGCGCGTGTAGGCGCCTGCGCTTGCTCCTCTCTCTGCTTTCGAGCCTGCGCTTGCT
CCTCCGCGTCTCAGCAACAGCAGCATTCATCTTCGGATTTTCAGCAGCCCATGCTCAGGCCTGACCAGTC
CACGTCACAACCCATTCTCAGACTTACAGCCTCTACGAGTTGCAAGTGAATGCTGGTATCTAATCAATTG
TCTGAAGCTCCTGAGTCTCCGGGCCCCTTATCTCCTTCTCAAAATCTCAGAAGATCCGCACTCCTATTGA
TCGATTTATTCCTTTGGTTCCTACTCTCTTGACTTGAGCACAAGTCTTTCAGAAATCTCAAAAATCATGG
AACCGGACTCAACTATATTACGATAAAGCCAAATCTTATAAGAATTGGAAACGAGCTATGTTAAAAAATT
ATGGATGCTATTAAAAAAAAGGAGACCTGGGATCTTGTCTTTCCACCACCTGACAAAAACATTGTTGGGT
CAAGGTGGGCTTACAAGATCAAATACAAGTAAGATGGTTTTTTATATAGAGGTAGATACAAACGGCTTGT
AGCAAAGGGCTTTTCTCACCAGTAAGAAAACTCGCCTGCTTGCTCAAGGCTATGAAAAAGAGTAAGGTCT
CTATTATGCCGAGACGTCACGTTCAGTCCAGTTGCTCAAAATGGTACCATTCGCACCTGCAACCATTCAG
CACTGGCCCGACTCTCATTCCAGTTAGACGTCAAGAACGCTTTCCTTCACGGAGATCTCAAAGAAGAGGT
CGAGGCCAACCTCCCGGTTATGAAAAGACTCTATTCATCCAGACTTTTTTTGGTTGCTTTCAAAGGCTCT
CTATGGACTCAACTCAAACAGGCTTTGAAAAATTCAGCACAGCACTACTAACATTAGATAGTAGTTCAGC
TGGATCACACCTTATTTGTTTGTCAAGCGCTTCAGCCATCCTTGCCATTGATAATAATAATAAATAAATT
ATATGACAAATAAAAATATTACCGGCAATGATTCTGCTGCTATTCATCAAACGAAGCAACATCTTGGCAA
GCAGTTTCATATGAAAGATCTTGGTCCTTTAACCGGGATTGACGTTTTTCGGTCTCCGGTTATGTATCTA
ACTCAGCAGAAATACGCCATGGATCTTCTAAGCCGCCATGGAATGCTTCACAGGTTGCTCTGTGTGACTC
CAGCTTAATGCCAAGCTGTATTCTCATGATGGTGAGCTGCTATCAGATCCATCGGCCTATAGGAGTATGT
ATGGTATGGTGGGTGGTCTCCAGCGAGAAAAGGGAAAGCTAGCTAGCGCGTGTAGGCGCCTACGCTTGCT
GACTCGCCCAGAGATTTCGTTTGCTGTTGGACTTGTAGACAAGCGAGAAAACGGAAAGCGCTAACGCGCG
TGTAGGCGCCTACGCTTGCTCTCCTCGGGTCCCTCATTTAGTAGCTGCTAAACGTATTTGGAGATATCTA
AAAGCTGGACTCTTCTGGAAACCTTGCCATTACTGCCTACCCCTACCTCTGAAAGCTGAAGTAAGGTATT
AATGCTGGTGATGTTACAGATCGTCGCTCCACTACTGGCTTTTGCCTTTTCTTCGTTGACTCTCAACTAT
CTTGGAAGAGCAAGAAAGAGATAGTGGTTGCTCGCTCTAGTGCAGAAGCCGAGTACAGGGCTCTTGCTGA
TACTACATCAGAGATTATTTTGTTGCGATGCTTACTTAAAGATATGGGACTCACTCTTTCTGGGCCTACT
ATTCTCTTTTGTGACAACAAACAAGAGTGCTATCCAAGCGAGAAAACGGAAAGCGCTAACGCGCGTGTAG
GCGCCTACGCTTGCTGTCTTTCATGAGTGAACGAAACATATCGAAATAGCCTTACTCACTTAGGGCACTT
CGTTCGCCATCACTTTATAAAGGATTCCATGCCAACCATTTCCTCAGAGCTTCAGATCGCGGATCTTCTT
ACGAAGTCCCACACCACTGTGCGATTCCGATACTTAGTATCCAAACTCCAGATGTTATCCCTTGAGGCAT
CTTGAGTTTGAGGGGGGGGGAGTGGTGTTAAGCATATGGATTCATATTGATTATTTATTAAGTAAGTGGG
TCTTGCTGTATATAGCACTTTCCTTTTTTTGATGCTTTTTTACATATATAGAAAGGGCTTTAAACCTTCA
GTGAAATACATAGATTTTCACCCATTTTCAAATGAAACGAAACTATTATATATATATTACAATGAATAAT
GTACAGTAAGGAATCGAGGAATTTACTAAAACTACATTTGACTGACTATACTCTTTTTGTCCCCCGCTGG
GTGAGCCTAAAAAAAAACTATAAAGGAAAGGATGATACACGTCTTGGAGTAAAGGACAGAGCACAAAAAG
CTTTTTTTCTGGAGATGGAGAGAAAAAGTAAGCGAGAAAACGGAAAGCGCGCGAGCGCGCTCCTTCGAGC
CTACGCTTGCTCCCGTACGGTATCCCCATTAGTTGATATAAGGTGAACGTAGCCAGATCATGAAGATTGA
AGGCGGGATATGGATGGAATCGAGAGGGAAGAAAGAGTCCGGTTTCAGAGGCTTGATCAACTTTGGTTTC
ATGGATCATCAACAAATCCCTAAATGCTTCTTTATACTGTCGCCGCGGAAAAGGTTCAGGTAGGGAGAAC
TCTTAGATTCTCAAGTTTTAGATAGTATTTATGAAATTCCATCTCAACCTAGCAAGCGTAGGCTAAAAGC
CGGAGCGAGCAAGAAAGCAAGCGTAGGCTAAAAGCCGGAGCGAGCAAGAAAGCAAGCGTAGGCTAAAAGC
CGGAGCGAGCAAGAAAGCAAGCGTAGGCTAAAAGCCGGAGCGAGCAAGAAAGCAAGCGTAGGCTACGGCT
CGAAGGAGCGCGCTAGCTAGCTTTCCCTTTTCTCGCTTCCTCCAAAAGCATTCCGGCATCTTATATTCCT
GGTTGGTCTCACCCTGTGAAGCAAAGTCGGACAAGGGGAAGACATGGAATTGATAGGGAACCGTAGCCAA
GTGGCTAAGGCATGAGTCTGCAAAACTTCTATTCGTCGGTTCGAATCCGACCGGTTCCTACAGCGCCATT
CCACCCATCATTTTTTTTACATGCTTAGTGGATAGAACGGGAGCCCCCGGATTAAAGGTTCAAAGCTGAG
AATTCTTGGAGTGAGACTTTCTTTTTGAAAATTCCAGTTTCATTCATATATACCTAGAATATCTGCGCTG
GCGGGTCCCCACCCCTTTTGCACACCTCTAAGCTCTCTCCCCAATCTTTTTTTTAAGGTTTAGTTTCCAT
TCCGAAGTATACGTATACGGATCAACTGCTCCCGGCTCGGAGAGGTTCATGTTTGATCTCAACGCCCTTA
CGAGGTAGTGGGGTCCGATGGAGGAAAGCAGAGGTAGAGGAAGGGCCACGCGAACAAAGTTGGATCCAGC
CGAAAAAGGGAATGGAATACTCTAAGATGCTTCATAGCTCCTTCCCTGCCCCTTTCTAAAACCTTTATAA
CACTAGAATAACAGGGAAGCGAGAAAAGGGAAAGCTAGCTAGCGCGTGTAGGCGCCGTAGCTTGCTTAGT
AAGGTTGCTTGAGCACATTAATAATATCACATCGATCAATTCCGTCGTCATTGCCTTTAGTTTGATTGCA
GCTAGTGGTTTCAAAATCTTCCTTTTTTCTTATCAGCGTTCGCGCAAAGTCTTCCTTGGTTCTCCTCTCC
CCTATAGCTTTTCTTTGAGATGAGCTTCCGGCTTTGAGCAAAGCCGGGAGCAGATACAGGATCAGAGAAA
GACCTCCTTGCTTTTCGAATAGCCGGCTTTGGCGATTGCACTTTCTCCATCCCAATCAGGCTTGCGGAAA
GACTAGTTGAAGAAGCCGAGACGAGAGAAAGAAACAAGTCCCGCTTCGCGGATAGGGGGAAGATCAAAAC
TATCTTTAGCGATTCGTAGGTGCCTTATTTGATCTAGTAAGGGGAGCTAGAGCTAGAGTAACATTCCCAA
GCACTACCCTCAGTTGCAGCCCCAGGTCCATATAAAGAAAGCAGTCAATCTACCAGCAGCAGAGGCTGCA
GATACATGTCCACCTGTTTATCTACTACCATAAGCGGGAGCAGTTGCGGGTATCGAGTGTTGTGAGGGCT
TTCATTTGCGCGTTAAGGGCAGTTTCTGTTATAGCACTAGGAATCGGTGCCGTTAGTCTAAGCGAAAACA
TAAGGGCTTTGTAATCCATTCCGTACGCAAGGAATCCGATCCGAACTTTCATTATAGCCTTTGCTTGAAC
CGAAGAGAGCGATGCGAACAGTTCAGGAGGTCGCAGATAAAAGCCTTAGTTCAGTGCCGGGTTTCATAAG
TACTCTCGGTCAATCATGAAATTATCCAGACAGGATGGGGTGTAGGCACGTTTATTGGAGCAGTTGGGAA
GAACACCGGCCGATTTCTTCTTTTTTCAATCGTTAGAATTAGCAAGCGTAGGCTCGAAGGAGCGCGCTCG
CTAGCTTTCCGTTTTCTCGCTGAATTCGACCTTTTCTCGCGGGTAGCGTAGGTTGGTTAGAGGCGCAACT
AGAAGAGTTGGCCCTCTATTTCTATTTTTTTCCCAATCCGTCACTTGCTCGTCCCTCTCTCATGAAAGAT
TGTCTCTCCTCTCCCGGCGGCTTTTACTCATGGCTATAGCCAGTTGCTAAGACGATTCCCATTCTCATTC
AACGGTCTATCAATGCTGCCTTATTTTGTTCCAAATTCTTTCCACTAGTTCTaaaAAAAAAATGGACAGG
AGCAAGCGTAGGCTACGGCTCGAAGGAGCGCGCTAGCTAGCTTGTAGTTTTCTCGTTCCTTCCGACAACT
AAATACCAACTAACAATAGGAAAATCCCGAATTGGATTCAAAATTGACGGGTTAGTGTGAGCTTATCCAT
GCGGTTATGCACTCTTCGAATAGGAATCCATTTTATGAAAGATCCTGGCTTTCGTGCTTTGGTGGGTCTC
CGAGATCCTTTCGATGACCTATGTTGTGTTGAAGGGATATCTATATGATCCGATCGATTGCGTAAAGCCC
GCGGTAGCAACGGAAGCGGGGAAAGTATACAGAAAAGACAGTTCTTTTCAATTATATTAGTATTTTCTAT
TCTATTAGTATTAGATTAGTATTAGTTAGTGATCCCGGTTCAGTGAGTCCTTTCTTCCGTGATTAACTTT
TGGCACCAGTCCTACATTTTGTCTCTGTGGACCGAGGAGAAAGGGGGCTCAGCGGAAAGAGGGTTGTATC
ATGAGAGAAGCAAGGAGATCAACCTCTTTCAAATATACAACATGGATTCTGGCAATGCAATGTAGTTGGA
CTCTCGTGTTGATACGAATGAATCATCCTTTCCGCGGAGGTAAATCTTTGCCTGCTAGGCAAGAGGATAG
CAAGTTACAAATTCTGTTTCGGTAGGACATTTATTTATATTACTATGAAATTCATAAATGAAGTAGTTAA
CGGTAGGGTTACCATTATCCTTTTTGTAGTGACGAATATTGTATGTGTTCCTAAGAAAAGGAATTTTTCC
ATTTTTCGGGGTCTCAAAGGCGCGCGGAAACACATAAGAACTTTTGAATGGAAATGGAAAAGAAATGTAA
TAACTGGAGTTACCCTTCGGAAATGGTAAGATCTTTGGCGCAAGAAGAAGGGGTTGATCCGTATCATCGT
GACTTGGTTCTGATTTCTCTATTTTTTTAAGAATACCGATACGGGTTCTTTTCCTACCTGTATCGAATAG
AACATGCTGAGCCAAATCTTCTTCATGTAAAACCTGCTTGATTTAGATCGGGAAAATCGTACGGTTTTAT
GAAACCATGTGCTATGGCTCGAATCCGTATTCAATCCTATTTCCGATAGGAGCAGTTGACAATTGAATCC
AACTTTTTCCATTATTTTCGTATCCGTAATAGTGCGAAACGAAGGCCCGTCTCCAAGTTGTTCAAGAATA
GTGGAATAGTGGCGTTGAGTTTCTCGACCCTTTGTCTTAGGATTAGTCAGTTCTATTTCTTGATGGGAGC
AGGGAAGGGTGGTCGTAGATCAGCGGTAGAGTGTCACCTTGACGTGGTGGAAGTCATCAGTTCGAGCCTG
ATTATCCCTAAAACCAATACGAGTTTTTCTATTTTGACTTACTCCCCCGCCGTGATCGAATGAGAATGGA
TAAGAGGCTCGTGGGATTGACGTGAGGGGGTAGGTATGGCTATATTTCTGGGAGCGAACTCCATGCGAAT
ATGAAGCGCATGGATACAGGTTATGCCTTGGAATGAAAGACAATTCCGAATCCGCTTTGTCTACGAACAA
GGAAGCTATAAGTAATGCAACTATGAATCTCATGGAGAGTTCGATCCTGGCTCAGGATGAACGCTGGCGG
CATGCTTAACACATGCAAGTCGGACGGGAAGTGGTGTTTCCAGTGGCGGACGGGTGAGTAACGCGTAAGA
ACCTGCCCTTGGGAGGGGAACAACAGCTGGAAACGGCTGCTAATACCCCGTAGGCTGAGGAGCAAAAGGA
GGAATCCGCCCGAGGAGGGGCTCGCGTCTGATTAGCTAGTTGGTGAGGCAATAGCTTACCAAGGCGATGA
TCAGTAGCTGGTCCGAGAGGATGATCAGCCACACTGGGACTGAGACACGGCCCAGACTCCTACGGGAGGC
AGCAGTGGGGAATTTTCCGCAATGGGCGAAAGCCTGACGGAGCAATGCCGCGTGGAGGTAGAAGGCCCAC
GGGTCGTGAACTTCTTTTCCCGGAGAAGAAGCAATGACGTGGGGAATAAGCATCGGCTAACTCTGTGCCA
GCAGCCGCGGTAATACAGAGGATGCAAGCGTTATCCGGAATGATTGGGCGTAAAGCGTCTGTAGGTGGCT
TTTTAAGTCCGCCGTCAAATCCCAGGGCTCAACCCTGGACAGGCGGTGGAAACTACCAAGCTGGAGTACG
GTAGGAGCAGAGGGAATTTCCGGTGGAGCGGTGAAATGCACAGAGATCGGAAAGAACACCAACGGCGAAA
GCACTCTGCTGGGCCGACACTGACACTGAGAGACGAAAGCTAGGGGAGCGAATGGGATTAGATACCCCAG
TAGTCCTAGCCGTAAACGATGGATACTAGGCGCTGTGCGTATCGACCCGTGCAGTGCTGTAGCTAACGCG
TTAAGTATCCCGCCTGGGGAGTACGTTCGCAAGAATGAAACTCAAAGGAATTGACGGGGGCCCGCACAAG
CGGTGGAGCATGTGGTTTAATTCGATGCAAAGCGAAGAACCTTACCAGGGCTTGACATGCCGCGAATCCT
CTTGAAAGAGAGGTGTGCCTTCGGGAACGCGGACACAGGTGGTGCATGGCTGTCGTCAGCTCGTGCCGTA
AGGTGTTGGGTTAAGTCCCGCAACGAGCGCAACCCTCGTGTTTAGTTGCCACCGTTGAGTTTGGAACCCT
GAACAGACTGCCGGTGATAAGCCGGAGGAAGGTGAGGAAGCGCAGGTCAAGTCATCATGCCCCTTATGCC
CTGGGCGACACACGTGCTACAATGGCCGGGACAAAGGGTCGCGATCCCGCGAGGGTGAGCTAACTCCAAA
AACCCGTCCTCAGTTCGGATTGCAGGCTGCAACTCGCCTGCATGAAGCCGGAATCGCTAGTAATCGCCGG
TCAGCCATACGGCGGTGAATTCGTTCCCGGGCCTTGTACACACCGCCCGTCACACTATGGGAGCTGGCCA
TGCCCGAAGTCGTTACCTTAACCGCAAGGAGGGGGGTGCCGAAGGCAGGGCTAGTGACTGGAGTGAAGTC
GTAACAAGGTAGCCGTACTGGAAGGTGCGGCTGGATCACCTCCTTTTCAGGGAGAGCTAATGCTTGTTGG
GTATTTTGGTTTGACATTGCTTTACACCCAAAAAGAGGCGAGCTACATCTGAGTTAAACTTGGAGATGGA
AGTCTTCTTTCGTTTCTCGACGGTGAAGTCAGACCAAGCGAGAAAAGGGAAAGCGCGCTAGCGCGTGTAG
GCGCCTACGCTTGCTGGGCTGCAGGCACGAAATGCCGATCAAATCATCCGTTAAAGGAAGCCTAATCAAA
GCAGGCAAACAAGAAGATCTGACTGAGTTGATGATGGACCGGATCTCGAAAGGCGAGAGGCTTTCATAAA
GACGTATGATAAAGGGAGGGTCACGAGAGGCTTATTGCACGATCCACCCAACTTAGCTAAGCTAATAAAT
GCTGCATAAGAGAGTGGGAGGCCGGCCCCTGCCCATCGGGAGTGCACACCCATTTAGGAACATATGCAAA
GGGGTAAAGAGAGAAGTCAATGGAGAACTACCAAATCCAATGACTTTGATTTGTTCGTACCATTCTGTCA
TCGATCACTGCTGGGTCGGTTGGTGAGTCACCCAAAAAAAAGCATCGAGAAAGGTCAAGCATATATGTTT
TATGAAATGATCAGCGGTCTCATTTATGCTATGCCCTGCATCGTGTTCGTGTGTGTTTATTAAGCTTTCT
TCACTTCAGCGCCATGCGCTTTGCTTCGCTTTATAGAAGAGAGAGACCGTTGTCTGTCTTGAGAGTGAAA
AGCAAGCGCAAGCGATAGAAAGGATAGTCCCTCGCGCGTTCGCGCGAACTACTAGAAAATGGTGAGATCA
TTAGTGAAAGAAGGACCAACGACGATCCTATCCTAAAGGAGAAGGAGGAGTAGGAGGAGTCAGTCTTCTT
TGAAGATCGAGGAAGAAATCGGGCAATTATGCCATTCGGAAGAAGTCTTCTACAGAGGGAAAGCCTGTTA
CGAGTAAGTGGAGAGGAAAGATCTCCAGAGATTCTTATCTCATTCCATTCCAGTGGCTCGACCAGTAACC
AATGGCGAAAACTAAAAAATCCATGGTTTCCCGGTAGAACCTTATTTCGCCCAAGTTGTTGCGGAACCGG
AAAAAAGAAGCGGTTTTTCGCACAGCTTGCTCATAGTGCAGGTCCCACTTGTATATCGTATTTGGCCGAA
GAAGCATCGGACAGGTTGGAGTTCTTACCTTCTTGGGACTCCATGGACCAAGATCTGCTTTCATTATATG
GGCAATACCGATCTACTTTAGTAGATCATATGGATGTAGAAAAAGCTTCTGATTTTGATGAATTGGAAAC
ATCTCTTTTCCATTTCTATTTACCCAGTTCATATCTTTGTTTCGTGTGTTCCCGGGAGGAATTCGATCTC
TTCAATCTAGGGATACCACCTAAATAAAATAACTGCGACCAGAGAGTCAAATAGGTCGGAAAGAAAGAGT
CTGAGGTCGGGTCGGACGACATACATCTTGGTTGGTTCCACCACCACTAGAGATTGGACATATATAGTTT
CTTTCTTCTAAAAAAAAAAAAAAAAGAGAAGCGAGAAAACGGAAAGCGCTAACGCGCGTGTAGGCGCCTG
CGCTTGCTTTATCATTTTATAAAAAGCAAAATATTCTTTCTTATTAGCTGCAAGACCAAAACAGAGTGCA
AAAACCGAAAGCCCTTCTTTTATTTTAAGTTTCTCCCAGATACATGGCTTACATACCCGGCTCAACATTC
TTGAAAAACAATCGAATCGAGGGTCCGGAGGAGAATTGGCCATTCAATCTTGTGAACAATTAATCGAGAC
CGAAATTGGAAAAAGAGATACGAACGGAGAGGAATAACCAATCGATGAAGGAACATGAAACCATTCTGTT
TCAATAGAGATACGAGAAAGGGTTGGGGGCAATGAAGTAGGTGAAGTGGTTGGATTTTGCGAGCTGTTCC
AACCACTGCTGGATGTGATTCCAAGAGCCGAACGAGAATGAATACCACACAGAAGAGTCAAGACCGGGAT
CCCTAATAGAATGTTTAACCGATCCATTCCGGATCGACCGAATTGGTACAGAAGTTGTAACATGGGAAAA
CCACGGAAAACACGACTTATTTGAATAACCCGGTGAACTACCAATTGTAGAAGGACGATCTTTGGCAAGC
AATAAGCACTAAAATAAGACAATTCGAGTGTACCATCTTCTTTCTCATTTCGAGGAAAAGGTGCGGGAGG
AAAAGGAAACAACGGAGGGATCCAAATCGGACCTAAAAGGAATGACATGAAAAGTCTTTTTCAAAACCTA
GCATTAAGGGAGTTACGACGATATACGAGAGGAACGGAGAAAAACTCTCGTGATTGGTATATAGGGGAAA
ATCCGTTTATGATATAGTTCAAGATCGCATCACTTTTTCTTCCTTTCTTCATGCTTTGATATTAGTCGAT
ATAGTAAAAAATGACCATAAATCATTCGTATGTACCAAAAAAAACGTTTGAAAAAAGGTTTAGGAACTGG
GTTTTCAGGAGAACCCTGAAGAACGGATCTACTAGATCGAAAGATCCATTTAATTAATTTCCATTTAAAA
GGCAAATTAGAAAGTTTAAACATAAAACATAGAATAGTGAATAGAGCAAGCGTAGGCGCCTACACGCGCT
AGCGCGCTTTCCCTTTTCTCGCTTGTTCATTTTTTTTATTACTATATGAAATCCACACTTTTACACCTAA
GATTCCGTAACGAGTAGATACTTCCGCAGGAGCATAATCGATTTTCTGGTTAAATACATTACGAGATGTT
TTTCCATACTTTCCGCATTCAGTTCTAGCAATTTCTGCACCTTCTGATCGACCTGAACAACATATACGGA
TCCCCTCAACCCCTTTTTTCATTACTAATGGAATATTCTTCACAATTTTACTAAAAATAGAACGAAATGA
TCTTGTTTTGTTCCTCGGTTGAAAAGAGATGTCTTGAGCAATCGGAGAAGCACTTTGATAAACAGATTTG
ATCTTGACCGACTCAATTAAGGTATTAGTCTTTGTTCTATTAGACAACAAAGATCGCATTTTTTTCACTT
CGTTCAAATAAGAGTTGTACCCGTACGGAATTCTTTTGTTTCTCAGTATGATCTCTATCATCATCTCTAT
TCCCTTTATCAATTCTCCTATCCCACCTAGGTCTATGAATTTCTCTATCAATTCCATTACCTTATCCTTA
CCCATGAGGTTCCAACATTTGATCCTTAATTTACCTAGGAGTTGTTCCCGGGCATCCTCAAAAAAAAGGT
TCTTATACACCCCATCCCTTGTAAAGAAAAAGGTAGCACCGAAGAAAGGAAAGAGCGAGATGGTGGTTTT
TGTTCTTCCAGCGAAGCGAAGATCATTCTCTTGGCGAATGAAGTGGGTCAACCTCTTTTTGGCTTCGGCC
AAACACTTTTTCTCGCTGGTCGAGCTTTCTACAAAAAAAGCGATGCGAGAACGTATTCTCAACTCGTTGC
TTCTTCCCTGTGCATTCGCTCCCCCCATCGTAGATGGTTCAGCCACGCCCGGTGCCACGAAATGATTGAG
AACTACGAGGGGGTCGAAATGAATTTTGTTCTTTGTATTCAATAAGTATTGCATGACCGAATAATTCAAG
GAGGGACGCACTGCAGGGAGGGTCCTTTTAAGCATAGCGCTTCGCTTCCGGTTCGTCGGAAGAATCAACT
GACTTCCCTCTTCTTCATTGATCTGGGGGAAAAGAAACTTGACTAACTTCGTTTTTCTGAAGGAGTCGTC
ATTTTCTATCAGGAAGGCTATGTCATTTACAACCCCGGCGTATTTCGGATGCTTGAAGGCCCCGCTGACC
CGAAGTGATTTAGAAAGATTCTTCTTTATCGATGGTGATCGGTCATGGTATCCATAGCCTTGCTTCTTTT
TCGGCCAAATCCTGATTTCGTTTTGCTTCTCCCGGTCGTCGAGCCTGATCGACTCGACTCTTTTCCCTAC
CCCCCGGCCTCTCACTTCGTTTCGTTCTTCTTCTGTATCGTCGCTTGAATGAAGACACCCGATCGGCCCG
ACTTTCCCAAATGCCCACCACCGGCCCCGGCCCTTCTCCTTTCCGGGTCTGGATTTTTTGCGTCGTTTCA
GTCGTCGTGGTCGACGGGGAAGAAAGAAATGAATAAATGTGCTTTTGGGAAAATGTAGAATAATACACCT
ACCGAGACGAAAGCCAAAGGTGAGTCTCGTAGGTGGACGTATCGAACCGAAATAAGATCTCAGATTGACA
TCTTGATAGACTGATTTACCATAATAATAAATAGAGTCAATGGTTGCCGTGGGAAGAGCCGCTTCTTTCT
TGCTTGATAGGGGGGCTTCCATTCAGCAGCGCAGACTAGTTGTGCTCTCCGAACCGTGCTGGATAGTCAC
CCATCACACGGCTCTCAAACCCAACCTGTGGTGGATCCCAGGGGACAAAGTCAAAGCGCTTGATCCTTTG
CCCCATACTTTGAGATGCTCCTCCCCGCCGATCAAGCAGCGACGCTGCTCGTGATAGGCTTAGCTTGTTG
CCGCTATCCTTCGGTTTGGATAAGTCAAGTCCCCTCGGTCGATTCGCTCAGGTGGTCTTCCCTTATCTTC
CCTAACCTTCAGACTTGTTCTGGTTTGAGAAAGGAGGCACCGGCCGAGCGCCCTAAATGAATAAGAAATG
GACATCAGAGGGAATCGACTTTAAGGAGATTCTTATTCAACCGAGTTGAAGCTAGCAAGATGTCGATTAC
ACACCGGAGGTTGGTAAGAACTGAGGTTTGGAACCCTAACCTAAGTGGGCCTACCAGCGAAGCAACTGGT
ACTTGATCGGACGGGGGGCACTTTGGTTTCGTGCAAGGCCCTTGCAGCAGGAAGAGGCAGTTGTCATTTG
AAAGGAAACGCCCATTGGTTAGGGTTCCAAACCTGCGCACCCGCGATCTACGACCACCCTTTCTATGTTC
TTAGTAAAGCCTAAACGTCCTTATTGAAAACGAAAGCGCTAACGCGCAAGAAAAGGCCCCTGACGATAGA
TAAGCTAAGGCGCCTTTACTAAGCAAGCGTAGGCTACGGCTCGAAGGAGCGCGCTAGCTAGCTTTCCCTT
TTCTCGCTCTTCTCCTTTTCTACGAATCTACAACTCTCTTTACTGAGCGAGACTCCATCCATATCCCTAC
TAGTGGTTCTTCAACATTTTCCATTCTATCATTTGTTTGACAAACGAGAAAACTACAAGCGCTAACGCGC
GCTCCGGCTTTCGAGCCTACGCTTGCTAGGCTCTACTTTAGATAGCTTTTCGGTCAACATCAAAAAAGGT
CAGGGGCGCGTCGGAACGGTCGGTGGCTGCTTAGTCTCATTCGAGAGTCTAATCTCTTTGTACTGCTTTT
TTTTTTCAAAGAAAAAAAAAGAAAAGAAGGAGGTCGATTTAGGCTCCTTCCCTTCCACTGCATAGCAGCG
CTAGCAGGTACTAAGAGCCCTCTGCCCCACGCACCTAACCAGCTCGCGTGGTTCACCGGTTCCACCGAAA
ACTCTCATTTGTTGAAGCGGAGCATAGTGCGCTTTAGGCGCCGAGCGAGAAACGTCTCTTCTTTCCTTTC
GCTTTATTCACTGATCTGAAAGTTAGCACTTGTTTTCTTATTGATTCCAGGGGCGGCGGCGTTCTTGAAT
GAAGTCTATCCGAACCGAATTAGCACTTCTCAGATCAGGCTAGGCCTCTCCAGCTGAGCTGGGCGCCGGG
GCCCTGGATGCGCTAGCGATCGGCACATAGGGGAGTGGTTGCCCGGGTTTCTCGGCCTGGTATCCTGCAC
CTCGCGTTCATGATATCTACATTCAACTGTGCCCCGGAGACACGGTCGAAGCACGCCCAGTGTGCTTCTT
TCACGACATGCTCTGGTCCCGGGTGTCTCCCAGTGGTTTTCTAGTGTTAGAAGAAGTCGTGTCCGTCCCG
GACATCTGCAACGTCCTCCCACGCTTTTTTATTTTAAATAGAGGACAAACTGAAGGAAAAGACTGACCCA
TTCGGTGACTTTCGCGGTCGCCCTCACTGAACCAACTTGAATCTGAACTACGATTCAGATCAAGTCTTAC
CGAAATCGGATTTCCTTTTCGTGCCATATGTGCTTAGACTTTACTTTTTCCCCCTTTTTCTTCCCGATCC
AATATTTGTTCTCGAAAGTCTTCGTTTCCGTGTAAAAGCAAACTCTCCAAATTTATGACCAACCTTTTCT
TCAGTGATCTTACAACGAACAGGAGTTTTTCCATTGTAAATTCGTACGGAGCAATTAACGAATTCCGGCA
AAATAGAAGATCTACGTGACCAAATTCTCCTGTTCAAAAGAAGATCTCTCTTCTTCTTCATTCTCAACAG
GAATGCATCAACAAAACTGCCCTTCCATATAGATCGTCGTGGCATGAACTCAGAATTTCTTCGCTTCTTT
TCCGCCCCTACTTCAATTAAAGCTAGCTCCTACTCCTCCTCCTTCTCCTCCTTCATTTCATCGTCGTTGG
TCCTTCGTTCGCAGTGGTCATTGTATAGTGAGAAAGCTCACCCCTGCCTTTAGATAAAGTAACCTCTACG
CTTCGTCCCCGGTGTGTAGGGCCGATCCCCGTGTGCTAGAGGGAGGACCGGAAAGTTTGTGTTAAGCATA
TAGTTGGTTTTTGTCTTGTTTAGGCATTTGGTGCCCTCTCTGCCGGCCTGCTTAGCGACAGAGCCGCCTT
CTTTTGGGTCAGTGAGGAGGACAGGACCCCACCCCGGCGGTTTCTTTTACAACCGGAAACAACCCGGCCC
GGTCCTATTTCAAACAAAAGAAGCAAAGAAGGGAAATCTTCGTAAAGGCAGCAAGGGCTGTCGTCTTCGA
ATTGAGTAGTGAGTCTTCTTTCTACTCGATGTAATAGAAACTCTAATCGAAAGTAGACTCAAGCCTCATC
CCTTATTTGTTGTATGTGAATTTTCCGAATCTAGTTCTAAATACTGGACTGATCTTTCGCCGCTTCAAAG
AGGGTATATTTTGATAGATAGAGATAGACAGGAACTACGGTTGTTGAACAGAATACCAAAGGCTTACTCC
CATTTCTCTCTAGTCTACTCTATCTATGAAGGCTATGAAGGAATTCGTTCATAGAATGCTTTTTTTTTGA
TTGCACAACTTTTTGAAAACAACCGTACGGGAGCAAGCGTAGGCTCGAAAGCCGGAGCGCGCGTTAGCGC
TTGTAGTTTTCTCGCTCGGCGGAGGGAGATTATACCAAAAGAGACCCGTTTTACCACCGATCGTTTGGTT
GGGTGTGTCCTTAGTCGCCCCGGAGAAGCCATAACCTTAGGAAGCGAGAAAAGGGAAAGCGCGCTAGCGC
GTGTAGGCTTTCGAGCCTACGCTTGCTCGCTTAACTCCCAAGAAAGGAAGACAACGCCAGTAAATCGTGC
ATAATAATTGAGGAAAGATTCTCTAAAAGCCGGCGCTTTCTTTGTGTTAAGAATGGATACTTCTTGGTGT
TTGCCGGAATTCCTACTTTGGGATACCTTTGACCGATTGCCTTCCCCAACATTATTATTAGTAATATGGG
GAAAAGCGGAAGAGGAAGAAGAACCTTTCAGAATGGGTCCCCCTACTCAAAACGTTGAGGGGCTTATCTA
AAAATCTCCGAAGCGATAGGACAAGTCATGGTGATCAATGGGGAAGACGCATTGCCCTCGAGCTCGGTTA
ATAATGCACCTGAAGAACCACGAAAGGAGGAAGATACTTCGGAATACTTGAAGTAGAGGGAAAGTCAAGC
GGATCGGAAGAAGCCCGAAGAATCAAACAAAGAATTCATGAATGCAATGAAGCAAGCCAAGATCAATGGA
GGGGCATCCAGTCAAGTACCCACATTCCGATTCCCAATCATGGGTGAGCCTCCTCTACGGATGCAAAGAA
CTCCTTCACCTTATTTCATGAATGGGCAATCCGAGAGGCCTTGAAAGCGATTTGCTTATTCATCTCCTCT
TGAAGAGTTAGACTATGATGGCTCTGTGGTCCCCATGGAGAAGCCTCTCGGAAAGATGGAGATTGAGGCA
ATGATACAAGCTGCAGTAGAGCAGACCAATACGGGAGGAAACTTAGATTCAAGGATTTTTGCCGACATCC
AGCAAGCGTAGGCTACGGCTCGAAGGAGCGCGCTCGCTAGCTTTCCCTTTTCTCGCTGGGTTCAAGATAC
CGAAGTTTAGTAAATACAATGGGGTCGGCGACCCATATCATCACTTGCTGTCCTTCTGTGGGGATTGCCG
AGGCCTTGATTCCCAGTCTGGCTTATTGATCCACCTTTATCATAAGTCATTAGAAGGGGAAGCACTCAAG
TGGAACTCATCTCTCCCCCTTGATGCTCTACGTAGTTTTGACGATGTGATTGACAGATTCACCAGCTAGT
AGTTGCACCAGGAGTCTAAGGACCCAATCTCTGTGATCTGGTGAATGAAAAAATGCAGCCCGGTTTTGAA
TTCATTACCTTTAACCGATGGAGGAATTTAGCAGCTAAAGCAAAATGGAACATAAAAAAGGAAGATGCAG
TACAGATGGTTATCGATAACCTGCATGGGCCCATCAAGGAAGCGCTGGTGCTGGGAGATTGCCGAACATT
CCCTCAACTGTTTGAACGAGCTGCCCGCATGCAGAGGAGTATAAAAGAGGGGTCTCTCACTTTCCTCAGG
AAGAGTTCTAATGGGGGAGAAGGCAAGCCGAAGAATACCCTAAGGACCCAGCAGCCAACTCAAGAGGTTA
CCATCACTCCGGATCAAATTAATGCGGTTCAAGCACAGCAGAATGCATAGAGACAACAGAGCACCCGGAA
TCAGCAAGCCATCCAGGGGGCCGGGGCCGTCCCCCAACCCACTCAAAAACCTCAAAAGCCTCCTACCCAA
TCGCAAGCGCAAAACCCAGCGCAAGCTCCGCCCAGACCCGCAACTAAGAACGCTGCGCCTCCGGCCAATT
ATGATCCTCAGCAGCCAAGGAGCAAGCGCAGGCTCGAAAGCAGAGAGAGGAGCAAGCGCAGGCGCCTACA
CGCGCTAGCGCGCTTTCCCTTTTCTCGCTCCATTTCAATTCTTTTTCGCTAGGGGGATAGAAAGAAGATT
TTGATTAGGACACCCCTTTTTGAGGTTTGAGGTACCACACGAGTCATTGTCCTTGGAAATCATTACACAT
TCATTGAATAAAGTCTCCTGCCCTTCTCTTCTTTTTTTGTCTAGCTTCAGACTAGAAGTGATTGAACCGA
TGGGACAGCTTTCAAAGGCTAGAATAGCTCTATTTTCACTAGTTGAATGAAATGGATCCAGCGAGAAAAC
GGAAAGCGCGCGAGCGCGCTCCTTCGAGCCGTAGCTTGCTTGGATTGAGACAATTCTGTCCCTATCTTTT
TAAAAAATAGACTCTTCCCTAACCTCAAAGTGGCACAATTCTCTCTGATAAGCAGCAGGATGTTGAGGTC
CGAAATATATTCCTGACATGAAGCGAAAGATGGACCGATTGATTCGACTACTTTTCTTTACGAAATTTTT
CGAGAGGAGGTGCGTAGCCATGATTTATCCTACTCTTTCTCAGATGACAATTAACATTTCCGAGGGAAGA
AACGAACGAGATAACAAGAAGTGACGGAAGCTCGAGCAACCTTAAGCACAGAATCGGACGCTGGTGCTAT
CGTATATAATCTCATATGTCACTCGCAAGTGTGCAAATCCGGTAATCGACGAACCGTGGGAACATCATTA
GTATAAGAAGAGACAGAGAACTTCGTATCTATCTGAGGAAAGGAAGAGTTTAGCCGATCAATCGCTTGTG
AAAGAATCCGCTCTTCTTTGCCTTGAAGCTCTTGCTGTTCAGATTTCCAGATTTGCTTAGTGCGAAAGAA
ATCGTTGTTACACTTGTAATCTCCCTTGCTTGCTTTCGTAAGCGGTGCTACAGGTGGAATAAGAGCTGCT
CGAGAAGAAGCTGTAGCTGTGGTTGAGCTAGTGCTTTATACCTTACTGGACAAGGAAGGAAAGGCAAGGA
AGATCAGTACGGGAGATAAAGTATATTAGAACAAGATATGGTTGAGCAAGCGAGAAAAGGGAAAGCGCGC
GAGCGCGCTCCTTCGAGCCGTAGCTTGCTCCAACCAAATCCGGGTTTTTTCTAGACTAGACCTTCGGGAT
TTTTTTAGGATTCATACATGCATTGATCGAGTCGGAGAACCTGCTCCAGAGCGACTACTCCGCCTAGCCT
ATCCTCCTGCCCGCCCCGGGTTCTCTCTGCTCGGTTCCACAATCAATCCCAGATCCATCCATTTGAGGGA
GGTCAAATTCCGCGCTCTTCTAATTGCTTAGAAGGGTTCAAGAACTCCTTTACATCTAGGGCTCATCGAA
GCCCTATTAGTTCTGTATATTTAGGAACAGGGCGTTCAAATGGTCGACTGCGAAAGCGGTTAAAAAATCG
GTTACTTGAACGATGCCCTCTATCGGCGATCGTTCGACGGACTACTTTTGCGATGTCTGTCACATGAAGA
AGCTCAGCAAGCCTTGCAAGAAGTACACGCTTTACTAATAGGGGCATAGTCTTAGTGGTTTGCTGGGTTG
GTTTTGCTCTCTACCTTCTCACGGGGGGATGGAAACAAGAGAGGTCAACTGGAGTGGAAGCCAAACGACG
GGGCCGAGAATCTGTGATCGATCCGAAGAACCACTGCCAGATACGATTCTGCTCCCCCTTCGTACTACCA
AAAAATGAGATTCTTGCCTTCTTTCGGCTTAAGAAGGCTGCGGTGAGAATGAGGATCACTTCGGAACTCT
AGGAGAATGGGCGTTTTAGGGCGGGATCTAAAAGCTCTCCAACGTGTTGCGGAGCTTTCGGCCGTGAGAC
GAGAGGAGCAAGCTACGGCGCCTACACGCGCTAGCGCGCTTTCCCTTTTCTCGCTTCCTCAGGGCCGTGT
GAAGCTTAGCTTGCTTTAGCAGCCACGTGATGATTCAAGTTCGTGGTAGGCGTAGGAGCTGGGCGAAGCG
GTAGCGAAGCTCAGGTGGTGATGCAAGTGCGCGGTGAGCGTAGTAGCCCCCTCGGGCATGCTCCTTGTAC
AACCAAGCGAAGAGCTAGTGAGGGCCGGAATGGAATATCGTATGTAGTGTAGAATCGGATCTGAAGCTCT
TTACTAGGACTGGAACAAGCGAGGAACGAGTGACCACAAGCTCCGCTTAAGCGCTCGACATGCAGTTAGC
TCAAAACATGTTCATCATGTGGCCGAGCGAAGCGCACCTGTGTGAAGCAGCCTAGCATCACTTTAGTTAG
GAGCAGACTGGATGACTTACAACTGAAAGTGAGTTCTCCGGATCGATATATCGTACGACGCAATGGAGAT
CTTGGTTTAGATCCGGTGGTTCGCAGAATTCGGGACCTAACGATGTTCGGTCCGTCACATGAACGTTATC
CTAACCCTCGTCTCTCCCTTTTCGGGGAATGGCTGCAATCACAACCAAGTGATTGAATGAGTGGGGGGCT
CCGAAAGCACATGCAGGATAAGCAGGTGTCTCAGGAGACGGTCTAAAAATGGGTCCGGTCCAGAAAAAAA
AGAGAACTCTCAACAAGCTGGAACTAATCAAGATCAATAGAAAGAGGAGTTAGCTAGGAATCAATTGACA
AAGTTCATGCCACGACGATCTATATGGAAGGGCAGTTTTGTTGATGCATTCCTGTTGAGAAAGTTTTCTT
TTTCTTTTATTCTCCAACTCCGGATGAGCAAGCGTAGGCGCCTACACGCGCTAGCGCGCTTTCCCTTTTC
TCGCTCCGTCCCCTTTTTTTGAAGACTTTTTGTTGCGCTCCTATCTCTAAAGGGCGAGGGTGGCGGCTTT
CTTGTGGTAGTAATTTCGAACTCATTCCATTTTTGGAGGATTCGTTCCCTGTTCCTGCGGCTGAGAAGCC
TCAAACTCCCCCCCCTTACTCAACCTCTATAAAAGAAGCCCTTTCCCTTTTTCAGAAGTTGTTGGTAAGC
GAGAAAACGGAAAGCTAGCGAGCGCGCTCCTTCGAGCCTACGCTTGCTCCGGCGGAATTGCCCAAGCGAG
AAAACGGAAAGCTAGCGAGCGCGCTCCTTCGAGCCTACGCTTGCTCCTTGAAGGTTGTCCGGAGCGGGAG
CAACTTCTACAGCAAATTCAGACTAAACTCGATCACTTGGCAGGGGGGGCGGTTTTTTTGAGCGCATGTT
TATCATATCGATAAAGCGGGTTTCGTCTCATTTTCCGGAAAGCCAGTCATCATACTATTCCACTTTAGCT
AAGCTAATGATGAAAGAGGGTCTTGATTTGTCTGCAGATGATGATGATGTCCACTCCTGGCTCGATGCGC
TTAACGAAAGGGGACTCTCTAGATGTTGAAAGAAATTCCTTCGTAATGTTGCAGCATCCTTGTTGTGAGT
AGGGGTGCGCCGGACCGCCGACGAATAATAGGTACCCCCACCcCAGGCAGAGTTAGTGAGCCGTGTAATA
GGCGACCATTTCGCGCGGTTCGGGGGGCACTTGAGTTGAGTCAGCCGCCGGCGCCCGACTGCGTCTTGAC
CCCTATCAAATTTTTGGGCCAATTCCCCCTTCGTACTACCAAAAAATGAGATTCTTGCCGAATCCGAGTT
TGCTGCTCCAACCATTACCAAACTAATACCTATTCCGTTTAGTACTTCAGGTGCTTCTCTTGCGTATAAT
GTAAATCCCGTAGCGGATCAATTCCAACGAGCCTTTCAAACTAGTACTTTTTGTAATCGACTCTATAGCT
TCTTCAATAAACGCTGGTTCTTCGATCAAGTTTTGAATGACTTTCTAGTCAGATCGTTCCTGCGTTTCGG
ATATGAAGTCTCATTCGAAGCTTTAGACAAAGGTGCTATTGAGATATTGGGCCCTTATGGTATCTCGTAC
ACATTCCGACGATTGGCCGAGCGAATAAGTCAACTTCAAAGTGGATTTGTTGTGCGAAGAGTGCGTTATG
ACCCGTGGCCGCCTGCCTGGTGGGGGCGGCTCCTCCGTTGTGGGTAAACGGGAAACCCGACTCTACGAAC
CCGAGGAAAGGCTGCACAGCAGTAGTAGGGGCGTGTTGACCGGAGCTTTTTGTAGTGCTAGCAGGAATGC
AAGTGAATGAATCCCATCCCCTAGCGAGTGAAGTGCTTACGCCCCTTTAGAGATAGGGGCGCTAACACGC
TTGTTTAATAGTTAAAAAGGTTAGGGGGAGCAAGCGTAGGCTCGAAAGCCGGAGCGCGCGTTAGCGCTTG
TAGTTTTCTCGCTTGCTGTCTACTTCGCGAGCCTTCACTGCCCCGTTCTGTAACTTCCCTTCTTTCGTCC
GTCCACGAGGCTGTAAAAAGAGAGAAAGGGGCGGCTATCTAGCGGGAGTCGTTTCGGTTGTATGCCACGA
GGTCCCTATGGACAAGGGGACAAGTGAATCATCGCTTTTGGGCGCAGGCAGCCCTCTACCATCCATCCCA
TTGCATTCCATCGTCTCGTATTGTACTGTACCGTATCAGACCAACACCATCTATTGAGTGAGAGAAAGGT
AGTGTAACCAATTCTATATTCAACATTTTTATATTGATAGGGATCCCCAGCAAGCGTAGGCTACGGCTCG
AAGGAGCGCGCTCGCTAGCTTTCCGTTTTCTCGCTTCCCGTCACTACGGATTGATTGTCCCTATCTAATT
ACATGGTAGTGGTCTAGGGAGCGCAATTGCTAGAGCACGGGAGAATGAAGAGTAATGATTTCAGCAAGAG
CAGCCGGACGGACTACTATAGTGAGTCTAGTGACTACTAGAGTGGAGTCAAAAGGTATGGTATAGCAATC
TTTCCGAGCGAGCCTCTGGGATCTCCTGTAAACCCCCATGATGTGGTAAAGGGAGGATATTAGGGGAAGC
AGTGAGTGGAGATTCCCCTGCGGAGAGCCGGATGAGGGGAGACCCTCACGTCCGGTTCGGAGGGCGGGGA
TATCCCGACCCTACTATCATTATGCCTTTGCAATGTTACTCGGTTTAACTCTATTTGTGACTTTTTCTCG
TATGTGGGACTCCCTATCTTCTTGGATAGATAATCGATCGTCTTTCATTTGGATAGTGAGTAGTTTTTAT
AATAATAAGTCAAGTCAAGAATAATAATCGAACTGGGGGAGCAAGCGTAGGCTCGAAAGCCTACACGCGC
TAGCTAGCTTTCCCTTTTCTCGCTTGGTAAGCAAGCAACCAGTTATGTAGGCGCCAACTCCCAGTTCTTT
CTCTTCTTTCTTTTTTAAGTCACGATCAGAAAGGCTGAAATTCGGGTGGGGTCAATTGATGTTGGAAGGC
CACCCTTAGTGATGGCACAAGTACAACTCCATACAGGTTGACCTACGACCAACATCTTTAGTCTTATAAT
TCTAGTAGCTAGGAACGAAGACTTTTCTAAGGAGAAAGATAAGCTCTAAATAGGATCAATAGCAGGCAGG
GTCAATCCCTGTCTCCATTCCGTAGTACAAAGGGCTCTGTCTAGTCTCTCTCTCACTCCCCCTCTCTCTT
TTCCGGGTTGAGTACCAGTTTCTCTTTCGAATCTATATATATGAATTTCTTGGCCTTGAGGGTCCCACTC
TCCATTTCATACTATCTATAAGGGCAGGCTTTTGTAGTATAGATTTCTTCCCAGAACGTAGGAAAGCACT
CCTCTGAGACTGAGACTGATGAACCGAAAAAGAAGATCAATGACGCTTTGCTTTCAACCGGCCCTAGAGC
TTGATCATAGAGCGAAAGGCCTAAAAATATAAAATAGAATATAAAAAAGACAAAGAACTACCGTTCTGCT
CCTGGAGTAAGAATCCTCTCTTATAAGTTAAGCCGGGTTTGTTAGAAATAAGATATGATGATGGTTGGAA
TATCTTCAATCTAAAGAAAGGGAAAACATTGGATAGTTCGTTCAAAAGGGAACCCCAAAAAGTGTAACTT
TGTGAATTAGACTTACAAGAAGTTATGCTCGCTTTCCTTTCGCTTTGGACGAGGATTCTTCCAATCCAGC
CCCCTAGGGGAGGAAGCTTAACCCAATCTTGACTACCTAGCCTATCCAGCCTCAGATGCGTCTCATGAGT
CTAAGAATATAGAAGTCACTTCATACCTGAAGAGCCTAGCTAGTCAGATACGAAGGAAAGAGCTGATAAA
ACAGCGATCTCGGGTGCGCTTCACGCTTTATCTATTCTCTAACCCTAGGAACAGAAGGATAATAGCTTTA
GTAGTCCCAATTCAGTCTTCTCATTGTCTATAGCCATAGTGCTAAACGAATGGCTTTGCTGGTAAGGGAT
TCGCTAACTAAAGAAGTTCTTTGCTAGGCAGCACACTCCTACATTAGCGCACTCTCTCTTGCATTTCTGA
AAAAATAGGCTAGGCTCCTGCCTTAAGAAGAGTTAAAGGATTTCTCCTTCATGCCCTTGCTCGCCCAACA
AGTTCCCTTTGCTGATGAAAGTACTCATCCGTGCTTTGTTTAATGAGGATTTTTTACTCTTAGAGGTTAG
CTCTTTGGTAAGCTTCATAAGGTAGTGCTAACTATCTTCGCTACATCAGAGAGAGTCAACTTCGTTCATC
AATTACTACCTACGTTCTTTCAGAACCTTAGAGATTCCCTGAAAGCAAATTTTGGAATAGCGCTAGCTAA
CAAGTAAACGAGTAAATGTTGCGTAAGTGAACGGAATGCTGTTGGCATGTTCGAGCGTTGCAAGCAAGTA
AACTACTTCTCTTCGTTGCGTAGGCGAAGTGAGTTGGCTCTTTCGAGCTAGGGCTAAGCGAGCCAGAAGT
GAGCCAAGCTGGAGTTCTTGTTCGAGTGAGCCGGGTACTCAACTAAGATGTTGAAGGTTTCATACCGGTT
CATCCTCATAGCATAGTAAGTAGAACTACCTCTCCCCATGAGTACTCCCTTTCCGTTAGCCCAATCCGCT
TTATGATCCCAGCTGGTGCTAATCCTTTGCATCATGACCATAAGTCAAGGCAAATGGGGTCACTCCAGTG
CTGGAACGTTGGGACGTCCTATAAGCCCAGAGAGCCTCTGACAACACCTCATGCCAGACCCTTGGGTTGT
CAGTAATCATCTTCTCTATTATGGTTTTAAGAACCTTATTAGATGACTCGGCCTGACCATTAGCCTGAGT
ATAGTAAGGTGTTGAATGAATGATCTCAAAAGCATAAGTCTTTGCAAATTCCTTCACTTGTTCTCCTGTG
AAAACTTTTTCCTGGTCTTCAGTTACAGTCAGTGAGATGCCGAATATATGAATGATATTTTCCTTCAGGA
CCTTAATGAATATTTCCTTTGTCACATTCTTCAAGGGTATGGCTTCAGCCCACTCGGTAAAATAATCCGT
TGCAACAGAACGTATGTTGCTTGCTTGATGGTGGATATATCTTACCAATCAGATCCACTGCCCATCCACG
AACTCACCCGTTAGGCATAGGTCAGATAATAGCTCAAGGTCTTGATGGAACTTGCCAGTCGGTTATTGAA
GGAAGTGAAAGTCGCCCCGGCAGTAAGAGGGATGATTCTTGCGGCTTATTTCAAGTCGCAGTGGTCACGC
TAGTAACTGCAGTAGCCGGCAGGTAATCCTAATCTTTTATTCGCCTGTCTGTGTGCGGGCTTCGTATTGA
TCCTAAAGATCTCCCTTGAACTCCCAGAAGGGGGAAAAAGATGGACTTCGCTCCCTCAAACCCCGAATTC
GTCTTTAGTCGATCCATTAGCTCCCTTTCAACCCGGAGAGAATTAGATATTTAGGAATGACTTACGTTAT
TAACAAGTTCTTACTTACTTTTCACTTACTTTAATTGGTGTTCGCTTCTGCCGATTTATCGGACGAATCT
TGGTTGAAGGAAGATTCCGAATGAGGCGCCTTTAAAGAAGAGCTGAGCCAGAATGTTAGTCTTGAGCAAA
AGCGCTTGAACAGAGCTAATTCTAGAGAACGCGGGAACCTTTTCTTCAAAGAAGAAATCCGACGGGGCGA
ACCTGGCACCGAGGCCAAGAACTGGAAGGGAAGTCCTCGCGAAGCGAAGTTCCGAAAGTAGGAGGCAGAA
GTGGAAAGTAGAAGTGCGGTCATCTCTATCTTATACGCACTTTTGAAGGTTAGCGCCTTGGTTGGTCGGG
GGTGCATTCATCTAGAGGCATTTCCTTTTGGGATTAGATGAGACCGAGAGTTTACCGTCCTCTCCCGCAG
CCAATGAACTTTTGATCCACAGAGTAGAGGGGCAATTTCACATCCTTAACCACGAGGGACATCCCACTGG
CCTTACCCCTCTAACGGAACCTAAAAATCAGCTAACAATTGTCCTGTAAGTCGGACTCTTCGACGGCTCA
TTACACGCACGAAGACGGATTCTGAATCGAAGAACCGGCCACGTTCTTGTTCTCCCTTTCACACGGAGCG
CTAACTCGAAATATCATAGAATAGACAGATCGGATCGTAACCAGGCGAAAGATATTTCGACTCCCTCACC
CGTTGAAGAAGCCGTGATTGCTTGAGTTGAATCAGTTGAGTTTGGTCCTAACGTATATAAGAGAGAGGCT
GCTTTTAGGTATGAAAAAGGTAGATGATCAACACTATCAATTTCATAAGAGAAGCAAGAGAGGTAGATGA
AAGGTATGCCAGTTTCATTCTTGCTTTTGCTTATCGGGGGTTTTGGCAGAATTGTGTTCGATAAATGCAT
CATGACATATTTTTTCAATTGGTTATCCCGAGTAAATACCTTGGCTTTTACCATGAAAGGTGTCGCTACC
CCTAGACCCATCATCCCCTCATTCATACTGAGAATACTCCTGCTATGAGTGGTCCTCTGAGAGCATCTCG
AAGAAGACATACAGCAGGAGAACGGCATTGAGCTTAACCCGTGGACGAATCCGAATAGGTATAGGTTAGT
CTCTCGGGATTTTTCCTATGTACAGGTGCCATTACCCGAATGATGAATCCACTCTAGCATTTGTTCTAGC
TAGAGAACGACATTGGTATTACTCTAAAGAGTAAGAAAATGTTATTAGTACTTTTTTTTTACCCTTTGGC
GGGAGCAGGATTTGAACCCGCAATCTTCAGATCATGAGTCTGATGAGTTGACCAATTACTCTACCCCGCG
TCTTCCACTTATCCTTCATCGTTGTTGGTCGATGACTTTCTTTCTTATGATGATATTTCGAGTATCCTTC
CCTTGCACCTATTCAACTCAGAAGTCAAGAAAGATCACTCCTAAAAGCAGCCGCGATCAACTTCAACTAT
ACGATAACGATATTAAGTTCTATAGTCTCTTTCGTACGGTTTCAGTACAAGGTTTAAAGAAAGGATCGCA
AGACAGTCAGAAAGAAAAGAGAGGGATGCCGAAAGGAAACAAGGGTTAACCCCTTAAACGGGTCTTTGAA
TGCACGATAGAAGTTCATCCTCATCGAATCACTTGCTTAGTTCCCCCTATCTCACCTCTCAGTACAGATA
CCTGAGGAATGTGCTAACCCAGCAGGGTTATAACAAGATAGGACAGAACCCATTAGATCTATCTGGCAGC
TAGGGAAGAGCGTAACGTCTACTAGTTTCCTTTAGTTTCTTTTTCTTGCTCCTGTAGGGTGGTCGAAGAT
TACTGGAAAGTCAAGAAAGGGAGCGACTTGAATTGAAGCTTAAAGCCCGTAGTAGTACCCTTTGCGGGAG
TAGGACTGTCTGTCCAGATTGTCTTTCGAGCGTAAGCAATCCTCGTGGATGTCAACCTGTTTTGTCCAAT
CGATTCTTTGTTGTTGTTGCCCCCTTAAGGTCTAAGTTAGTCTGTTTATTATTAAATATTTAATATTAAA
TGAGGCAGTCAGAAGGCGAAAGCTAAATAAGATCTTTCAGCTTCTTAACCGCGTGGGGAAAGCTTAGCTT
CTCCGCTTCAATTGAGCAGCTGAACTCGTTGCCGAAGCCCTTCTTCTTTACTGAAATGAAAGCCAATAGT
GCCTTTTCCTCACAGACTAGGGGATGAATCTCTAGACCTAAAAGCTGTTATATAAAACACTGCTGCCACT
TCCTTTGCTGTCGGTCCAGACATTGAGGGTTCAAGTCCTACTCCTCTCGAGCCAGTTTAAGTTCTAACTG
ATGTTATTTCCCCGTCAAGGACTTTATGGCGTGCTTCCAACGACTCAATTACCTGAAGACCTTCGAGGCA
ATGGGGAATAAGATCGCTTTCTCCGGCACTGTCTATTGGTGCTGGAACGTTAACTAGCTAGAGAAAAACT
ATCTTTACAGGGCCTTACTTTCTATCTCACACTCGGGAAAGAAATACTCTTTGGCACTTGCTTACGAAGT
AGCTTATCTAATAAAACTGTTGGAGCTACTTGAACTCTCAAGGGACTGAGAAAACATTACTATAGGCATC
TGGAAGAAAGGCGGGATTTCGAGCAAGCATTCAACATCCTGACTTGTAAGCATCCCTTATCTATATTTTC
GGGTGTCTTAACAGAATAAGATAAAAGAGAACTCTTCACTCATCGACCCTTCATTTTCTTTCTAACATAA
GAGCAAAAAGAAGGAACCTTGAAAGTACCACTTGAACGTTAACTGGCATAGCACATGCTTTTGGCATTTG
CGATGGGAACTTACGTTCTTCCCTGTCCTGCCCACTCGTTCCCTATCTATTGAGCCTGCCCCTTACCTCC
TTTTCAATGTAATCCAAACCTTCATTCTTGAAACGTTAGCTCTTCATTAAGTATATATGGACTGTGAAAA
GATTCTCCTTACGTTCTTGACCCGAAAGAAAGAACCCCTATCGTTTCAAGCTTCCTCTTCGCGCCCGATT
TCGGAGGCTAGGGTATAGCATGGTTAAAGGCCTCTTCGTACCCCGTAAAGTAAGAAGAGTTCGGGTAAGG
GCTCTTTAAGGTCTTCACAAGAGCTAACGCTTCCAACAGGGTCTCAGTTGATTGAGTAAGGCTTACCGTA
ACGAATTTCTTTCTATGAGATGAGCGAGCTGGGTTGGTTTGGCTATACCGACACCCGGGAAGCAAGCTAC
TTTGATAATTCAATCCAATATAAACTAAATAAAGGGTGGTCTACGCCGATTACCGGTAAGCATAAAAGTA
TTCAGTGTCCCCTCGATCCGGTCTTTCAATGTACCCCGTTATCTAAGTCCTACGAGTTCTCAAAGGTGGA
TGCCCCAGTTCAAGTGGGAAGCTCTCTTGCAAGCCAGTCGCAAGCAAGCGACCTATATTATGTCCCGAGC
AGAAGTATTCATTCGTAGGGATGCCTAAGACAGCTTCAGCCCTCTTGGTTGTGCCCTATAAAAAATTTCC
CACAAATCAGCCCCTACTAACAGTACTGCAGAAGAAGCTGCAAGATGATTTGTAAAAGATGATGTAAAGT
ACTAGGGCATACCCCGGACCATCATCAGTGATAGGGACCCTAGATTCACTGGGCGGTTCTGGACAGAAGT
GTTCAAACTCCTAGGGTCCAAGCTCAACTTCTCAACCCTTGTCTTCCAGCATAAACTACTCCTTCCGAAC
TCGGCCAATACCATCCATCTCCAGACGAAATTGACCCGAACCAATGTGGTTGCAATCACTTGGAGTAGGA
TGATGTTGAGCCATTCGAGGAGTAGGCGGGGAACCAAGACCTAACTATTTCTATGGGGAGCCGCTGCTTT
CGGGAATGATACGTGCCGCCCTTAATAGTAACGTGAAAGTCAGAACAACAAGCGAGCCAAAGAGCTCGGC
TTTACTGAAGACTGAAGAAGAAGGATTTTATTCCATTAGCCGAGGAAAGAAAGAAGATAATAAAATGGCT
TTTATCCTACGCCACAGTAGCAAGTGTTCTGTGAAGGAAGGAAGCCAGGCATAGAGGTGCGTATCCGCCT
TGGAAGTTTGAATGCCCAAAGATAGGCCTTATCGAGCCTTTGAGCGAACTACTCATTGCTGTCTTGCCCC
AACCCAAGGAGGGGCATTTGGTTCGTGTCGTGCTATTACCTATGGGGCGGATTCGTTCACATCGGATTTA
CTGCCCCCGGGTGCTATCTTAGACTTTTAGAGGGAAGGGGATATAGGAGTAGGAACGCTTCTTTGCCACA
TGGCTCCGCTACGACTCATCAACCAAAGGACTGATGCTTGCCTGACGTTCTGATGGCCAGACTCCTTGCC
ATATCCTTCTTTTTTTATAAAGTTGCCGACGAAACCCGACCTTCGCTCGCTTAGTGATTGAAAAAGTGCA
GTAAGGAGTGCTTTGGCTAACGGGCATCGGACTTTTCCTTGGCTTGGGTACTTCAAAAGCAGGTGATTGG
ATGATTTCACAACCATGGAATATGTAGCATTTCGATGCCATGGAGATAGCCTTAACCTTTTCATTAGTGA
GCAATCTGCCATTCTATTCTGACTTTCCAAGAAAGCTTCGTTCGAGCTATGATGCTGGACCATATGAGCG
AGCCCCACTTTCTTGCATTTCTTTATCACAACATGTGGCCTCCCACGCATCTCTAGCAGTGGGCTTGCCC
GACGAGAATGAGCAGTTCCAGATTGACTGAGGTACCGGATGATCTTGAATTATATACCCCGGAAAAGATC
AGGCGCAAGCTATTGCAAAGATCGGGCTATTTGACATTGCTCATCTTGAAGAAAGTCTCCCACTAAAGCT
TATCCATGTTGTCAGGAAAGTCAAGTCTCTCTACTATGGAGCTCTTCCCCATGTATTTCCCATCTCCTAG
CAGCCAACTGGAGTTGGCCATATAGTTCTTGAACACTGAAAATCATTCCCGGCCCGAGGATTTTCATGTC
TTTTGAAGACGGAATTGGCAGCTTGCCCACCCTAGCCCTTGCCTAGGTTCTTGTTTTAGCCAGGTCTGAG
TCCTAACCCAGCGGCTTAAAAGGTAGCTTCCGTTCACTTCTTTGCCGTAATCTGATCTCAAATGCCAACT
AGAATTAGAATTCCTCTCTTTCGGGCTTTTTCGCCCCTTTCTTCGGAATTCATTCGAGTAGTAGCCATGG
AAGGAACTTCTTTCCCTCGCAGGTGGGGTCAAAGCGTAATCCGATCTTGTGTCTGCTATTCCCACGCCCT
CACTCCCTGGCCTTTCATCATGAGGACTAGTCTGACTTTTGTGCCCTAGTTTGGCTCGCATTCGACTGGA
TAGCTACTGGCTTTTAACCCGGTACCCTTTATCCCCCTTCTGCTCTGGCTTGCTTGAATGGGCAGACAGA
CCAAAACTTCTGACCCAGACGTGGGCTAAGGCAAATGGTTATGACCCGACAAAAAAGGCGAAAACAGAGC
TTAAAATGGCCTAGAGAAGCGACTTTCATCCACTTGCCCTTACTCTTCCATTCTTTCGGGTATCTAGCTT
ACGGAAAGCCTGGACCAAGGATTGCTCTTGCCACTCTATAGAGGAACTAGCATAACAGACATGACTTAGA
CAAGCAAGACAACTCTTAATCACTCGTCCTCCTCTTGACTACAAAGATGAAGAAAAGGTTGGCTTACCTG
TGCTCTTCCTCTTAAGAAAGCGTAATCTGACCTGACTAAAGGTTGGGTGCGGAAGGAATAAACCTACAGA
CGATCTTTCGTACCGGTTCCCCAAGGTGTGATTCTGGCAAAACATTTTCTCGGTTGGACAACTTTGTGAT
GATCGCCAAAGCTATGCCATCTTTACTCCGACTTCCTCTGTTCAAAAATCTTGGATGCCGTCGTTTTGGA
ACTGTGGGCCTAGCAATGGAGTTTAGCAGGTAAACAAAGAACAACATGAGCTCTGACCGCCCAAGAGAAG
CTTCTTTGGATCCCGTGGATTACGCCCGTCGAAGCAGTCCACTGCTTGCACCCGGCCGAACTTGAACCAC
CGGGCTTAGCCCTTTTTTTAGTGGATCATGCCGGAGTACTTTTTGGTATTTAAGCCTTATCTGCGACTTC
TGGAAGGCCCTCTCCAACTGGACTAGAATAAAGGAGGATCGGACGTGATCGTAGCCCGATAGCTATTCCT
GCCCCAACTTAACCAATGGGGGTCCGGTAGTTAGGGCTAAGACTGAACAGAAGGCGACTAAGCAATCTCT
CTCTTTGAAAGCGGATGCCCGGAGATGTTTGATTCCTAGGGCTAGGCTTTAAATAAGCAAGCTTTAAATA
CTCCGAAATATTTCACTACCATCCATTACTTGAGACGGAAGCAGCTATCCATAGAGCGTCTCGGGAGCTA
AACCCTGGGAGTGAGAGAGATTGAATGACCCGGCAGGCAATAGTAGATTCAACCTTTATCGGCGATGGTC
TGTCTCAAAACCGGGATATGAACGCAATGGGGAATTAGACAAGTTATCCGACAGGAGCACTGTACCCTCG
GAAAGATCAAGCTCTGCGGAAGTGATCTCACCACGAAATGGAGAAGAGAGAACCTAACCCTAGGTACTGC
TACCTTTCTCCTGCAACGGCGAAATCTTAAAAGCGATCTTTTTCTCTGGCCAAAGTAGTATATAGAATGG
CGTACCTGGCAAAAGCCATAGGGGGTGGTAGCAACCAATTTGCTTCACTAATGTAGGTCGCCCACCATTA
ATGCTTTCACGCTGTGGTCTACCCGGTCTTACTAGTAATGAGGCTTGCGATAGGGAGCTCCCGGACGTAT
CCATATCGGCTTGCGCTCTTCTCTTACTATCCGGAGAAATCGCTGGGGAAGCATGATTTTGATCTTGTAT
CGTTCCGTGAGTACAATGAAATCTCGATGATAAAAAGAAAACTAAAAGCAACCACATCAATCAAGACGTG
AAACTCTCGCCGCTTGAAAGATCACTCACAATTCTTGAATTGAAAGATCACTCCTACTCCTAAATGCTTT
CTGTTTCGCTGATCTACGACTGATTCTTCTTCTCGGAGCTTGCCTTACTGACCTTTCTGTTTTGTCTTTT
CATTCTTTCATTAAGAGTTTAACTGACGACGACCTCCTATTATAGGACAAAGACCCCGGTCCGACATTCT
ATTTACAAAACTAAATAACCCCGATGGGAGCTCTGCAGATGTTTTCGTTTTCAGGAAGAATAGAAGCCGG
TTTTTGTTTTAGCAAGGGCTTTAGCGGCTGGTTCGATAGGACATAAGATTGAATCAGCTCATTTTAGTCT
AGGTCTTTGCTGCCTGATTGACTGCTTAAAAGCGAAGGGACGAATACGCTGCACTTTGATTGAATCAGAA
ATCTAGACACTATAGAGGAAGAGAAGAAGAAGAAGCGGTCCTCGGTTCTTATTTCCCAAAGGAAAAGCCG
CTCTTAGCTCTTCTCTTAAGCACGGCTAAGGCTAAACCGATTTCATTGTGAGAGTGAGAAATATTCGATT
TTGCAAATAGTGAAAGCAGAACCCGGTTGAAAGAGCGCTGGAATGTAGTGAACCGCTTTGCTTTTCTTCG
CAGTCTTGCTTGCTGGCTTGTTCGACTTTATAAACCTAATGAATGGAAAAGGAAAAAAAAAAGACGTCAG
ATTTGATTTGAAACCTCACCATCTTCGACTACTGGTCGGGCAAGGATTCTGCTTGAAGCAGATCTATCCT
ATACCCTACTATATTCTACCTGAGAACTATACTAACGTTATAGTTCCTGGTAGAATTTTTCCCCTCCCTT
CTTCTGTCCGAACCTACTTCTCCTTACCTGCTAGGCATATGATCGTCGGAACATGTCTCCTTGGCCTTCA
GCACCATCAGAGCTCCCATGTCGTCAGAAATCCAATCTGTGGTCGCTTCGCCTACAACCGAAGAGGTCAA
ACCTCTCTCGTAGCACCAAGAAGTGTAAACGCCGCTCATCGGGAGATTTGGTTGGCTGTCATGATATGTC
CCAGGTTATAGACATAGAACCAGTGGCTTTCGACGATATATCACCCCTCGTCGAAGCAGTTTGGTAAGGA
GAAACCTCCGATCTATGTAGGCTCGTCAGGTGCTAGCGGTAAACAATCGTGAATTCTATTTGCTGCGATT
TCTGTCTTCCGGACAGAAAGAGGCCATACAATCGACTTTCGATATCGATCACAGAAGATAGAGTCACACA
TTTCCTTCCTGTCTATTAGCGCGCGGTTGGAAGAACCTTTCTTTCTTGTTCAGTATTGCTCGTTAGGTAG
GCACTCGAAGAAAAAACGATCTTTCCGGCTCCCGCTCTTAGCCCACTGACGGTGCCGTTAGTCTAAGCTA
GTCACGTCACTCGCCGTTGTTCAAGCGGTTTAGGTAAGCGGTTAGCGGTATATCTCAGAGAAATAATAGG
TATAGTTCCCTCACGACGGTTCAATGAAAGATTTTCAAATGAAGGAAGGCCCGCAAACGAAGGTTTAGAC
GAAGACGGATCAGCAGCAGTCTAAGAAAGGCTTTCTCTATGATCGTCCCCATGATTCCCAGAGAAGGATA
GTTGCACTATTTTGACTTAGTCGCCATCACCAGGGTGAAACCCAAAACTCGAAAGAAACGCCAATCAATC
CTAAGAGAACTCGATCCAAAGACCACTCAAGTCGAAACGACCAAGCTCAAGATCCAATCCACGCTTCAAC
CCTATCGCTTCGCTCGAGTCACTTTGTTCCTCTCCTTACCTTGTCATCTTTATTATCTGATCTGAACTCA
GAAGATTTACTTTTTGGTTCCTACCCGGTCAAGCTCTTCCAGCCGGATAAAAGCCTCTCTGGTCTGAAAC
TAGCTCAAGTTTAATTTGTTGCAAAAGGAACTCAAGTCTTTCCGATGCTCTTGTTCTCCAGTAGAACGAA
CAAAAAACCACAGTTCAGAAATGATTAACAGCAGGGGATAGACTTATAGGTCCCTTTTCTGGCCGAGGTA
GATCAAATCAATAGGATACTCTGAAGACAAGGCGAGTGGAGAACCGTTGCGAGAACGGTGCTTGCTAGTA
GGGAGAATATCTAACATCCTGTTGCTAGCAAGGTTTTGCTTAAAAATGCGAGCAATGGGCAGCAAAAGTC
ACTTAGCTTTGTTTTGTTATCCTGGGTCTAAACCGGGCTCGTAGTAGGAAAGAGTCAATATCCATATCCC
TCACTGCGCTCGGTCAGCTCAGTGGGTATACAGTCCACTGCTTCTGGCAACGGTATACCTTATACAGTCC
AATAGCCCCGTCAGTCCCGGTCGGTATCGTCGTCCAATCCCTGCTTCGTTCCAGTCTCAGGCTATAGTCT
CCTCTTTCGTGAGCAGTGAACGCCCGCGAAAAGTCACTAATCTCCGTCCCTCTGAAGAATCCTCCTTTCG
TAGCGAAGAACATATGCTGCTTGCTATATATAAGCTTCCAACCAACCTTTCTTAGCCAGGCCGGCCCAAT
ACAGTAACCTCACTTTTTTTCTTACCCTAAAGAAAGCCTTTCTTAGACTAAGCCTTTGGGCGGGGGCTCA
ACCTTTCAATTCAAATAGTAACAAGTAGCGGAGCCATCTCCATATCCCTACCTGAAGTGATGGGATTTTG
GGCCTTGCACTTATTGGCCCGCTCGAGATTGCAAATGGTTAGGAGCTTCTCTTGTCGCCGGGAGGCTCGA
GATTGTCATCGATCATAAACGCTTCCAGCTCTCTCGCTCTTTCTATGAGGCTCGGATTCTCGTCAAAAAC
ACAAGTTGAGTTTCTGCACCTATCGTTTAGTCCTTACTAAACCTCACTTGTTATAGCCCTATACATAATT
ATAGGCGGGCCCTTATTGTTGAGGGCGGGAGTCTATTCAGATATTCTTTCTCGAAGCTGCCTACTTTTGA
AACCGTTTTCTTTCTCCTTTCCCAAAGGGCCTAAGTGACTTCGTAACCTTCACTTCTTCTGCGATTTGAT
CGACGCCTCTTTCGCCACGGATTTGATGCCTCTCCAAATGATCCCCGATTATTCGAAGTCCCTATCTGAC
TTTTGAAAGAAGTTCCATTTTTCCACGTGTCGACACAACACGTAGTGCTTTCGTCACGTTGTGCAGCGGT
ATTTCTATATACTGCTTTCCTTCCTCTTCCACCGCCCATTTCCCCCAGGCCGAACGCCCATTGCCCTGTT
TTTGCTCCGAAGGCTTTAACTGCGTTTCGCGGATCTAGCACTGACTCTCTTCTCTCTTACTCGAATACAC
CTCGCTCTGGTAGCACCCGCTCCGTTGGCTCTGCTTTTCACTCTGTCCATTCCTTTTTCCGTCAAATAGC
TCGTCTCCCTGCCCGCTCAGGTCCTTGTCTCTCGTCAACATAAGACTCCTCCCGCTTCTGTGGTTCAGCC
TCCCTGGATCTCGGCAACAGCCAATTTCTCATGGGCCCTTTCTGCGCTACATCGAATGGCAATCGAATGG
CATCGGCTCCCATCTCTGGGAGTCACCTAGTCTTTGTCTTTGGTTGGAATAAACAAACCGCATTAACAAC
AAAACCCTAGCTTCATGGGACCGAGAAGGAGTCCTTCGCCGTCCATGGCATCATCAGGAGCACCTTCCCT
TCGCTCTAACTGAATCAGTTATGCCGCAAATACGAGCGGCTTCGCGTTAGCTCGGGTGCTCCACAAGCTA
GCTCTTCGATCCGTGGGTGCATTGCAGAAATCAAAGAAATGACTAAGTGATGTTGCAATTCCTTCCATTC
ATTTGGGGTGGGGCTCGGAGCTGGGAACGGAACAGCTTTCATTGGACCGGAATGGAACAGATCAACAGCA
AGTCAACCGTTGTTGCTAGCTTTCCGGGGAGCGACTGTTCCCTGCTGACGATCCATGACAAAGGCATTAA
GTTGAAACCCGGATGATGGGATTCTGCTTTTCTACCCGCTCGTCCTAGAGATCTCTGTGTCTGCTGGTTG
ACCAGCATCTTAACGAACCACTCGGTTATTTCCTATTCGTGTCCTACGTGACTTGACTTATTCCGTTCCT
CATCCATTTATTGGGGGAAAAGAAAAGGGAGAGGGCGTCGGTTGGCTGGCCCTATGCCAAATCGTGAGCG
GGCCAGCAAGACTGCTAATAAGCTTTCCCACCCAGCTTCAAAACGATTATGACTATCTATTAAAGGCGCT
AAAGCCTTTGACGTCATTATAATTATATGGCGCCCCGCCCCCATATGACGATGCGGTGCACCAGACCGGC
CAGGGTACCCTCCTCGCGTCAACGTTCCGTGGTTCCGATTTCCGCACTACACCGATAGAATGAGTCGATC
CGGTTATACCACCACTGATAGATCGATTGACCTCCCACGGAAAGGCTTTGTTGGCCTATGCATGCCCTGC
CCCTGCAGATCCAGTAGCCAGCTAATACCTGATCCTGGTAGTAAAGTAGTCAAGCCATGCCACCAGGAAA
AGAGACAGAACTGCTCCAGTGAACCATAGGCCATATAGTGCGCTCATCCCTTTCTGAGGTTGTAGCCGTC
GCCTTAATGAATGACTGATCCAGCGGTGGCGTCAGGGTGAACGGAAAATTGCATCGCTCTACGGCCAACC
AAGTCATTGCGTGGTCAATTTGAAGTCCGAGATGCGAGTCTCTTTGAAGAAGTCCCGATTCATTCGGAGG
CTCAGGGAAGAGTGGGAGCAACGTCGACTCCATTAGTTAGATATATATCTGATTCCCACCTTGTTCGATT
GCTCTCTCTCGAAGGGAGCGCTAGACCTCATTTTCGTGGATTTGCCTGGGGTGGGCTCACCTACGACCAC
TCTTCGACTATTTAAGTTCAGACTTTCTCCGTCCCGGGTGGGCTCACTTTTCTGCCTTTTCCTCCCACGA
TTGTTGGATTAGCTCAAGCTACCTATCAACCTAAGTTGTTGAAAGGGGCTGCTAGTTGTAGCGCGCTAGC
GCCCCTATAGAGTAAGACTCTTCTTCTGCGAGACTCCATCCAAATCCGCAACTCGTTGGTTGGTGTTCAA
TTCTTTTTATTAAGACTATGCCTTCAATTCCATTCTTCGTCTTCCTAGTAGCAGTATTCTTGCTCCACCC
AACATGCATTTTAGAGTGCCGTGCCGGGGCGATAGGCGCGCCGCAGTCACGCATTCGAGCAAGAGCCTTT
TTTTCCTTTGCTAGGTAATCAAAAACAAAAGAATGGATTAAAGTGATAGAGCAAGCGTAGGCTCGAAAGC
CGGAGCGCGCGTTAGCGCTTGTAGTTTTCTCGCTAGGCTTCGGAATTGAAAAAAGGGCTCTTTTTTTTTT
TTCGTCAGCAGATTTCGCTCCTCAAGTTCTTGTTTGATCTGCCGCTGTTAGAACACCACAATATTCGTCC
TTTTGGGGTTAATGCTCTCAATGGTGAATCGATCATTCGATATTCTTTTTTTTTGACTTCTTTTTTTTTG
ACTTCTTTTTTGACTTCTGTGAGGGCGGAATGGAAGAAAAGTAATGAAACCTGCGATGGCTACTGAATAA
CCTCCTTTTACTTTCTTAATAATAAAGCCTTTGACCTTTGTATTTGTTCGCCAAATCTTGTTCAGTTCCA
TCCAAGCTCGGTTTTGTCTGAATCTTCGTGGAAGAAGAAGAAGCGGTTCACCAGCCACTACATCCAGGGA
TCTCACCTTATCATTAAACCTGGCGGCTGCTCGCTTTTTGATCAGTGATTCACCGGCCACTAGATCGATG
AAGAATCTCTCCAAAATCCGCTTTTTGATCAGTGATTCACCAGCCACTACATCCAGGGATCCCACCTTAT
TCTCAAACCTGGTAGCTCGGTTGATTGGCACTCCTGTGAGCTCATCTTGCATACAAATTCTGGGGGTCCC
AGGTCCTGCATCCACCAAGAACATTTCTTCCCTTAAGCGTAAAACTTCAGATTGTAAGGCGTTTCCACTA
CATAAAAAAAAACTGGAATTTGATCTTGGAAATGATCGACTCAAATAGATGCTCATCAGTTGCTTTTTTT
ATCCTCCTCTTCCTGTTCTATTAATCAAATCAGAAGCATCCCTGCCTAAAGAAACCTACGCAGTGCTTCG
TCGCTAAGTCGTTGTGTGGCTGCTCTTTTTTCTCTTTCATTTTTTTTTTTTCTCTCTAATCTCTATAATA
CGATATTTCTCATCCCTTCCATAACTAACTCCACATGATCTTCGGAGTGAATCTCGGTTGACAACTGTTG
ACCAATGCATGTGTCCCTCACGTGATCATCTCCTACCCTCTGCTGCTTGACCGGAGAAGCGAGAAAAGGG
AAAGCTAGCGTTAGCGCTTTCCCTTTTCTCGCTTGGTTGAGGAATTGAAAATCCAGCGAAGGACTTCTTT
CGTGCGCATCTCGCTTATCTTTCTTTAAAGAATTGCGGAGCGCATCATTTTGCATCTTTTTTTTTCTCTA
CCTCGTCGCACTATTTTTCTTTTCGCAATCTAGCAGCTTCTCATTTATGCTCATTAACGCAAAACTATTT
GAGTTTAGCGCCCTACCCCACCTTTAGCCCTTCGATAGCATGATCTGACCTAGCCGCCACCTACTGAGTG
AAGCGAGAAGCCCACATTGAAGAAAGAATGGATTTGACCATATACCACGCTCGAGAGATCGAAGATTCAA
TTCTATCTAAACTAAACAATTCTAAGCGCAGTCACCTACCACCTGACAACGAGGACTCATCTTCACTACT
AGCACCATCCTGCTCTAGGAAAACCCGCTTTTCAACTGCCTTGAGAAAGAGACTTTCAGGATTCATCTAA
GGATTAGGAAAGAAATGGCAGAGAAATCAAGCGAGAAAACTACAAGCGCTAACGCGCGTGTAGGCGCCTA
CGCTTGCTTGGAAAACGGGATTGTTTGAAGGCCTTTCCGGTTTCAGCCAACTATAGTGTCAAGGAATATA
AATTCTTTTGGGCAAGTAAAGTCAAAAGAAAGGGCAAGATTCCTAAAAGTAGTTCCTGACTCAAATCAGT
AAACTACTGGCGGTAAAAGAGCTGGTAGTGAATCTTCGGCGCAAGCTGTAGGAGTAGGACTAGTTTAGGT
TTAGGCGAGGGAAGAAGGTTCAAAGGAGTAGGTAAGCTAGCCGGCAAAGAAAGAAGTCGGAATGAGGGCT
ATCCGGATGTGCCCAGGCTCGGTATTTCTCTTATTAATCTTAGCTTGGCCTTTCCTTGCTTGTTGGTTAA
CCCAACAAGACTTCCTGACTTGCTTGTTGGTGTCAGAAGATAGGTGTACGGGGAAGAGTTCCCAAATCTA
ATTTGCCTTGGCCGGCACGCTCCTAGAAAGAAAGGATGTTTGTTAACAAGACATATCGTCAAATCTCTAC
TCTTTGTTCTCTCTGCCCCCTTAGATCATGCCGTGAACCGGCCTATAGGAACTGAGATAAGTCAGAGTAG
CTAATCAAGACGGCTAGCCACTTCTCTTCTTAAGATGGGGAATTCAACTCGCTGTGCTCTAGTGGCTTGC
AGCCCCCCTTCCGCTTTTCTTCGAGCTTATTCTCCTTATGCCCCCTTCCTATTTAGGGCTCCTACTGCTG
CCCGGTTCTTTTGTCATTTTGAATCGGAACAGGTACAACCCAGTTCATCCGATTACTACAGGGATGAACC
CAATCCGGAATATGAACCCACCGGAAAAGAAAAGACCTATTGAACCGATCACAGGAATACCAGTTACAGT
ACCTATCAGCCAAAGAGGAATAGTAGTATTGGCCATTTACCCCACTTCCCTCCACATTTCATCAAGTGGT
CATGCTAAAGACATAAACAGTCAGTGTAGTTCCGTCATGGGATTATAGGACTATAAAAGCCGAGACTTTT
GTTTTGGGATTCTTTTCTAAAGGATAAACCTTTACAAAGCCTTAAAGGCCTTACGCTCGGGCTTACCTTT
TGGTAGTCCCTTCGCTATACTTAAACTAATAAGAAAAAGTCTAATGCATACAAGATAGAAGAGGGGAATT
GACCATATAATCATAATCTATGTCAGGTGTGTCACATAAAATATTGTATAAGTTAAGTAATCTGCTTGTG
CCAAAAGGATAGCTGAGGGCCGGTATCCCATAAGATATAGGCGGCACAGTAGGATTGCTCGATTTGGCCA
TTTCGCTAAGGGATTTCTAAAAAGGGTAAAGGCCGTCCTGATTGTCAACCAAAAACTTGCGACTTTAGGA
ATTGTTCGTGCATAAGCGAGGCGCTCCCTTTCCAGCTAAGGCGCCCTATAGTTTTGAAGCAGGGCCCGAC
GGGTTCTCCGCTTCCTTCTTCAAAAGATGTGGCCTGGTTCGGACATCTGTCATGCCGTTCAAAACTTCTT
AAAATATGGGAAAATTCTCTAATCTATCAAGGCCACGTTCATCACTTTGGTTCCAAATCTGAAGCTACGG
ACTCTTTCGAAGCTTTCCGGCCAATATCCACTCTCCAACAAACAACTAACTTCATCAACAAGGTCATCAC
TAAACTTCTTGCGAACCGATTAAGCTCCATTATAGGTAAAATCATCAGCCCTAAGCAATCTGCATTTATT
CAAGGCCGTGGCATAGTGGAGAAGATTCTTTTGGCTCACGAACTTATGCAGAAATTCATCATAGAAAGCG
AGACTTCGAAGCTTTGTGCCAAGGTGGACTTAGATAAAATTGATTCCATCAATCGAACTTCTCCAAGCCT
TTGTCGATCTCGGATTCTGCAGAAAGAGGTCTATTGTCTCAAGGTATTTTTCTCCTACATTTTCGGTTCT
ATGCAATGGTACGCCCTTCGCCTTCTTTGGCAGTGGACAGGGTACTCGCCAACGATACCCTATTTCTCCT
TCTGCTCTTCTGTATTGCGATGGAAGGCTTCTCCATTCTTATTCAAGAGAGTCAATCTAGTTACCGGGGT
AGTGAGACCAATAGAGAAACATAAGAGGGAGTATGTGAAAGATCCATTTACCCAGACGGTGTGCGACAAA
TGAGTTGTCGGGCATGGGAGAAAGGGCTTGTTTGCGCCCCCTTTCAGCCTATTGGACCGGAAAGCAGGAA
AGTAAGAAAGAAAGACATAAAGCAAGGGAATCTGGTAATCCTACTGCTACTAAGACTACTCGGCTAGGAG
TTAAAGCGCGGCGTAACGGGGCGTAACAGCTGGTGCTCTAATCTGAGCTGAGAGATAGGAACTGCACTTC
GACTTGATTTATTCTACTATATTCCCCCTCTCTAACCCAAGCCCTAGAAGTGAATGAGGTTTTCTTCCTG
GAATGAATTTTGAGTGTGAATTTTCACTAGTGCTGTGCTTACTCCTTAGTGGTAGAGTTTGCCAGAAAAG
CAAAGCCTTAGAGTTCTAGCGGGGTTGCTCTATAATCAGCTCCTTAAGAATAGAGACTTCTTGGTGAAAA
TGTCCTTAGAAAAGCAAAGGCTAAAGCCCATACCATACTTCAATGTGTGAATTCTAACTGTCTTGCTTCT
GAAAAGCTGTACTTCTTGGGTACGAAACTATTTAATAAGCTATCATTCGATCTCGAAAGAGTGCCTTTTG
GCTTTATCCTTTATGGGTCTGGGCTAATTCTTGAAAGCAGCAGCTGCTACTCCTACCGCTACTTTAACAG
AAAAACTACCGATTCTCATCCTCAAGCCAACTCGTTTTCAAGCTTTTACATCAGGGTAAAGAGCGGCGGG
ATCGGGATAGGCATTAGGGGATTTGAGAGTGCCCTTACATATAGTTCCTCCACTATTAAGTCGAGCTACT
TCGTTCCTTCTCCCTTGTACCAGCATTCTCACCAGCCTTCGTTTCCGACTCAGGAACAAGAATCACCGTT
AGGATAGAGTCACTTGCCTTCCCTGTGGCACCTTTGCTTCCTAAGCCGTCTGAAGAAAGCGTAATCCGAC
TTTGAGTCACAGTGGGCATCAACTCCTCTTTCTTTTATAAATACATAGATTCTAGTTGACCCCGAACCCC
CTGACGCATGTAGGGTTAGGATCCAGGGTCCCCTAGCCCTAGCAAGAAATCACTCATTATCACAAGGCCC
CGAGGGGTAGGGGAACGGGTACGGCAACGAAGTTGTTACTCCCGAGACTTGAAGTCGTACCGAGCGAATT
CAAGGAACTGCAATGAGCCTATACGCAGCTTACTATGGATCCTCTCCTCAACCTTACGGGTTTTTGTCTC
CGAACCACCTCTCCTGTTAGTCGAGTGTCTCTCCGCTCCTACCTGGTCGAATGAGGAAAAAAAGAATAAT
GTAAGACTAAGAGCGCCTATTAGGGATTCATGCCCATCTTAAAGTACTTTTTCATTTTACATCAAGTCAT
AGGCAAATTTATCCTAAAAAAGGAAAGTTGGGCCTTTCACCAGCTGTTAGTTACTTTTCAAGTTTGGAGA
ACTACAAACTAAAGATCCTGGAACCCAGGTTCAGTCTCGTTACCTGCTGCCCGGCACTGCTCCTCAAAAC
CACGCTAGCTGTTCAGCTTCTAGAACTAAGCTAAATAGAAGGGAAAACCCGGGACGGGATACTGACTAGC
TCGTCATGCTCAACAAACTCAAAAACAGTCGTAAAGCCAATTGATTTAGGGCAAAAAGCCACCTTTGCCT
TTGCTTTGGAATGAAGGAGAAGATCAAATAGAAGCGAGTGATACACGGGTCCACCGACAGAGCGACAGCA
AAAGCCGTAGCTTTAAGCCATTCTTACCGAACTGAAGATGAAGGGCGAAGCTCGGCTTGAGAaGAAGAAA
AAGATTTCAAATTCGTTTAGGCGGTACGCTTTGAAAGAAAAAGGCAGGCCCCAGATAGAAAAGAAAAGGC
AAGCTACGTGCGTTCCGTTCCCTAAGGTTCTGCTGAAGATATCTAGTAGAGTCCAGAGCGGAGAAATCCA
CATCGAATGGTATATTCTAGATAGTAGGAATGGGTAAAGTCAAGCTTAATAGAGTCAAGTAAACGGGAAA
TTCCCTGGTAGAGCGCATCCTGTCCTTATCGTCTTGATTGCTATTTAAATGAGAGAGAGATCACCTTCCT
TTGTACCTCCGTGTACCTGATCCTATACTGACATATAGATTAACGAGCTTGCTTCCCGCTAGTCAACCGT
TCCACATCCCTTCCAGGGATAGCGTATAGGTTCCCTCTAACCGGTCCAATATTTGTTCTCGAAAGTCTTC
TAGAAATGGGTTGGATTTATTGAATGAGATCCTTCCGAATGGGATAAGAGAATTATTACTATTCTACGGC
GTAGAAGGCTTTCGCCTCGAATCAAAACCTCTTATGAAATTTCGAGTTAGATGAGCTTCTAAATTAATTG
AAGTTTATCACCTAGAAAGAAGATCTCAATAAGAGAAGGCGTTTGAAGATAGATTTCTTCACCTGGCCCC
CTAACATCGGTTTCAATCTTTGGTACTGACCCCGGATCTTGACTATTCAGTAGAGGAAGATCGCCTTCCG
AGCCTTAGCTTAGCAGCCTATCGAGGAAATTACCCGACATCCGGTTCTTATTCTTGTGCACCGGCCTTTG
GAAGGCAATTCACCCTACTCTAGAAAGGGAGAGCTTCCCTAGAGCATTTTCAAAGCATAAAATCACAAAT
TTGATCCGGCCCGGGGTGAAACTCGTCATTCTCCGCTTTCAAGTCAAGCTTGTCAAGAGAATCTTTCAGG
ATGTGCTTTGGGTACTTGTTCTGATGATCCTCATTTTCATCTGGCAGAGCCAACAAGTGAATTACAGGTC
GAGCTGACATAGGCGGAAATTGGAAGCGCCGCAAGAGCAGAAGCTTGAGCCTGTAATAAGACTTTGTCAG
GCGAAGACAACTCGGAAGGATAGGATGATCGACAAGGAGGATACCTGTTCAGTGGAGGAAAGGGCAGCAG
CAACGTCCTACAAAGGGAATGAATGATATAAGATCGATAGAGTCACAAGTAATGTGGCGAAAGATAGGAC
TCACCGGTTCTGGAGGAACCATCTTGGAGATATCTTGAACCACCTGAGAAATTACATTCCCTGCTGAAGG
CTCGTCAGAAGATCCTTCCTTCTCGAGCACCTTTTCGAGTGTAAACCCAGCCGAAGTTCCGGGTCGACCA
CTAGGAATCAAAGAAGGATCCAGCGCCACAACGGGCTCGGTCGATGCTGGTGCTGGGAGATCGCCCTACT
GAAAGAAGAAGAGAACATCAAGAACATATGGAAAAGAGATGGCCTTGAGCCTGTTCCGGGTTCTATTCAT
TAATAAGGAGGCCAGGTCACTGAACTTAGAGTAGGAAATTCCAGTGAAAGCTTCATCCTAAGAAGACTGA
ACAAGAGCAAGAACATCGGTCATTCATTCCGAAAAGGCTGGCTGCTGATTCAATTCCTTTAAAACAAACA
GTCTTGCATAGGGAAGGAAAATCTACAGGCTTCAAGGGATCTCCGTCTTCCGACTTTGATTCAAGAACCA
CAGGTTAGAGCCTTTCCCCGCTAGTTAACATAGTAAGTAAGAGAGTGAGTTCACCATTTAGAACAATCCC
CAACTCCTTCTTAAGCGCTTTCGGGAAAGTCAGGGTGATTATCCGATCGGGGAAGAAGTTTCTACTATTG
CTATGACTGGCAAGCAAACAGGGAAGACTAGAAAAGAGACAACAGCCGCTTTAGCGGGGGAATATGAGAT
AGCGACTTTACTTATTGACCTTCATGGGTGTCTGCATCTCATGTCTCATTTCTAATTGAGAACATTCTGA
ACCCGAAGCCCTCACGATATGACAGAAAGATGCCACCAAGCGCGAAAGAGTATCGACATCGACCTCAGCC
TGCCTAAGGAAATGGAATCGGGGATCAACTTCTCGCTTCAAGATAGAATGCCACTAGATCAAAGACTGAA
CGACGAGGAGATAGAAGACAGGATGTGACTACTGCTCTCCTACTGAAAGAACTGGATTGTACGAGTATCG
ATAAGTAGATTCGGGATGGGAATAGAGAATGCATTTTCTCCCTTAGAACACATCGTTACCTACATCGAAC
TCCAAGTGTTAAGCAAATAGCCTTTCCAGCTGGTAACAGCTTATAGCACTTACAGCCGTTAAAGCAGTTA
TAGCTGAGAAGGCTATATTCATTCTGTTAAGGACCTGCCTTGCTAACTCTCGGACTAGTCGTATGTTTAC
CTGCCTTCTTGCCTTTCCTAATCCTCATGGAATGAATTACCCTAAGCAGTTGGAGTGTCCTTTGCAGCTT
TTGATTAAGAGGCATTTTACAACCTGTTTTCCATCCAGCTGGGAAGTCAAATAGACAAGGAGGAGAGGGA
ACACGTGTACATGAAAGCAAGCAAAACGGCTTATGGCTTCTTGGATCTACCCGCCATCACTCTTTCTTTT
CTGCTGGTAGCGCTAATTGAAAGTGAAAGTAGGGCTGTGAAGCAATACACATCTCTTTAGTTAGGCCATC
GAACATAATCAGGCAGATCTTATTAAAGATCGACCTGATTATGCGAAGATCTTCCAAAATCTTCCACCAA
GAGACTTTCTTCAACTCCAAGAGGGAAGATAAGAGATGTGAAGTGGTTACCATGGTGTAAACCTAAAGGT
GGTATTGGTCACACTGCGTTCGGTCCATTAGTGTAAAACGCTAATAGATCGGACCAGCCGACCTGTCGGT
CAGCCCCTAGTGGCTACCACATCACCCTAGGTTGTAACCTTAAACCCTTCACACCCCCTACCTCACCAGA
CAAAGTCTGAGGACTCTCCACTCGCCCGATTGACTAAGATCAAGTCTCAGTCAGGGGTTGGTGCCATTGG
TAACTAACAATGGAGTGTATGTTATATAGGTGAACAACCTAGGTAACAGACACTGAGGAAAACAGACCAT
ATCTGAAGTGATGGAGGTTCAACAACACAAAGTGTTGGATCACCAACACCACCCCAAACCGGGATGTCGC
CTCAAGGAGCTCCCGGAACCCAACGAAGAACCACTGCAAGGACAGTTAACAGTTAATTAATTGTCTTGGA
GTGATTCTCATTGATGCTCAGAGAACTTGGGTAGTTAACCCACGCCAAGGACCCTTTTGAGGGTTCCTGG
ACGCCCATCGTGGAGGTAAGCCTCTAGCTTCTTTTTTTTTTATTATTATTATATAAAAAAACCTACTACC
TTACTGGAAGCAATTCTTCTATCTGACATTGAGCGGCATCCTCATCAGTTGTAGCAATCCTCTCTCTTGA
GTAAGAGAAGTTCTCTTTACTACATTCTCTGTGCTCACTCTGCTCTTCTAGCCTCAGTCTTGTGCTAGTG
GGTTGGTTAGCTGACTTGAGCTAACAAGGGGCTTAGTTCAGGTGCCGCACGCTTTCGCAGAGTGCTAAGG
CCGTGACAAGTGATAGCGGAGCGGTGGGGAGTAGCCTTTGTTGTAGTTGTAGGAAGTCCTCATGGCAAGC
GCATATGAGGTGGCTAATCCGGACCCAGGTTCTAGAAGGGGTCCCAAGCAGAAGGGGGGAAGGGGAATAT
ACATCCTTCCTCCTATAGAGACCGGTCTCTATGAGGAAGGAGAGATTCTTGGATCACTCAATGCTTGGAT
AGGTAAAGAAACAAAGGAAAAGGAGGCATTCCAAAACTGTTGGAATAAGGTGGCCACTCTACAATACAAG
AAAAGGTAGAGGAAATGCGCGGGGACTACCTTATGTGGAAGCAGATTAGGGCCAATGGAGACATGGCTGT
CAGACAAGGATACCTTTGGCTAGGGACACCTGAAACCAAGACCTATAATGGTTCAAGGGATGGTAGGGAG
CTGGATAACTGCTTGTGGCAGCTAGAGCGCTTTTTTGAGGCCGCCAAGCTCAAAGATCAAGAGGCCAAAA
GAAAAGAGGAACTGCCACTATGTACTTGAACGAGACTGATAAGCTGTGGTAGCGTAGGCGGCATGCTGAT
ATGGCACGAGGCACTTGCACCATCATATCATGGGAGGATTCCAAAAATAGGTTCGAGGATCAAAACCCCT
TCCGAGAGGCAAGAAATAAAACCCCTTGGCCTTAGACCGGGTGAGCGTTCAACAATGTCCTTCACCGTCC
CCGGGGCGGAAGGTCAAGTTAGCCTTTGTCGACGCGTGGTCTTCTAATCTCAAACACAAATCGATGATTG
AGAATTGAAATAAAGAGAGTGGATCATCCGATTGTTAGCTAGCATTTCTATCATCACCTTTCTCTATCTT
TGTCTTTTGGTCCGCGAGGCACCTAGCCCCTCTTAAACTAGGTTTGAAGCAAGCAGGCCTGTCTTTCGGG
TTTCCTTGCGGAGTAATGCTAACTTAAACACGAATGGTCCCTCGTAAGGTAGGTGCGCTTGTGGATATAG
CCGGATCAGTATGACCCCCCCGCGGACTCCCTGACTACCGTTTGCGTTGAGAGCGAAGACCGAACGGATG
GAAGAGGCACGTGACTGCTTGACTAAAGCAGTTAGATGAAGGGCGGTGGATGGGATAAGAAAGTAGGCAG
TCGGCCAAGCATGGCCAGCCAAAGAAGGGTTCTGTGCTTCGGAAAGCAATAAGCCTTCCAAAGAAGCTTC
CTACGGTGTCCCTGGTTCCAGTGTGCTGAACGATCTTTTGAGACTGAGCACGAACCTCCGGCTTCGGACG
TGAATGACTTCTCGGTGCGGAGATTAGCTCAATACGATTAACGGAGATGCTATATTTGGCAAATCCGGGT
TTCCCTTATTCATTCATCGTCGTCGACAAAACCTGGTAACGGATTTTCTTCTTCCATTTTAGCAACTCCG
GCAGTATGGACCTGCTTAGGAAACGTCTACTTGTCGATCCGCATCGGCCTCTTGGACTCCGGAAAGGCAA
GCAGCATCCCTTTCTCGATGAAATTCTGCACGATTTGGTTAGTTTAGAAGTAAGCCTGAACTTACTTTGA
AGTCTTTGTCTTTGCTCAGCCCGAGCATTCCTACCTTGCCTCGAGCGCTAGGGAATTATCCAAAGGATGG
GTGGAATGAGGCTTAAAACCCGGCATCAAAGCCTTTTCGGCAATCAATGCAATGTATAGACCAGTAATTG
CGTAGTATAATAAGTCAACAGGCACAACATCACTGTCAAGGGCATTCTTCTGAGGCAAAAAGCAAAGAGT
TGGACCTTCGGAGGTGAATTTCTTTCTTAGATGCTGTGTTGTGTGCAGCTGCCTTCCAACTATCGGAAAT
CCGCTCCAGTACGGGCGCTGGAGTTCCTTAATGCAGCTGGAGGGCTTACTGGCTTTAGTTTGAAGGGGGC
TTTCGTTCGCAACAAGGTAGCCGTAGGGGAGCAAGCGTAGGCGCCTACACGCGCTAGCGCGCTTGTAGTT
TTCTCGCTTCTTTCTATTTATCCTTTGAATTACTCCTAACTATATCCTATGAATTGAATTTGGCATCGGA
ACCTATCCTAGAAGAAGTTCGAATCCGTTCCGTTCGGATATTGATCGGTCTTGGTTTGACATGGTTTACG
TGTTACTGGTTCCCGGAAGAGTTTATTTCTCCATTAGCTAAAGCCTTTCTTAGCCTGCCTTTGGACTCGT
ATTTTGTTTGTACACAATCAACGGAGGCCTTCCCGACATATGTTGCAACGTCTTCAATAGCATGCTCTTA
CTTCGTCTTCCCTTTTATAAGTCATCAAATTTGGTGCTTTTTGATCCCCAGTTGCTATGGGGAACAAAGG
ACGAAATACAATCGATTCTTCCATTTAAGTGGTTCTTGCTTTTCCTTGTTCCTGTTCCTAACTCCTCCCC
GGGTAGTTCCCAATGTTTGGTACTTTCCATACTTCATGGGTGCAACATCAACAAATTCGCTCATGATCAA
GTTACAACCTAAGATCTATGACTATATTATGTTAACTGTTCGTATTTCGTTCATTCCCTCGGTATGTTCC
CAGGTACCTGTAATTGTGATCTGTTTGCCAGAACCTAGGGGTCTTTCTGTGGAAACCTTCACGAACAATC
GTCGTTTTTTGATGGTTTTTCCGCTTCTCACAGCTGCTCTTTCCACACCTCCGGATATCTGGTGCCAAAT
CGTCGCCCTTTTCCTTATTTCTTTGATAATAGAGTTGGCTATCTTTGTGGCATCGATTGTACAAGTTCGT
GAAGAGGGCTGGACGAGTGGAATGAGGGGGAGCGGATCGACTCGACTGATATGATAGATGGAATGGGTAG
CTTTTGTTATGATGTACTTAGGACTTTGTCTCCCTTTCGTTATTACTTATTTCTTTGATGTCAAAGACCA
GAAGCTGGAAACATCGTTCTTTTCAACTGAGGTCGTGTACAACAATCTTAACCGCACAAGCCTGGGCTGG
GCCTACCTCCATCCCTAGAGGAGCCGTATGAGGCGGAAGCTCCACGTACGGTTTTGAAGCCGAGCCTTTC
CAGCAATGGGGCCTAGGGACCGATATGATGATTGGTTTAGGTAGGGCGGCCGGCCTACTACGGGCACCTG
TAGGGATTAGTGCGTGAGACCGCGATCCACAAACTGACGCATGGGACTCACCCTTTACTTGGGAATGAAG
AGGGGAAAGATAGCATGTCACAAGAGCGAGGCGAGGTCTGGAACCCTACTGCGAGAGGGACGCCTCGTGA
GCCGGGCTTCTAGAGATGAGGCCTTTTGGCGAAGCCAAGTCAATTTCGGGCCACCAAACCCTGCAACTGA
TGAGAAGGCCCTATGGAGTAAAGGGAAGCGTGTACGTTGTCACACTCCCTGCCTTCCAAAGGTGCCTAGA
GGACGGGCCAGACGCAGCAGAGCGACGACCCGGGAGCGGATTCCCCACCGGCAGGGGGACAGGAGACGGC
CATCTCGAGGCACATCACGACCTACAGGCAACACCGGCGAGACCTGGGAAGGCAACCCGATTGGGAGTCA
GAGGATCCATAGTACCTTCAGCCCCACAGACTTCCTATTCATCATTTTTTAAAGCGGGGGGAAGGGATCT
CTTTTCTGCAACGGAAAAAAACGGAGCAGATTTGACTCGGCACAACCTAACGATACATCCAATATCAATG
ATCTGCGCCTAGAATGCGTTGCTAGATCTATGCTCTAGAAAGCTATACAGGCAACAAAACAACAAAGGCG
GTTTGACCCAGCGAGAAAACTACAAGCGCTAACGCGCGCTCCGGCTTTCGAGCCTGCGCTTGCTCCTCTC
TCTGCTTTCGAGCCTGCGCTTGCTCCTTCTTTCACGACGAGGGAACCGCGTCCGCATCAGTCGAAGTGGA
ACATTCCCTTGACAGAAAGGGCTACTCACCTAACTCTTTAGCAGTGATCTTCCACGACCAACGTCCCCGA
GGTAGCTTCCACTTTTTTTTTCAAGGCTGGGGCGCCTCTATGGATGTCAAATCAGTTTCTAAGGACTGCT
TTATGTAATCGGATTGAAAAGCACAAACTGAGAACTTCTTCCCCAGCAAGCGTAGGCTACGGCTCGAAAG
CCTACACGCGCTAGCTAGCTTTCCCTTTTCTCGCTTGACAAGGGCGGCAACTAAAAGAAAGCTAAATCAA
ATCGGAATAGGATAAAGAACGCACGAAGAATCAGAGAGAAAGAGGATTCTAAAAGCTAAAAGCCTAGAAG
ACTAGATTGTCAGACTCGGAGGTAGCAGTAAGATCTCTGTCTCCAGAGAAGGCATGAGGGGTTTCTAAAA
GAAAGTCTCCTCTCATTACTTATGGATAAAGCTCTTAAGCTTAAGCTTTTACGAACAGAAAGATCTTCCC
ATTCTAAATAAGAATGAGAGTCTTTCAACTAGATGTGCTCCTTTGGCTGGGTTTGAGAGAGAGAGAGCGT
GAGATAGTTGGTCTAATAGCTAGTCCAACTTCCTTGTATCTGAAAGCGATGACAGGATGTTAGGTCTAGT
AAGGAGACTTTTTGGATAATTTACTTCCACGAAAAGACTGTTAGGCTAAGAAGAATAGGTTGGGATCAAT
CCCACCTTTGAAAGAGTGGTTTTGTTCTGTCAATACAATACAGCTTGTCGAGTTATCAAGCTGAACTGCC
TTCTGTAAGGAGCTTGAATCGTTCGTTTACTCTAAGTCTTATTACCGGGATTGTGAAAACACTTTCAATA
CAAGCAAGCGTAGGCTCGAAGGAGCGCGCTCGCGCGCTTTCCGTTTTCTCGCTCCTTCCGGCTATACTCT
AGTTGGCCAGTCTCAGTCTTAGTTCAGTTTGAATCCGAAGTCAAGGAGGCACGAAGAGCTAACAAAGAGT
CTAACTATTTGACTATCCGAAATAAAGTGGGAGATTGAATTGAAAAGGCAGATTCGTCCTTCTTTATAAC
AAGTAAAGGCTCACCCAAACCCAGCCCTTCAACAAGGAAGGGCGAAATCAATGTCTCTCTTTTCTTTGAA
TTGAGGCAGTTATAGAGGCAAAGGCTTTTGCTATTCCAGAAGGCTCTCCCTGCTGGCTCAATGTATGCTA
TATAGCTCCAGAAAGTGTGAGTTTGGCCCCAGGATAGAGAGAAAGGTAAAAGAAAGAGGAGAGTGATGTT
TCGTTTCAAGTTCGAGATCTCGTGTAGGTATACATGAGAACAGAGAAGTGTCCTACGGATTCAGAACCGG
AAGGTCAGAAAAAAGTTGGAATGACAGTCCGGCTACCGGAGGAGCTATTCAACTCTTATCAACTATTGAT
TCTCTGAGTGGATTTTCCAATAGATGGGAGCAAGGAGAGGAATTTGGGACAAAGAGGATAGGCAATGGAG
CTGCTCTGCAGATGAATTCCCGGTGCATGTGTTCTTGTTCTCGAAAGCACTCCCAGTCTCTCCCCGGCGC
CGGGCATGGTAGCTAAGATAGAAAGGCAGGTAATGGCAATGAAAGGGGGTGTGCGTGTCTATCTTTCCTG
AGCTAGTGGCATATCGATAAGATTCATATGCCTCGCCTCGAAGAGAAAGGAATAAAAATACAATCCCTAA
AGCAATTCCTGTAAAGCTATCGTCATTACCATCGTTGCTATTTGAGCTGTTAGCGCAATTGAAGAAGAAG
ATGCTCTTACTTTTGTTTTCAGGAAGCGAGAAAACTACAAGCTAGCTAGCGCGTGTAGGCGCCTACGCTT
GCTCCAACCAATGAGAGTCATTTCACCGATAACCGATTTGAGGAAGAAGACCCCAACACCTCTATCGATT
GACTATCTTGATGCGGAGGGGCCGCTTCTTCATGAACCAAAAGTGCAAGCCCTTTTCCTAAACCAACAGA
TCCTCTTTCTCACAGCATTTTCGGAGCAGGCTCAGTGCTTTCTTTAGCCTTGGGAGAAATCGATTCGGTA
GTGAGAATCGATTGAGACTTAATCATACCTGAGCCTTCTCTGACCTTCTTTGTCTGGGCAGTTAGCTATG
AAAAGCAAGAAATGAGAGCTAGAACTAATGCCACGCCACGGTCTATGTCTTTTGACAAAACTTCGCTAGA
GGGAGCGAGAAAAGGGAAAGCTAGCTAGCGCGTGTAGGCTTTCGAGCCGTAGCCTACGCTTGCTGGGCAT
GTCCTTGATACTAGTGTCCTTACTGCGGGTCTTCCTCCAAGACCAAGAACAACGGATATTGCAACAAGAG
CGCTTACTGTAAGAGCTGATACGTTCACAGCGGATACTGTAACAGCGCTTATGTAGCATCAGGAAAGACA
GTAATCGACGCCACCAAGACCGATATAGTCGACGGTCGAGAGACCGAGACCAAGGCGCTCATTAAAGCAG
TAAGAGTCGAAGCGGAGAACCGGAAGGCATTTATTAAACCAACAAAACATCACTCTGGCTTACAGTCACC
AAGGCATAGAGGAAAGGCATAGAGTCGAGAAAGAAAGCCAAGACAGACATCCAGGAAAGGTAATTGTTTA
CAGACAGCAAGCGTAGGCGCCTACACGCGCGTTAGCGCTTTCCGTTTTCTCGCTTGGTCTAGCGGAATCT
AAAAATGCTATTCTCGTATATGATGCGCCGAATCGCAAATAAGTTCCATGGTTTCCCCTTTTGCCAAACC
AAAAGTCCTACCTCCACTCAAGGAAGTATTGGTAGCATGCATGCGCAGGGGATTCCTAACTCTTCAAAGT
GCAGCCGAGACCCTAATCTTCTTTCATAACGAAGGACCCTCTGGAAGTGGAAAGAGGGTAAGCAGAAATC
CTGAAAGAGATTCAAGCTGCAATGATGCCATGGATGTTATAAGCTTATAAGCCTCACTCGACTCTATCTA
GCCATTCGTAGTTAACATTTCCATGAGGAAGTTGACAAACTGGGCGTTGTAGTATGAAACTTCCTTACTA
AGCTTGCAGTAAAGTAATCCCTTGCTTCTTACCGCAAGTCTTTCTTTCGACCCCGGAATATTCGATTTAG
GTTCAAAAGAGGGTTGGCACAAAAGAAAGCGATATACATTCAATTCAATAGACGATGCTTGTAAGGACAG
CTTATGGCTAGAATGAATGAAGTGAAGCGAGAAAAGGGAAAGCGCGCTAGCGCGTGTAGGCGCCTGCGCT
TGCTCCTCTCAAGGCTTTCGAGCCTGCGCTTGCTCCTGTCTCTGCTTTCGAGCCTGCGCTTGCTCCTTTC
TTGAAGCCAGTCATCAATTCATTCAATTCTATCTCTCACCTCACGAATTGGATTCGAACCAATATCAAGC
TACTTTCCTTGTTAGTAGATCGTGAGTGGGTCTGTCGTCCTCCTCATTATAGTCCTCCTAAAATCAATAG
CATTTCGTCGGAATACATCCTGTCTTTTCACCTTAGTAGTCCTATGCATAGTAAGTACTATAGCCCCAAT
CATGGCTACTAATAAAATAAGACTCGAAACCAAAAACCAGACGGAATAGTAGGTATAAAGTAAATTGCCC
AATGTTTCCAAATTAGTCCAACTTCGTACCTTTCCGGCATAAACCGTATATCTCAGAGAGGTCGTCTTTC
TTTGGGTTGGTAGTAATGGAATGGTTTCATTATCTAAAATGAAGAACATTTCGCACCAAAGGATCAGTCC
AATAATACCACTCACAGGTAAATAGCGCAATACTTCTTCGTGAATCTCCGCTATTTGAATATGGAACATC
ATAACAACGAATAGGAATGAAACGGCTATAGCTCCTATATAAACTACTGGGAAGATCATAGCGGAAAAGT
CGAGACCTAACAAAAGAAGTAACCCTGAAATGTTGCGAAAGACTGGGATGGGAAACAAAACGGAATGTAC
CGGATTTTTAGCACGTGCAACCATCAAACCAGAGACCAAAGCAGGGCTCGACAAAACAGAAAGTATCATG
GTACGTCGTCCTTCCCTTTAATGGAACTTTCATGCTGGAGCAAGAACTAGCATGAAAGTCGATCTATTAC
GACCAGCGCGGTTGTTCGTATTTCATTTTCTTTCTTCTTAAAAAGCACTCACTGAGTTACTTACGGAATA
ACATCTCTCTTCTCTCAGGCCAGCAGTTTTCTACTTCTAGTCGACTGCTCTATGACGGGCTTCCCTCTTT
CCTGGGCTCTGCTCGCTCGTCTACGCTCCGACCCAGCAAGTAATAATTGAAAAACGATGTTTCCTTGCCT
GCATTAATTAAGATTTAAAACTTGTCGTCAAAAAAAAATGGAAATAGTGAATCAAGCGAGAAAACTACAA
GCGCTAACGCGCGCTCCGGCTTTCGAGCTAAAGCTCCCTACCTTTATCTATATCCACGGAGCGAGAAAAC
GGAAAGCGCTAACGCGCGTGTAGGCGCCTACGCTTGCTGGATAGAAATCTATCTATGAATCGATCTAGAC
TATCCTCTATCCGGATAGATTTGTCCCTATGAGCGACTACGCCGATCTTTATATGTTTTGGCCACGTCCG
TTTCCGCTCCGAAGAGGAAGGTTTGGATCTTTCAATCTTATGTCGTGAGGGATGTGACCTATGTTAGGTC
CATAAGATACCACAGCTTTTGGTGTTCTATGATTCACCTCCGAATAATGAGTAGGTAGTGAGATCCTTTT
GATTCTTCTCTTCATAGTAAACTTATGGGGGGATGCGGAGCAATAGGTCGACTTACGATATAAAGATAAA
GAAGAATTGTAAACTAAAGTACTTCTTATTCGAGTAGGAAGATTTCGGTTTTTCTCGTTCCTTCTCTTCG
ATAAGAATAGGTATTTGAAATGATACAAATTCCTCCTCATTCTGTTGTGCTCAGCGAAGGAACTGCCTAA
GCATACTTTTTCGGATCCAAACATCTTTGTTCTTTCGTTGTCTTCTTTTTGCATAGAAGAACGCAACTTT
TTCAAAAAACGGGATTTTAGTAGTAGGTGGCATCCCCTCAACGTTTTGAGTAGGTGTAACCATTCTGTTT
TGGTTCTTCTCCACATTCGGCTGCGGGCCCGACGGAATTTGCCTATGATTTTTTCAACTGAGATTTCGAT
ATAGAAAGATCTCCTTATTTCTTCACCGCGGATTCTCGCGTCATTCTCTTGAAAAGATATTAGATCACCG
TGGGACACTTTCAAATGAGTAATGCTTACCATTCCATTATTCACACAAACCCTTCGATGACTTATCAGCT
GCCTTGCTTGAGGAATAGTTTCACAAAAATGGAGACGAACCAGAATAACGTCCAATCTTCTTTCTAGATT
GAGTAGAAAGGGGATATATGAAGTTTGTTCTGTTCCTCTGTGCATCTTTGTGATGGGTAAATCCCCATAA
AAAAGGGACAACTTTCGTGTAGTTTGTAATTGGATGTAACTGTTAAGATTTTTTCTCGAATAAATCTTTC
TCTTAATAGATCTCTTCTTGTTCCTCAATCTTCGGAGAATGCGGCGTTGTATTATTGTAAGTTCTCTGTT
CCGAACATTTCCTGAAAGTAGACGACAAGTTTTAAATCTTAATGCAGGCATTTCATATCTCGTTGAATCA
GTCTTTTTCGCCACATCGCGTATAACGGGAATCGAACCCCCTCTGCTGCTGGCGGGCGGATGGAGAATGT
CCTACTTCGAACTCAGCAACTTGTTAGGAGTAGGTTTTGTGATCTACGACCACCCTTTCTCTAAGTTGTT
GGTAAGCGAGAAAACTACAAGCTAGCTAGCGCGTGTAGGCTTTCGAGCCTGCGCTTGCTCCTCTCTCTGC
TTTCGAGCCTGCGCTTGCTCCTTCCTTCAGCTGGTGCGCAGGAGCGCACTTCCCTTTTCCCCAACCTAGG
TTAGGGGGTGTAATGAATAGAGATCTCCCGCCAGAAGTCTTCTCTTCCTATCACTTCACTTCGTTCGAGA
GATCTGATCTCATCGGACCTCACCGGGCCGGGCGAAGGGGAAGGAAGGGATGGGTAGTCCGGGAACAGCA
ACGGGAGAGGGCTCGTAGCCCCCCTATCCCTCTTCCCCACGCCTATTTGTTCCCCGGGCCCCGGAAAGAT
GCGGAACTCTTTTTTTTTTTTTTTTTTAAGAAAAAGATGAATGGATAGGGCCATGATACATTCCGGAATA
TTGTAAAGGTTAATAGACTCTTTTCGTCCCCTTTTCGATGCCTGCCTGAGGACCAATGTGAATGTTTTGG
AATTGGGATGTTCGCCTTTTATAACAAGTAGACCCACGATACGGACTAATAGATGTTCCTACTCTTACCC
GTAAGTAAGATCGATTCATAGTTGGTCAGTCCCCCAGGGCACGGCTTCTCGCTTTTCATGAATGTGTCCC
CCCCTCTTGCTTATGTGAGTTTGACCCGCCTTTGACTCTGCTTGCTTCTGACTCCCTATGAGCCGTTTTA
CGACCTGACTTTTTCGGAGGGTCGGCGGGACATGGGAGCCTCAGCTCATGCATCGGTTTACCGAAATCAC
CTCCGCTATCCCACTTCCTTCTATTCAAAAAGGCGAGCAGCCCTTAAACAAGAAGGCCAAATGGGGGCTC
TTCTTTATATAAACCATAAGCCCTAAGTAGTCCCGAAAGCCGAACTCAGCAACTTGTTAGGAGTAGGTTT
TGTGATCTACGACCACCCTTTCTATGTTATTAGTAAAGCGCTAATGCCCTATCTATAGTCAGGGGCCTTT
TCAATAAGGCTCGCGTAGGGGCGCTCACCTTTTTTGGCTCCCTTCGCTCCACTAGCCTTGATTGGCGGAT
GGAAGTACCAAGGTGCGTCTGGTGGTATCGTATAATTGAGAACGGCGGCATTTAGGAGTGATCTTTCCCT
CTTCAACAAGCGAGAAAACGGAAAGCGCTAACGCGCGTGTAGGCGCCTACGCTTGCTCACTTTCGAAAGA
GAGTATCGACGTGGCGGTGTAGACGTAGCTCCATAGCTGAGCTAGTCACTGGCTACAGGGCGACCGACTT
ACCGGACCGGAGGCGTCCGAGAATGTTATGTCAAAAGGACCAACGACGATGAAATGAAGGAGAAGGAGGA
GGAGTAGGAGCTAGCTTTAATTGAAGTAGGGACGGAAAAGAATGATTACGAGATAGACAATGAGACAAAG
CCAAGAGGGGAGAGCACTTAGACAATTCACTTTGAGTACAGGGAAGTCTGCTGGTAGGAATTCTTCAGGG
CGTATTACAGTTTTTCACCGAGGGGGTGGATCGAAGCGATTGCAGCGAAGAATTGATCTGAAACGAAGCA
CTTCGTCTATGGGCATTGTTGAAAGGATAGAATATGACCCTAATCGTTCTTCTCGGATCGCTCTAGTACG
ATGGATTAAGGGGGTCCGCCTGAGGAAATTGAACAAGCGAGAAAAGGGAAAGCGCGCTAGCGCGTGTAGG
CTTTCGAGCCTACGCTTGCTCGCTCCGCCGCCTAAGATCCTCGAACCTACCACGACCACCATCCGCGGCC
TATTTTCGTTCTCTTACCTGCCCGGAAAGGGTGATCAAATAAAGGTAGCTTGCTTCTCTCCTGGACTGAT
GGCGGCTTATGTAGCGGTCGGCCTTCCTACCAGAATGTCCCCTTGGTCGAAGAGCCCCTTTACTAGTAAG
GGCGCAGGAAGCAAAAAAACTTGCGCGAAGGACGTTTTCTTTTCTGCCTTCTCCTCTCCAAAGGCCAAGG
GAGAGACTGCATCCCTTTCCTTCGGTAGCTCTTTTGGTTTCCCAAGGATAGCGGTAGCTGGGGCAAAGCC
CGCTTTCTTCGCTCCGCGAATGAGAGAGTATGAGGATAATAAACTCAGAGGAAAAAACACGTTCTCTCTT
TGCGAGGTCCGAAAGTGGAGAACGCATAGCATTCTCTGGACACAGAGAATCAAACGTAAAGCAGCGCTTT
CTTGGCAAAGTTTTAGGCGGCAAGATACTTTAGGGCTTGTTGGAGCTGCTGAGCATAACAAATCGAAGCC
GAAGACGGATCAAGGTAGCTTGCCTGCAAAGCCGATAGGCGGAGGGACGAAGGATGGAGCGTGCAAAGTC
GATCGTGCACCTGTCGTGTGACCCGTTGGTCCTAAGCAATGTCTTGCGCGAAGCGACCCACCTAGAAAGA
GCTCTCCTTTATGTTAGAGGGGCACTAAAATGGAACTTCGATCGGATGCGGGTATCCAATCCCGCCGCTG
AGATGTCCAGCGGATTCCTGGGCCTTGACGAATGGGCGGCCACCTTGTACGTTAGAAGAGCAAAAGGCCC
GGGGCATAGCAGGATGAACCAATGTGAATGAGTGTAAGCTTCGTTGCCCGAACACGATTGGTGCTGACCA
CACTAGGTGCTACCGTGGTAGCAAGAGAGGCCAGGCGGTGACAATTGAGAGGTTGTCACTGAGCATTCCT
AGTCACACGGGAAGAGAGGTCAAATGGCAAGGCAAAGCCATACGCCCGTTGGGCTCCTCGCGGAGTATAG
CTCACATCCAAACATCTGATTGGGGAACGGGGCAACGCCCATGAAGCTCCGGCGGAAAGGGAAGGCCTGC
CAGGCCGTATGCCCATGGGTGCAGGATTCTTCGAAAAAGCGCGGGCTGACTCGGAGACCTGGGACCTTGG
CTTAGCAAGGGATGAAGGGAGCTTTAGCTCGAAAGCCGGAGCGCGCGTTAGCGCTTTCCGTTTTCTCGCT
TTCTCCGCCAGCGGCGTATGTAGTGGTCGGCCTTCTAAAGCTCGCTAAGCTTCGCTTCCCTCCCCCTTCC
CTTTAGAAATGTTGTAGAAAGTCTGAACTTAGTAGTCGGCATTCTATAAGCGACTTGTCGAGTCTACGAA
GCTTTGCTTCTTGTAGTCGGCCCGTAATGCCTCCCTTCATTTGCTTGCCTCCTTCCAGCTCAGAATGCCT
AATGCCTATTATCTAGTGCTAGAAGCTAACCGCCAGAAGCTCACCCTTCGGGTGTCGCTTCCAGCGCAGG
AGGCCAAGCATTCTGCCGGATGTCCCGGCCTGGGAGCCCCCTTCGCCTTGACTTTAGTCTTGAGTCGTAC
TTAAGTAGCTAAGTTTCCAAAGGTGAACAGCCCCCGCCCTTTATAGTCGTAAAGGGCTTCTCAGAAAAGG
TTGGAAGGAGGCATTCGAAAGGCCGACCACTATATCATAGGCCTTTCTGGTGGGAAGGCCGACGACTACA
CGGACTCTATACCAAGTCATGAGCGATAGCGAAGCTAAGCCTTTCGCCTATAGGCGAAGGGACGAAAGCC
CGACGAAGGCCTATGATTTAATAGTAAGAAAGAAAGTAGGTTAAGGTTACGAAGTAACTTAGCCGTCTAC
TAAGGGAAGTCGGTACGGAGTCACGTCAACTGTGGATATAGACTAGGCTATAAGGAACGGAGCGAGAAAA
GGGAAAGCGCGCTAGCGCGTGTAGGCTTTCGAGCCGTAGCCTACGCTTGCTGGACCGAGACTACACTAAG
GAACAAGGAAGCTTGACTGAGCAAAGAAGTCAAGGAACGAAGCTGCTTCTATAATAGCCCCGGAGGGCGA
AGGCTTTTTGAAAAAGGCTTTTTTGTATTAAATGCATTTTTTTTTTCGTCTTTCTATTTCGAGAGAGGGG
GCTTCAAGTTCTTAGGAAGAGCCGTACGAGGCAGCTCACGTACGGTTCGGGAGCCGAGCCCCAGCACAGG
GGCTTAGGTCAACACTTATATAATAGCCAGTCATCAATTGGAAGCGGGCAAGATGGTGATGAATTGCGAT
TGGTCCAAACCTTCGACCAGCGACTTATTGAGACCTGCCCAGAATGCCCATACATACTAAGACCTTATTC
ACCACACAGCGAAGAAAGGCCGAGTGGAAGGGGGCAGTCAGCTGGCTGCTTCTTGGCCACGCCCCCTGCT
TATGGATAGGAGATACTTGATCTAATAAAAAATTGCATACCATTAGCCGATATACGTATAGGAACATGGG
TACATGATATTGAATGTCATCCAGGTCAAGGCGCAAGGCTGGCTCGAGCCGCAGGAACTTTTGCTAAAAT
AATGAAGGAACCAGCACCCCCCACACTCTCTCTTAGGCTTGTGCGGCTACCTTCGGGGCTTGATAAAGTC
ATTAATTCCCGATGCCGAGCGACTATTGGTAGAGTTTCCAATCCCAAGCAAGCTACGGCGCCTACACGCG
CTAGCGCGCTTTCCC
